# Supplementary material for: A novel model based on necroptosis-related genes for predicting immune status and prognosis in glioma
Source: Front Immunol. 2022 Oct 25;13:1027794. doi: 10.3389/fimmu.2022.1027794 (PMC9640834; doi:10.3389/fimmu.2022.1027794)
Supplement: Supplementary file 9 [file Table_3.xlsx]

## Sheet: Sheet1
necroptosis gene	source
PGLYRP1	GeneCards: https://www.genecards.org/cgi-bin/carddisp.pl?gene=PGLYRP1
CASP6	GeneCards: https://www.genecards.org/cgi-bin/carddisp.pl?gene=CASP6
TP53	GeneCards: https://www.genecards.org/cgi-bin/carddisp.pl?gene=TP53
UCHL1	GeneCards: https://www.genecards.org/cgi-bin/carddisp.pl?gene=UCHL1
TNIP1	GeneCards: https://www.genecards.org/cgi-bin/carddisp.pl?gene=TNIP1
STING1	GeneCards: https://www.genecards.org/cgi-bin/carddisp.pl?gene=STING1
SERTAD1	GeneCards: https://www.genecards.org/cgi-bin/carddisp.pl?gene=SERTAD1
MAPK14	GeneCards: https://www.genecards.org/cgi-bin/carddisp.pl?gene=MAPK14
KLHDC10	GeneCards: https://www.genecards.org/cgi-bin/carddisp.pl?gene=KLHDC10
GSK3B	GeneCards: https://www.genecards.org/cgi-bin/carddisp.pl?gene=GSK3B
TNIP3	GeneCards
GJB1	GeneCards
PTGES3	GeneCards
RB1	GeneCards
DAPK1	GeneCards
FKBP1A	GeneCards
EZH2	GeneCards
NFE2L2	GeneCards
CD274	GeneCards
CXCL5	GeneCards
MERTK	GeneCards
TYRO3	GeneCards
SIRT6	GeneCards
NAT2	GeneCards
SFTPA1	GeneCards
FLOT1	GeneCards
FLOT2	GeneCards
PDCD6IP	GeneCards
FASN	GeneCards
CDK9	GeneCards
TIMM50	GeneCards
SLC25A37	GeneCards
PPP1R3G	GeneCards
NFKBIA	GeneCards
AURKC	GeneCards
NGFR	GeneCards
FMR1	GeneCards
GNLY	GeneCards
HTRA2	GeneCards
HSPA5	GeneCards
PRKAA2	GeneCards
PRKAA1	GeneCards
PITPNA	GeneCards
METTL3	GeneCards
FNDC4	GeneCards
FNDC5	GeneCards
TXN	GeneCards
RALBP1	GeneCards
TP53I3	GeneCards
PRKN	GeneCards
GSDMD	GeneCards
ADAM17	GeneCards
CDC37	GeneCards
SP1	GeneCards
UHRF1	GeneCards
PELI1	GeneCards: https://www.genecards.org/cgi-bin/carddisp.pl?gene=PELI1
BRD4	GeneCards: https://www.genecards.org/cgi-bin/carddisp.pl?gene=BRD4
TSC1	Xie Y, Zhao Y, Shi L, Li W, Chen K, Li M, Chen X, Zhang H, Li T, Matsuzawa-Ishimoto Y, Yao X, Shao D, Ke Z, Li J, Chen Y, Zhang X, Cui J, Cui S, Leng Q, Cadwell K, Li X, Wei H, Zhang H, Li H, Xiao H. Gut epithelial TSC1/mTOR controls RIPK3-dependent necroptosis in intestinal inflammation and cancer. J Clin Invest. 2020 Apr 1;130(4):2111-2128. doi: 10.1172/JCI133264. PMID: 31961824; PMCID: PMC7108…
TRIM11	Xie Y, Zhao Y, Shi L, Li W, Chen K, Li M, Chen X, Zhang H, Li T, Matsuzawa-Ishimoto Y, Yao X, Shao D, Ke Z, Li J, Chen Y, Zhang X, Cui J, Cui S, Leng Q, Cadwell K, Li X, Wei H, Zhang H, Li H, Xiao H. Gut epithelial TSC1/mTOR controls RIPK3-dependent necroptosis in intestinal inflammation and cancer. J Clin Invest. 2020 Apr 1;130(4):2111-2128. doi: 10.1172/JCI133264. PMID: 31961824; PMCID: PMC7108…
TNFRSF1B	Borghi A, Verstrepen L, Beyaert R. TRAF2 multitasking in TNF receptor-induced signaling to NF-κB, MAP kinases and cell death. Biochem Pharmacol. 2016 Sep 15;116:1-10. doi: 10.1016/j.bcp.2016.03.009. Epub 2016 Mar 16. PMID: 26993379.
OTULIN	Heger K, Wickliffe KE, Ndoja A, Zhang J, Murthy A, Dugger DL, Maltzman A, de Sousa E Melo F, Hung J, Zeng Y, Verschueren E, Kirkpatrick DS, Vucic D, Lee WP, Roose-Girma M, Newman RJ, Warming S, Hsiao YC, Kőműves LG, Webster JD, Newton K, Dixit VM. OTULIN limits cell death and inflammation by deubiquitinating LUBAC. Nature. 2018 Jul;559(7712):120-124. doi: 10.1038/s41586-018-0256-2. Epub 2018 Jun …
DNMT1	Smith AD, Lu C, Payne D, Paschall AV, Klement JD, Redd PS, Ibrahim ML, Yang D, Han Q, Liu Z, Shi H, Hartney TJ, Nayak-Kapoor A, Liu K. Autocrine IL6-Mediated Activation of the STAT3-DNMT Axis Silences the TNFα-RIP1 Necroptosis Pathway to Sustain Survival and Accumulation of Myeloid-Derived Suppressor Cells. Cancer Res. 2020 Aug 1;80(15):3145-3156. doi: 10.1158/0008-5472.CAN-19-3670. Epub 2020 Jun…
ID1	Tan HY, Wang N, Chan YT, Zhang C, Guo W, Chen F, Zhong Z, Li S, Feng Y. ID1 overexpression increases gefitinib sensitivity in non-small cell lung cancer by activating RIP3/MLKL-dependent necroptosis. Cancer Lett. 2020 Apr 10;475:109-118. doi: 10.1016/j.canlet.2020.01.025. Epub 2020 Jan 28. PMID: 32004572.
CDKN2A	Medrano RFV, Hunger A, Catani JPP, Strauss BE. Uncovering the immunotherapeutic cycle initiated by p19Arf and interferon-β gene transfer to cancer cells: An inducer of immunogenic cell death. Oncoimmunology. 2017 May 19;6(7):e1329072. doi: 10.1080/2162402X.2017.1329072. PMID: 28811972; PMCID: PMC5543818.
HSPA4	Johnston AN, Ma Y, Liu H, Liu S, Hanna-Addams S, Chen S, Chen C, Wang Z. Necroptosis-blocking compound NBC1 targets heat shock protein 70 to inhibit MLKL polymerization and necroptosis. Proc Natl Acad Sci U S A. 2020 Mar 24;117(12):6521-6530. doi: 10.1073/pnas.1916503117. Epub 2020 Mar 10. PMID: 32156734; PMCID: PMC7104336.
STUB1	Tang MB, Li YS, Li SH, Cheng Y, Zhang S, Luo HY, Mao CY, Hu ZW, Schisler JC, Shi CH, Xu YM. Anisomycin prevents OGD-induced necroptosis by regulating the E3 ligase CHIP. Sci Rep. 2018 Apr 23;8(1):6379. doi: 10.1038/s41598-018-24414-y. Erratum in: Sci Rep. 2021 Dec 28;11(1):24531. PMID: 29686306; PMCID: PMC5913227.
FLT3	Hillert LK, Bettermann-Bethge K, Nimmagadda SC, Fischer T, Naumann M, Lavrik IN. Targeting RIPK1 in AML cells carrying FLT3-ITD. Int J Cancer. 2019 Sep 15;145(6):1558-1569. doi: 10.1002/ijc.32246. Epub 2019 Mar 23. PMID: 30828789.
HAT1	Carafa V, Nebbioso A, Cuomo F, Rotili D, Cobellis G, Bontempo P, Baldi A, Spugnini EP, Citro G, Chambery A, Russo R, Ruvo M, Ciana P, Maravigna L, Shaik J, Radaelli E, De Antonellis P, Tarantino D, Pirolli A, Ragno R, Zollo M, Stunnenberg HG, Mai A, Altucci L. RIP1-HAT1-SIRT Complex Identification and Targeting in Treatment and Prevention of Cancer. Clin Cancer Res. 2018 Jun 15;24(12):2886-2900. …
SIRT1	Carafa V, Nebbioso A, Cuomo F, Rotili D, Cobellis G, Bontempo P, Baldi A, Spugnini EP, Citro G, Chambery A, Russo R, Ruvo M, Ciana P, Maravigna L, Shaik J, Radaelli E, De Antonellis P, Tarantino D, Pirolli A, Ragno R, Zollo M, Stunnenberg HG, Mai A, Altucci L. RIP1-HAT1-SIRT Complex Identification and Targeting in Treatment and Prevention of Cancer. Clin Cancer Res. 2018 Jun 15;24(12):2886-2900. …
PLK1	Deeraksa A, Pan J, Sha Y, Liu XD, Eissa NT, Lin SH, Yu-Lee LY. Plk1 is upregulated in androgen-insensitive prostate cancer cells and its inhibition leads to necroptosis. Oncogene. 2013 Jun 13;32(24):2973-83. doi: 10.1038/onc.2012.309. Epub 2012 Aug 13. PMID: 22890325; PMCID: PMC3499666.
MPG	Allocca M, Corrigan JJ, Mazumder A, Fake KR, Samson LD. Inflammation, necrosis, and the kinase RIP3 are key mediators of AAG-dependent alkylation-induced retinal degeneration. Sci Signal. 2019 Feb 12;12(568):eaau9216. doi: 10.1126/scisignal.aau9216. PMID: 30755477; PMCID: PMC7150588.
BACH2	Petanidis S, Domvri K, Porpodis K, Anestakis D, Freitag L, Hohenforst-Schmidt W, Tsavlis D, Zarogoulidis K. Inhibition of kras-derived exosomes downregulates immunosuppressive BACH2/GATA-3 expression via RIP-3 dependent necroptosis and miR-146/miR-210 modulation. Biomed Pharmacother. 2020 Feb;122:109461. doi: 10.1016/j.biopha.2019.109461. Epub 2019 Dec 30. PMID: 31918262.
GATA3	Petanidis S, Domvri K, Porpodis K, Anestakis D, Freitag L, Hohenforst-Schmidt W, Tsavlis D, Zarogoulidis K. Inhibition of kras-derived exosomes downregulates immunosuppressive BACH2/GATA-3 expression via RIP-3 dependent necroptosis and miR-146/miR-210 modulation. Biomed Pharmacother. 2020 Feb;122:109461. doi: 10.1016/j.biopha.2019.109461. Epub 2019 Dec 30. PMID: 31918262.
MYCN	Nicolai S, Pieraccioli M, Peschiaroli A, Melino G, Raschellà G. Neuroblastoma: oncogenic mechanisms and therapeutic exploitation of necroptosis. Cell Death Dis. 2015 Dec 3;6(12):e2010. doi: 10.1038/cddis.2015.354. PMID: 26633716; PMCID: PMC4720889.
ALK	Nicolai S, Pieraccioli M, Peschiaroli A, Melino G, Raschellà G. Neuroblastoma: oncogenic mechanisms and therapeutic exploitation of necroptosis. Cell Death Dis. 2015 Dec 3;6(12):e2010. doi: 10.1038/cddis.2015.354. PMID: 26633716; PMCID: PMC4720889.
ATRX	Nicolai S, Pieraccioli M, Peschiaroli A, Melino G, Raschellà G. Neuroblastoma: oncogenic mechanisms and therapeutic exploitation of necroptosis. Cell Death Dis. 2015 Dec 3;6(12):e2010. doi: 10.1038/cddis.2015.354. PMID: 26633716; PMCID: PMC4720889.
TERT	Nicolai S, Pieraccioli M, Peschiaroli A, Melino G, Raschellà G. Neuroblastoma: oncogenic mechanisms and therapeutic exploitation of necroptosis. Cell Death Dis. 2015 Dec 3;6(12):e2010. doi: 10.1038/cddis.2015.354. PMID: 26633716; PMCID: PMC4720889.
IDH1	Yang Z, Jiang B, Wang Y, Ni H, Zhang J, Xia J, Shi M, Hung LM, Ruan J, Mak TW, Li Q, Han J. 2-HG Inhibits Necroptosis by Stimulating DNMT1-Dependent Hypermethylation of the RIP3 Promoter. Cell Rep. 2017 May 30;19(9):1846-1857. doi: 10.1016/j.celrep.2017.05.012. PMID: 28564603.
IDH2	Yang Z, Jiang B, Wang Y, Ni H, Zhang J, Xia J, Shi M, Hung LM, Ruan J, Mak TW, Li Q, Han J. 2-HG Inhibits Necroptosis by Stimulating DNMT1-Dependent Hypermethylation of the RIP3 Promoter. Cell Rep. 2017 May 30;19(9):1846-1857. doi: 10.1016/j.celrep.2017.05.012. PMID: 28564603.
KLF9	Tung B, Ma D, Wang S, Oyinlade O, Laterra J, Ying M, Lv SQ, Wei S, Xia S. Krüppel-like factor 9 and histone deacetylase inhibitors synergistically induce cell death in glioblastoma stem-like cells. BMC Cancer. 2018 Oct 22;18(1):1025. doi: 10.1186/s12885-018-4874-8. PMID: 30348136; PMCID: PMC6198521.
HDAC9	Tung B, Ma D, Wang S, Oyinlade O, Laterra J, Ying M, Lv SQ, Wei S, Xia S. Krüppel-like factor 9 and histone deacetylase inhibitors synergistically induce cell death in glioblastoma stem-like cells. BMC Cancer. 2018 Oct 22;18(1):1025. doi: 10.1186/s12885-018-4874-8. PMID: 30348136; PMCID: PMC6198521.
LEF1	Liu P, Xu B, Shen W, Zhu H, Wu W, Fu Y, Chen H, Dong H, Zhu Y, Miao K, Xu W, Li J. Dysregulation of TNFα-induced necroptotic signaling in chronic lymphocytic leukemia: suppression of CYLD gene by LEF1. Leukemia. 2012 Jun;26(6):1293-300. doi: 10.1038/leu.2011.357. Epub 2011 Dec 13. PMID: 22157808.
BNIP3	Kim JY, Kim YJ, Lee S, Park JH. BNip3 is a mediator of TNF-induced necrotic cell death. Apoptosis. 2011 Feb;16(2):114-26. doi: 10.1007/s10495-010-0550-4. PMID: 20963496.
CD40	Qiu X, Klausen C, Cheng JC, Leung PC. CD40 ligand induces RIP1-dependent, necroptosis-like cell death in low-grade serous but not serous borderline ovarian tumor cells. Cell Death Dis. 2015 Aug 27;6(8):e1864. doi: 10.1038/cddis.2015.229. PMID: 26313915; PMCID: PMC4558516.
BCL2L11	Locatelli SL, Cleris L, Stirparo GG, Tartari S, Saba E, Pierdominici M, Malorni W, Carbone A, Anichini A, Carlo-Stella C. BIM upregulation and ROS-dependent necroptosis mediate the antitumor effects of the HDACi Givinostat and Sorafenib in Hodgkin lymphoma cell line xenografts. Leukemia. 2014 Sep;28(9):1861-71. doi: 10.1038/leu.2014.81. Epub 2014 Feb 24. PMID: 24561519.
EGFR	Zhao Q, Kretschmer N, Bauer R, Efferth T. Shikonin and its derivatives inhibit the epidermal growth factor receptor signaling and synergistically kill glioblastoma cells in combination with erlotinib. Int J Cancer. 2015 Sep 15;137(6):1446-56. doi: 10.1002/ijc.29483. Epub 2015 Mar 6. PMID: 25688715.
DDX58	Dunker W, Ye X, Zhao Y, Liu L, Richardson A, Karijolich J. TDP-43 prevents endogenous RNAs from triggering a lethal RIG-I-dependent interferon response. Cell Rep. 2021 Apr 13;35(2):108976. doi: 10.1016/j.celrep.2021.108976. PMID: 33852834; PMCID: PMC8109599.
TARDBP	Dunker W, Ye X, Zhao Y, Liu L, Richardson A, Karijolich J. TDP-43 prevents endogenous RNAs from triggering a lethal RIG-I-dependent interferon response. Cell Rep. 2021 Apr 13;35(2):108976. doi: 10.1016/j.celrep.2021.108976. PMID: 33852834; PMCID: PMC8109599.
APP	Wang L, Shen Q, Liao H, Fu H, Wang Q, Yu J, Zhang W, Chen C, Dong Y, Yang X, Guo Q, Zhang J, Zhang J, Zhang W, Lin H, Duan Y. Multi-Arm PEG/Peptidomimetic Conjugate Inhibitors of DR6/APP Interaction Block Hematogenous Tumor Cell Extravasation. Adv Sci (Weinh). 2021 Jun;8(11):e2003558. doi: 10.1002/advs.202003558. Epub 2021 Mar 18. PMID: 34105277; PMCID: PMC8188212.
TNFRSF21	Wang L, Shen Q, Liao H, Fu H, Wang Q, Yu J, Zhang W, Chen C, Dong Y, Yang X, Guo Q, Zhang J, Zhang J, Zhang W, Lin H, Duan Y. Multi-Arm PEG/Peptidomimetic Conjugate Inhibitors of DR6/APP Interaction Block Hematogenous Tumor Cell Extravasation. Adv Sci (Weinh). 2021 Jun;8(11):e2003558. doi: 10.1002/advs.202003558. Epub 2021 Mar 18. PMID: 34105277; PMCID: PMC8188212.
MAP3K7	GeneCards: https://www.genecards.org/cgi-bin/carddisp.pl?gene=MAP3K7; Goodall ML, Fitzwalter BE, Zahedi S, Wu M, Rodriguez D, Mulcahy-Levy JM, Green DR, Morgan M, Cramer SD, Thorburn A. The Autophagy Machinery Controls Cell Death Switching between Apoptosis and Necroptosis. Dev Cell. 2016 May 23;37(4):337-349. doi: 10.1016/j.devcel.2016.04.018. PMID: 27219062; PMCID: PMC4886731.
SIRT3	GeneCards: https://www.genecards.org/cgi-bin/carddisp.pl?gene=SIRT3; Tang X, Li Y, Liu L, Guo R, Zhang P, Zhang Y, Zhang Y, Zhao J, Su J, Sun L, Liu Y. Sirtuin 3 induces apoptosis and necroptosis by regulating mutant p53 expression in small‑cell lung cancer. Oncol Rep. 2020 Feb;43(2):591-600. doi: 10.3892/or.2019.7439. Epub 2019 Dec 17. PMID: 31894331.
MYC	Seong D, Jeong M, Seo J, Lee JY, Hwang CH, Shin HC, Shin JY, Nam YW, Jo JY, Lee H, Kim HJ, Kim HR, Oh JH, Ha SJ, Kim SJ, Roe JS, Kim W, Cheong JW, Bae KH, Lee SC, Oberst A, Vandenabeele P, Shin DH, Lee EW, Song J. Identification of MYC as an antinecroptotic protein that stifles RIPK1-RIPK3 complex formation. Proc Natl Acad Sci U S A. 2020 Aug 18;117(33):19982-19993. doi: 10.1073/pnas.2000979117. …
SIRT2	Carafa V, Nebbioso A, Cuomo F, Rotili D, Cobellis G, Bontempo P, Baldi A, Spugnini EP, Citro G, Chambery A, Russo R, Ruvo M, Ciana P, Maravigna L, Shaik J, Radaelli E, De Antonellis P, Tarantino D, Pirolli A, Ragno R, Zollo M, Stunnenberg HG, Mai A, Altucci L. RIP1-HAT1-SIRT Complex Identification and Targeting in Treatment and Prevention of Cancer. Clin Cancer Res. 2018 Jun 15;24(12):2886-2900. …
SLC39A7	Fauster A, Rebsamen M, Willmann KL, César-Razquin A, Girardi E, Bigenzahn JW, Schischlik F, Scorzoni S, Bruckner M, Konecka J, Hörmann K, Heinz LX, Boztug K, Superti-Furga G. Systematic genetic mapping of necroptosis identifies SLC39A7 as modulator of death receptor trafficking. Cell Death Differ. 2019 Jun;26(6):1138-1155. doi: 10.1038/s41418-018-0192-6. Epub 2018 Sep 20. PMID: 30237509; PMCID: P…
USP22	Roedig J, Kowald L, Juretschke T, Karlowitz R, Ahangarian Abhari B, Roedig H, Fulda S, Beli P, van Wijk SJ. USP22 controls necroptosis by regulating receptor-interacting protein kinase 3 ubiquitination. EMBO Rep. 2021 Feb 3;22(2):e50163. doi: 10.15252/embr.202050163. Epub 2020 Dec 28. PMID: 33369872; PMCID: PMC7857539.
PANX1	Douanne T, André-Grégoire G, Trillet K, Thys A, Papin A, Feyeux M, Hulin P, Chiron D, Gavard J, Bidère N. Pannexin-1 limits the production of proinflammatory cytokines during necroptosis. EMBO Rep. 2019 Oct 4;20(10):e47840. doi: 10.15252/embr.201947840. Epub 2019 Aug 14. PMID: 31410978; PMCID: PMC6776911.
DIABLO	McComb S, Aguadé-Gorgorió J, Harder L, Marovca B, Cario G, Eckert C, Schrappe M, Stanulla M, von Stackelberg A, Bourquin JP, Bornhauser BC. Activation of concurrent apoptosis and necroptosis by SMAC mimetics for the treatment of refractory and relapsed ALL. Sci Transl Med. 2016 May 18;8(339):339ra70. doi: 10.1126/scitranslmed.aad2986. PMID: 27194728.
BRAF	Najafov A, Zervantonakis IK, Mookhtiar AK, Greninger P, March RJ, Egan RK, Luu HS, Stover DG, Matulonis UA, Benes CH, Yuan J. BRAF and AXL oncogenes drive RIPK3 expression loss in cancer. PLoS Biol. 2018 Aug 29;16(8):e2005756. doi: 10.1371/journal.pbio.2005756. PMID: 30157175; PMCID: PMC6114281.
ITPK1	GeneCards: https://www.genecards.org/cgi-bin/carddisp.pl?gene=ITPK1; Dovey CM, Diep J, Clarke BP, Hale AT, McNamara DE, Guo H, Brown NW Jr, Cao JY, Grace CR, Gough PJ, Bertin J, Dixon SJ, Fiedler D, Mocarski ES, Kaiser WJ, Moldoveanu T, York JD, Carette JE. MLKL Requires the Inositol Phosphate Code to Execute Necroptosis. Mol Cell. 2018 Jun 7;70(5):936-948.e7. doi: 10.1016/j.molcel.2018.05.010. E…
IPMK	GeneCards: https://www.genecards.org/cgi-bin/carddisp.pl?gene=IPMK; Dovey CM, Diep J, Clarke BP, Hale AT, McNamara DE, Guo H, Brown NW Jr, Cao JY, Grace CR, Gough PJ, Bertin J, Dixon SJ, Fiedler D, Mocarski ES, Kaiser WJ, Moldoveanu T, York JD, Carette JE. MLKL Requires the Inositol Phosphate Code to Execute Necroptosis. Mol Cell. 2018 Jun 7;70(5):936-948.e7. doi: 10.1016/j.molcel.2018.05.010. Ep…
AXL	Najafov A, Zervantonakis IK, Mookhtiar AK, Greninger P, March RJ, Egan RK, Luu HS, Stover DG, Matulonis UA, Benes CH, Yuan J. BRAF and AXL oncogenes drive RIPK3 expression loss in cancer. PLoS Biol. 2018 Aug 29;16(8):e2005756. doi: 10.1371/journal.pbio.2005756. PMID: 30157175; PMCID: PMC6114281.
RBCK1	KEGG: Necroptosis, hsa04217
SHARPIN	KEGG: Necroptosis, hsa04217
SPATA2L	GeneCards: https://www.genecards.org/cgi-bin/carddisp.pl?gene=SPATA2; KEGG:Necroptosis, hsa04217
CYBB	KEGG: Necroptosis, hsa04217
CAMK2A	KEGG: Necroptosis, hsa04217
CAMK2D	KEGG: Necroptosis, hsa04217
CAMK2B	KEGG: Necroptosis, hsa04217
CAMK2G	KEGG: Necroptosis, hsa04217
SLC25A4	KEGG: Necroptosis, hsa04217
SLC25A5	KEGG: Necroptosis, hsa04217
SLC25A6	KEGG: Necroptosis, hsa04217
SLC25A31	KEGG: Necroptosis, hsa04217
PPID	KEGG: Necroptosis, hsa04217
VDAC1	KEGG: Necroptosis, hsa04217
VDAC2	KEGG: Necroptosis, hsa04217
VDAC3	KEGG: Necroptosis, hsa04217
GLUD2	KEGG: Necroptosis, hsa04217
GLUD1	KEGG: Necroptosis, hsa04217
GLUL	KEGG: Necroptosis, hsa04217
PYGL	KEGG: Necroptosis, hsa04217
PYGM	KEGG: Necroptosis, hsa04217
PYGB	KEGG: Necroptosis, hsa04217
MAPK10	KEGG: Necroptosis, hsa04217
MAPK9	KEGG: Necroptosis, hsa04217
FTH1	KEGG: Necroptosis, hsa04217
FTL	KEGG: Necroptosis, hsa04217
PLA2G4E	KEGG:Necroptosis, hsa04217
PLA2G4A	KEGG:Necroptosis, hsa04217
JMJD7-PLA2G4B	KEGG:Necroptosis, hsa04217
PLA2G4B	KEGG:Necroptosis, hsa04217
PLA2G4C	KEGG:Necroptosis, hsa04217
PLA2G4D	KEGG:Necroptosis, hsa04217
PLA2G4F	KEGG:Necroptosis, hsa04217
ALOX15	KEGG:Necroptosis, hsa04217
CAPN1	KEGG:Necroptosis, hsa04217
CAPN2	KEGG: Necroptosis, hsa04217
SMPD1	KEGG: Necroptosis, hsa04217
NLRP3	KEGG: Necroptosis, hsa04217
PYCARD	KEGG: Necroptosis, hsa04217
CASP1	KEGG: Necroptosis, hsa04217
IL1B	KEGG: Necroptosis, hsa04217
CHMP2A	KEGG: Necroptosis, hsa04217
CHMP2B	KEGG: Necroptosis, hsa04217
CHMP3	KEGG: Necroptosis, hsa04217
RNF103-CHMP3	KEGG: Necroptosis, hsa04217
CHMP4A	KEGG: Necroptosis, hsa04217
CHMP4C	KEGG: Necroptosis, hsa04217
CHMP6	KEGG: Necroptosis, hsa04217
VPS4B	KEGG: Necroptosis, hsa04217
VPS4A	KEGG: Necroptosis, hsa04217
CHMP1B	KEGG: Necroptosis, hsa04217
CHMP1A	KEGG: Necroptosis, hsa04217
CHMP5	KEGG: Necroptosis, hsa04217
CHMP7	KEGG: Necroptosis, hsa04217
IL1A	KEGG: Necroptosis, hsa04217
IL33	KEGG: Necroptosis, hsa04217
TNFRSF10A	KEGG: Necroptosis, hsa04217
TNFRSF10B	KEGG: Necroptosis, hsa04217
FAF1	KEGG: Necroptosis, hsa04217
IFNA1	KEGG: Necroptosis, hsa04217
IFNA2	KEGG: Necroptosis, hsa04217
IFNA4	KEGG: Necroptosis, hsa04217
IFNA5	KEGG: Necroptosis, hsa04217
IFNA6	KEGG: Necroptosis, hsa04217
IFNA7	KEGG: Necroptosis, hsa04217
IFNA8	KEGG: Necroptosis, hsa04217
IFNA10	KEGG: Necroptosis, hsa04217
IFNA13	KEGG: Necroptosis, hsa04217
IFNA14	KEGG: Necroptosis, hsa04217
IFNA16	KEGG: Necroptosis, hsa04217
IFNA17	KEGG: Necroptosis, hsa04217
IFNA21	KEGG: Necroptosis, hsa04217
IFNB1	KEGG: Necroptosis, hsa04217
IFNG	KEGG: Necroptosis, hsa04217
IFNAR1	KEGG: Necroptosis, hsa04217
IFNAR2	KEGG: Necroptosis, hsa04217
IFNGR1	KEGG: Necroptosis, hsa04217
IFNGR2	KEGG: Necroptosis, hsa04217
JAK1	KEGG: Necroptosis, hsa04217
JAK2	KEGG: Necroptosis, hsa04217
JAK3	KEGG: Necroptosis, hsa04217
TYK2	KEGG: Necroptosis, hsa04217
STAT1	KEGG: Necroptosis, hsa04217
STAT2	KEGG: Necroptosis, hsa04217
STAT4	KEGG: Necroptosis, hsa04217
STAT5A	KEGG: Necroptosis, hsa04217
STAT5B	KEGG: Necroptosis, hsa04217
STAT6	KEGG: Necroptosis, hsa04217
IRF9	KEGG: Necroptosis, hsa04217
EIF2AK2	KEGG: Necroptosis, hsa04217
TICAM2	KEGG: Necroptosis, hsa04217
USP21	KEGG: Necroptosis, hsa04217
HSP90AB1	KEGG: Necroptosis, hsa04217
BID	KEGG: Necroptosis, hsa04217
BAX	KEGG: Necroptosis, hsa04217
H2AX	KEGG: Necroptosis, hsa04217
H2AC20	KEGG: Necroptosis, hsa04217
H2AC12	KEGG: Necroptosis, hsa04217
H2AC1	KEGG: Necroptosis, hsa04217
H2AW	KEGG: Necroptosis, hsa04217
H2AB3	KEGG: Necroptosis, hsa04217
H2AC8	KEGG: Necroptosis, hsa04217
H2AC4	KEGG: Necroptosis, hsa04217
MACROH2A2	KEGG: Necroptosis, hsa04217
MACROH2A1	KEGG: Necroptosis, hsa04217
H2AC19	KEGG: Necroptosis, hsa04217
H2AJ	KEGG: Necroptosis, hsa04217
H2AB1	KEGG: Necroptosis, hsa04217
H2AC17	KEGG: Necroptosis, hsa04217
H2AC18	KEGG: Necroptosis, hsa04217
H2AC11	KEGG: Necroptosis, hsa04217
H2AC21	KEGG: Necroptosis, hsa04217
H2AZ2	KEGG: Necroptosis, hsa04217
H2AC7	KEGG: Necroptosis, hsa04217
H2AZ1	KEGG: Necroptosis, hsa04217
H2AC15	KEGG: Necroptosis, hsa04217
H2AC6	KEGG: Necroptosis, hsa04217
H2AC13	KEGG: Necroptosis, hsa04217
H2AC14	KEGG: Necroptosis, hsa04217
H2AC16	KEGG: Necroptosis, hsa04217
H2AB2	KEGG: Necroptosis, hsa04217
PPIA	KEGG: Necroptosis, hsa04217
TRPM7	GeneCards: https://www.genecards.org/cgi-bin/carddisp.pl?gene=TRPM7; KEGG: Necroptosis, hsa04217
HMGB1	KEGG: Necroptosis, hsa04217
AIFM1	KEGG: Necroptosis, hsa04217
XIAP	KEGG: Necroptosis, hsa04217
DNM1L	KEGG: Necroptosis, hsa04217
CHMP4B	KEGG: Necroptosis, hsa04217
BIRC3	KEGG: Necroptosis, hsa04217
PGAM5	KEGG: Necroptosis, hsa04217
TICAM1	KEGG: Necroptosis, hsa04217
TLR4	KEGG: Necroptosis, hsa04217
TRADD	KEGG: Necroptosis, hsa04217
TNFAIP3	GeneCards: https://www.genecards.org/cgi-bin/carddisp.pl?gene=TNFAIP3; KEGG: Necroptosis, hsa04217
BIRC2	KEGG: Necroptosis, hsa04217
PARP1	KEGG: Necroptosis, hsa04217
TRAF5	KEGG: Necroptosis, hsa04217
MAPK8	KEGG: Necroptosis, hsa04217; Wang Y, Zhao M, He S, Luo Y, Zhao Y, Cheng J, Gong Y, Xie J, Wang Y, Hu B, Tian L, Liu X, Li C, Huang Q. Necroptosis regulates tumor repopulation after KEGG:Necroptosis, hsa04217; radiotherapy via RIP1/RIP3/MLKL/JNK/IL8 pathway. J Exp Clin Cancer Res. 2019 Nov 9;38(1):461. doi: 10.1186/s13046-019-1423-5. PMID: 31706322; PMCID: PMC6842489.
TNFSF10	KEGG: Necroptosis, hsa04217; Seifert L, Werba G, Tiwari S, Giao Ly NN, Alothman S, Alqunaibit D, Avanzi A, Barilla R, Daley D, Greco SH, Torres-Hernandez A, Pergamo M, Ochi A, Zambirinis CP, Pansari M, Rendon M, Tippens D, Hundeyin M, Mani VR, Hajdu C, Engle D, Miller G. The necrosome promotes pancreatic oncogenesis via CXCL1 and Mincle-induced immune suppression. Nature. 2016 Apr 14;532(7598):24…
SQSTM1	KEGG: Necroptosis, hsa04217; Goodall ML, Fitzwalter BE, Zahedi S, Wu M, Rodriguez D, Mulcahy-Levy JM, Green DR, Morgan M, Cramer SD, Thorburn A. The Autophagy Machinery Controls Cell Death Switching between Apoptosis and Necroptosis. Dev Cell. 2016 May 23;37(4):337-349. doi: 10.1016/j.devcel.2016.04.018. PMID: 27219062; PMCID: PMC4886731.
STAT3	KEGG: Necroptosis, hsa04217; Wang X, Shao X, Gu L, Jiang K, Wang S, Chen J, Fang J, Guo X, Yuan M, Shi J, Ding C, Meng S, Xu Q. Targeting STAT3 enhances NDV-induced immunogenic cell death in prostate cancer cells. J Cell Mol Med. 2020 Apr;24(7):4286-4297. doi: 10.1111/jcmm.15089. Epub 2020 Feb 26. PMID: 32100392; PMCID: PMC7171322.
RNF31	KEGG: Necroptosis, hsa04217; Kupka S, De Miguel D, Draber P, Martino L, Surinova S, Rittinger K, Walczak H. SPATA2-Mediated Binding of CYLD to HOIP Enables CYLD Recruitment to Signaling Complexes. Cell Rep. 2016 Aug 30;16(9):2271-80. doi: 10.1016/j.celrep.2016.07.086. Epub 2016 Aug 18. PMID: 27545878; PMCID: PMC5009064.
HSP90AA1	KEGG: Necroptosis, hsa04217; Yan C, Oh JS, Yoo SH, Lee JS, Yoon YG, Oh YJ, Jang MS, Lee SY, Yang J, Lee SH, Kim HY, Yoo YH. The targeted inhibition of mitochondrial Hsp90 overcomes the apoptosis resistance conferred by Bcl-2 in Hep3B cells via necroptosis. Toxicol Appl Pharmacol. 2013 Jan 1;266(1):9-18. doi: 10.1016/j.taap.2012.11.001. Epub 2012 Nov 9. PMID: 23147571.
SPATA2	KEGG: Necroptosis, hsa04217; Kupka S, De Miguel D, Draber P, Martino L, Surinova S, Rittinger K, Walczak H. SPATA2-Mediated Binding of CYLD to HOIP Enables CYLD Recruitment to Signaling Complexes. Cell Rep. 2016 Aug 30;16(9):2271-80. doi: 10.1016/j.celrep.2016.07.086. Epub 2016 Aug 18. PMID: 27545878; PMCID: PMC5009064.
CFLAR	KEGG: Necroptosis, hsa04217; Fiore A, Ugel S, De Sanctis F, Sandri S, Fracasso G, Trovato R, Sartoris S, Solito S, Mandruzzato S, Vascotto F, Hippen KL, Mondanelli G, Grohmann U, Piro G, Carbone C, Melisi D, Lawlor RT, Scarpa A, Lamolinara A, Iezzi M, Fassan M, Bicciato S, Blazar BR, Sahin U, Murray PJ, Bronte V. Induction of immunosuppressive functions and NF-κB by FLIP in monocytes. Nat Commun.…
BCL2	KEGG: Necroptosis, hsa04217; Lee KM, Lee H, Han D, Moon WK, Kim K, Oh HJ, Choi J, Hwang EH, Kang SE, Im SA, Lee KH, Ryu HS. Combined the SMAC mimetic and BCL2 inhibitor sensitizes neoadjuvant chemotherapy by targeting necrosome complexes in tyrosine aminoacyl-tRNA synthase-positive breast cancer. Breast Cancer Res. 2020 Nov 25;22(1):130. doi: 10.1186/s13058-020-01367-7. PMID: 33239070; PMCID: PMC…
FASLG	KEGG: Necroptosis, hsa04217; necroptosis geneset M24779.gmt
TLR3	KEGG: Necroptosis, hsa04217; necroptosis geneset M24779.gmt
RIPK1	KEGG: Necroptosis, hsa04217; necroptosis geneset M24779.gmt
MLKL	GeneCards:https://www.genecards.org/cgi-bin/carddisp.pl?gene=MLKL; KEGG: Necroptosis, hsa04217; necroptosis geneset M24779.gmt
RIPK3	GeneCards: https://www.genecards.org/cgi-bin/carddisp.pl?gene=RIPK3; KEGG: Necroptosis, hsa04217; necroptosis geneset M24779.gmt
ZBP1	GeneCards: https://www.genecards.org/cgi-bin/carddisp.pl?gene=ZBP1; KEGG: Necroptosis, hsa04217; Yang D, Liang Y, Zhao S, Ding Y, Zhuang Q, Shi Q, Ai T, Wu SQ, Han J. ZBP1 mediates interferon-induced necroptosis. Cell Mol Immunol. 2020 Apr;17(4):356-368. doi: 10.1038/s41423-019-0237-x. Epub 2019 May 10. PMID: 31076724; PMCID: PMC7109092.
CASP8	GeneCards:https://www.genecards.org/cgi-bin/carddisp.pl?gene=CASP8; KEGG:Necroptosis, hsa04217; Fritsch M, Günther SD, Schwarzer R, Albert MC, Schorn F, Werthenbach JP, Schiffmann LM, Stair N, Stocks H, Seeger JM, Lamkanfi M, Krönke M, Pasparakis M, Kashkar H. Caspase-8 is the molecular switch for apoptosis, necroptosis and pyroptosis. Nature. 2019 Nov;575(7784):683-687. doi: 10.1038/s41586-019-1…
TNF	GeneCards: https://www.genecards.org/cgi-bin/carddisp.pl?gene=TNF; KEGG:Necroptosis, hsa04217; necroptosis geneset M24779.gmt
CYLD	GeneCards: https://www.genecards.org/cgi-bin/carddisp.pl?gene=CYLD; KEGG:Necroptosis, hsa04217; Lork M, Verhelst K, Beyaert R. CYLD, A20 and OTULIN deubiquitinases in NF-κB signaling and cell death: so similar, yet so different. Cell Death Differ. 2017 Jul;24(7):1172-1183. doi: 10.1038/cdd.2017.46. Epub 2017 Mar 31. PMID: 28362430; PMCID: PMC5520167.
FADD	GeneCards: https://www.genecards.org/cgi-bin/carddisp.pl?gene=FADD; KEGG:Necroptosis, hsa04217; necroptosis geneset M24779.gmt
TNFRSF1A	GeneCards: https://www.genecards.org/cgi-bin/carddisp.pl?gene=TNFRSF1A; KEGG:Necroptosis, hsa04217; Seifert L, Werba G, Tiwari S, Giao Ly NN, Alothman S, Alqunaibit D, Avanzi A, Barilla R, Daley D, Greco SH, Torres-Hernandez A, Pergamo M, Ochi A, Zambirinis CP, Pansari M, Rendon M, Tippens D, Hundeyin M, Mani VR, Hajdu C, Engle D, Miller G. The necrosome promotes pancreatic oncogenesis via CXCL1 …
TRAF2	GeneCards: https://www.genecards.org/cgi-bin/carddisp.pl?gene=TRAF2; KEGG:Necroptosis, hsa04217; Borghi A, Verstrepen L, Beyaert R. TRAF2 multitasking in TNF receptor-induced signaling to NF-κB, MAP kinases and cell death. Biochem Pharmacol. 2016 Sep 15;116:1-10. doi: 10.1016/j.bcp.2016.03.009. Epub 2016 Mar 16. PMID: 26993379.
FAS	KEGG: Necroptosis, hsa04217; necroptosis geneset M24779.gmt
