# Supplementary material for: A novel model based on necroptosis-related genes for predicting immune status and prognosis in glioma
Source: Front Immunol. 2022 Oct 25;13:1027794. doi: 10.3389/fimmu.2022.1027794 (PMC9640834; doi:10.3389/fimmu.2022.1027794)
Supplement: Supplementary file 11 [file Table_5.xlsx]

## Sheet: TCGA
gene_name	gene_id	gene_biotype	baseMean	log2FoldChange	lfcSE	stat	pvalue	padj
TSPAN6	ENSG00000000003	protein_coding	3570.81	2.50382	0.306562	8.1674	3.15106e-16	1.1173e-12
TNMD	ENSG00000000005	protein_coding	11.6539	0.908619	0.797644	1.13913	0.254649	0.419294
DPM1	ENSG00000000419	protein_coding	1157.25	0.0530417	0.18105	0.292967	0.769547	0.858311
SCYL3	ENSG00000000457	protein_coding	673.559	-0.1018	0.117832	-0.863938	0.387622	0.555101
C1orf112	ENSG00000000460	protein_coding	308.73	1.30212	0.302757	4.30087	1.70128e-05	0.000339854
FGR	ENSG00000000938	protein_coding	533.022	0.675079	0.41159	1.64018	0.100969	0.222478
CFH	ENSG00000000971	protein_coding	1056.57	0.691427	0.622942	1.10994	0.267026	0.433147
FUCA2	ENSG00000001036	protein_coding	1710.38	0.372419	0.465463	0.800104	0.42365	0.588006
GCLC	ENSG00000001084	protein_coding	4040.52	0.243333	0.334799	0.726804	0.467346	0.626461
NFYA	ENSG00000001167	protein_coding	1574.97	0.0771859	0.217302	0.355201	0.722439	0.824336
STPG1	ENSG00000001460	protein_coding	357.777	-2.1246	0.594925	-3.5712	0.000355345	0.00334924
NIPAL3	ENSG00000001461	protein_coding	3298.44	-2.14957	0.474152	-4.5335	5.80154e-06	0.000151147
LAS1L	ENSG00000001497	protein_coding	2828.43	0.251009	0.206194	1.21735	0.223472	0.38402
ENPP4	ENSG00000001561	protein_coding	1878.64	-1.21036	0.417578	-2.89853	0.0037492	0.0196801
SEMA3F	ENSG00000001617	protein_coding	418.605	0.429505	0.656223	0.654511	0.512783	0.66521
CFTR	ENSG00000001626	protein_coding	170.314	-0.407147	0.572444	-0.711244	0.476933	0.634968
ANKIB1	ENSG00000001629	protein_coding	7188.89	0.565902	0.271839	2.08176	0.0373648	0.108997
CYP51A1	ENSG00000001630	protein_coding	455.279	-0.50777	0.375791	-1.3512	0.176631	0.326827
KRIT1	ENSG00000001631	protein_coding	2018.66	0.326255	0.2248	1.45131	0.146692	0.288039
RAD52	ENSG00000002016	protein_coding	726.76	0.445523	0.265022	1.68108	0.0927472	0.209627
MYH16	ENSG00000002079	transcribed_unitary_pseudogene	17.2493	0.399098	0.443796	0.899283	0.368502	0.536299
BAD	ENSG00000002330	protein_coding	2855.24	0.0960841	0.259776	0.369873	0.711477	0.817034
LAP3	ENSG00000002549	protein_coding	6071.31	0.806	0.336676	2.39399	0.0166661	0.060138
CD99	ENSG00000002586	protein_coding	22074.8	2.5325	0.523557	4.8371	1.31744e-06	4.81091e-05
HS3ST1	ENSG00000002587	protein_coding	1047.13	0.903751	0.602233	1.50067	0.133442	0.269656
AOC1	ENSG00000002726	protein_coding	6.93161	1.529	0.764606	1.99973	0.0455297	0.126055
WNT16	ENSG00000002745	protein_coding	66.5269	-0.456172	1.05223	-0.433528	0.664631	0.783278
HECW1	ENSG00000002746	protein_coding	792.462	-2.3162	0.704627	-3.28713	0.00101216	0.00726206
MAD1L1	ENSG00000002822	protein_coding	1728.46	-0.0702759	0.203326	-0.345631	0.72962	0.829673
LASP1	ENSG00000002834	protein_coding	10347.5	0.152027	0.17519	0.867785	0.385512	0.553197
SNX11	ENSG00000002919	protein_coding	1617.07	0.087692	0.192959	0.454458	0.649499	0.773362
TMEM176A	ENSG00000002933	protein_coding	1931.31	1.07237	0.655734	1.63537	0.101971	0.224062
M6PR	ENSG00000003056	protein_coding	2893.47	-0.0565792	0.230252	-0.245727	0.805894	0.882773
KLHL13	ENSG00000003096	protein_coding	1241.31	1.18455	0.321983	3.67891	0.000234233	0.00243205
CYP26B1	ENSG00000003137	protein_coding	499.034	-2.69316	0.754187	-3.57094	0.0003557	0.00334997
ICA1	ENSG00000003147	protein_coding	644.245	-1.50811	0.353808	-4.26252	2.02138e-05	0.000387428
DBNDD1	ENSG00000003249	protein_coding	1706.43	-1.10653	0.509259	-2.17283	0.029793	0.0922359
ALS2	ENSG00000003393	protein_coding	2153.97	-0.609749	0.162453	-3.75338	0.000174466	0.0019645
CASP10	ENSG00000003400	protein_coding	331.698	0.422602	0.328123	1.28794	0.197768	0.353487
CFLAR	ENSG00000003402	protein_coding	2996.72	-0.00198616	0.201306	-0.00986635	0.992128	0.995412
TFPI	ENSG00000003436	protein_coding	1125.34	3.25773	0.714908	4.55685	5.19263e-06	0.000139777
NDUFAF7	ENSG00000003509	protein_coding	555.13	-0.41045	0.157835	-2.60049	0.00930907	0.0388657
RBM5	ENSG00000003756	protein_coding	6143.18	0.106839	0.212013	0.503928	0.614312	0.746249
MTMR7	ENSG00000003987	protein_coding	633.836	-1.76168	0.552382	-3.18923	0.0014265	0.00944554
SLC7A2	ENSG00000003989	protein_coding	1548.34	-0.106071	0.584949	-0.181334	0.856105	0.915682
ARF5	ENSG00000004059	protein_coding	6849.21	-0.141322	0.22959	-0.615539	0.538199	0.686266
SARM1	ENSG00000004139	protein_coding	1287.57	0.46012	0.252251	1.82406	0.0681435	0.168495
POLDIP2	ENSG00000004142	protein_coding	6294.63	0.073327	0.123095	0.595696	0.551378	0.696798
PLXND1	ENSG00000004399	protein_coding	5409	-0.317067	0.364451	-0.869985	0.384309	0.552006
AK2	ENSG00000004455	protein_coding	4001.21	1.02494	0.334223	3.06665	0.00216472	0.0129591
CD38	ENSG00000004468	protein_coding	3100.84	1.96187	0.602226	3.25769	0.00112323	0.00786484
FKBP4	ENSG00000004478	protein_coding	5989.93	-0.679811	0.200558	-3.3896	0.000699941	0.00550911
KDM1A	ENSG00000004487	protein_coding	5431.39	0.517579	0.273501	1.89242	0.0584348	0.151184
RBM6	ENSG00000004534	protein_coding	5342.18	0.433467	0.283967	1.52647	0.126893	0.260668
CAMKK1	ENSG00000004660	protein_coding	1756.73	-3.0716	0.658289	-4.66604	3.07054e-06	9.36964e-05
RECQL	ENSG00000004700	protein_coding	983.066	1.05743	0.322064	3.28329	0.00102602	0.00733039
VPS50	ENSG00000004766	protein_coding	1743.32	-0.470273	0.182762	-2.57314	0.0100779	0.0413185
HSPB6	ENSG00000004776	protein_coding	1635.91	0.965715	0.697579	1.38438	0.166242	0.313812
ARHGAP33	ENSG00000004777	protein_coding	3704.14	-0.529999	0.297463	-1.78173	0.074793	0.179956
NDUFAB1	ENSG00000004779	protein_coding	2509.96	-0.347867	0.235664	-1.47611	0.139913	0.278992
PDK4	ENSG00000004799	protein_coding	4280.67	0.619574	0.563109	1.10027	0.271213	0.437251
SLC22A16	ENSG00000004809	protein_coding	5.98655	-0.137451	0.618183	-0.222346	0.824044	0.894827
ZMYND10	ENSG00000004838	protein_coding	465.945	1.89195	0.711267	2.65997	0.00781487	0.0341508
ABCB5	ENSG00000004846	protein_coding	2.74602	-0.157655	1.13682	-0.138682	0.889702	0.93642
ARX	ENSG00000004848	protein_coding	286.641	-2.28943	0.72551	-3.15561	0.00160163	0.0103425
SLC25A13	ENSG00000004864	protein_coding	1413.84	0.205767	0.249734	0.823945	0.409971	0.575654
ST7	ENSG00000004866	protein_coding	2292.8	0.917142	0.219751	4.17355	2.99894e-05	0.000520237
CDC27	ENSG00000004897	protein_coding	2951.69	-0.607984	0.133475	-4.55502	5.23799e-06	0.000140384
SLC4A1	ENSG00000004939	protein_coding	12.9045	-1.67147	0.735236	-2.27338	0.0230034	0.0765782
CALCR	ENSG00000004948	protein_coding	12.023	-0.98217	0.690974	-1.42143	0.155192	0.299261
HCCS	ENSG00000004961	protein_coding	824.872	-0.677693	0.238484	-2.84167	0.00448775	0.0225936
DVL2	ENSG00000004975	protein_coding	2546.13	0.803165	0.185295	4.33452	1.46076e-05	0.000303075
PRSS22	ENSG00000005001	protein_coding	1.9922	-0.9231	0.996803	-0.92606	0.354415	0.522242
UPF1	ENSG00000005007	protein_coding	6640.59	-0.258027	0.163059	-1.58242	0.113554	0.24129
SKAP2	ENSG00000005020	protein_coding	1719.24	-0.548353	0.560181	-0.978886	0.327636	0.496213
SLC25A5	ENSG00000005022	protein_coding	11094.7	0.397527	0.264994	1.50013	0.13358	0.269829
MCUB	ENSG00000005059	protein_coding	865.88	0.682367	0.72787	0.937484	0.348509	0.516551
HOXA11	ENSG00000005073	protein_coding	64.6148	8.23679	1.72557	4.77336	1.81176e-06	6.12405e-05
POLR2J	ENSG00000005075	protein_coding	2749.03	1.2611	0.293905	4.29084	1.78002e-05	0.00035162
DHX33	ENSG00000005100	protein_coding	2109.16	0.198134	0.174979	1.13233	0.257497	0.422446
MEOX1	ENSG00000005102	protein_coding	3.70818	1.17352	1.17341	1.00009	0.317267	0.485694
THSD7A	ENSG00000005108	protein_coding	1733.71	0.295015	0.474518	0.621715	0.534129	0.683009
LIG3	ENSG00000005156	protein_coding	1417.05	0.107168	0.180311	0.594349	0.552279	0.697514
RPAP3	ENSG00000005175	protein_coding	1226.28	-0.381647	0.175279	-2.17737	0.0294528	0.0914562
ACSM3	ENSG00000005187	protein_coding	26.731	0.853289	0.348814	2.44626	0.0144348	0.0539619
REXO5	ENSG00000005189	protein_coding	387.619	0.663428	0.351341	1.88827	0.0589891	0.152218
CIAPIN1	ENSG00000005194	protein_coding	2847.2	0.166039	0.183486	0.904915	0.36551	0.53357
SPPL2B	ENSG00000005206	protein_coding	3700.28	0.392409	0.297662	1.3183	0.187402	0.340537
FAM214B	ENSG00000005238	protein_coding	1985.58	-0.394522	0.205702	-1.91793	0.0551199	0.144967
COPZ2	ENSG00000005243	protein_coding	756.206	1.28401	0.501667	2.55949	0.0104827	0.0425446
PRKAR2B	ENSG00000005249	protein_coding	1402.37	-1.68634	0.435559	-3.87166	0.000108096	0.00137084
MSL3	ENSG00000005302	protein_coding	1497.71	-0.313243	0.169739	-1.84544	0.0649732	0.162516
CREBBP	ENSG00000005339	protein_coding	6972.8	0.244379	0.260504	0.938102	0.348192	0.516232
TSPOAP1	ENSG00000005379	protein_coding	4548.4	-1.57829	0.533331	-2.95931	0.00308333	0.016997
MPO	ENSG00000005381	protein_coding	32.5092	-2.1413	0.732321	-2.92399	0.00345578	0.018507
PON1	ENSG00000005421	protein_coding	56.0618	0.786279	0.721097	1.09039	0.27554	0.441778
GCFC2	ENSG00000005436	protein_coding	868.22	0.344173	0.203113	1.69449	0.0901724	0.205458
WDR54	ENSG00000005448	protein_coding	1193.18	0.00266156	0.259462	0.010258	0.991815	0.995324
CROT	ENSG00000005469	protein_coding	1584.68	1.12293	0.37923	2.96107	0.00306575	0.0169471
ABCB4	ENSG00000005471	protein_coding	164.72	1.67919	0.431566	3.89092	9.98636e-05	0.00129563
KMT2E	ENSG00000005483	protein_coding	5457.33	0.139512	0.23226	0.600669	0.54806	0.694115
RHBDD2	ENSG00000005486	protein_coding	10483.5	-1.06694	0.280327	-3.80605	0.000141205	0.00167622
SOX8	ENSG00000005513	protein_coding	34433.1	1.70309	0.616437	2.7628	0.00573071	0.0271657
IBTK	ENSG00000005700	protein_coding	2525.1	-0.193172	0.186956	-1.03325	0.301489	0.469249
ZNF195	ENSG00000005801	protein_coding	1504.51	0.0876486	0.216859	0.404173	0.686086	0.798897
MYCBP2	ENSG00000005810	protein_coding	5008.85	-1.58727	0.391962	-4.04955	5.13152e-05	0.000783944
FBXL3	ENSG00000005812	protein_coding	2882.1	-0.419158	0.17131	-2.44678	0.0144139	0.0538895
ITGAL	ENSG00000005844	protein_coding	547.974	0.991106	0.552291	1.79454	0.0727277	0.176428
PDK2	ENSG00000005882	protein_coding	2156.13	-1.04755	0.225897	-4.6373	3.52985e-06	0.000104388
ITGA3	ENSG00000005884	protein_coding	3197.25	0.713396	0.614148	1.1616	0.245397	0.40876
ZFX	ENSG00000005889	protein_coding	1859.81	0.226602	0.206804	1.09573	0.273196	0.43922
LAMP2	ENSG00000005893	protein_coding	13974.9	-0.699796	0.258702	-2.70503
ITGA2B	ENSG00000005961	protein_coding	105.744	-0.298819	0.438382	-0.68164	0.495467	0.651279
ASB4	ENSG00000005981	protein_coding	71.0096	-0.290875	0.613433	-0.474176	0.635374	0.762612
GDE1	ENSG00000006007	protein_coding	4263.27	-0.657898	0.176119	-3.73553	0.00018732	0.00206456
REX1BD	ENSG00000006015	protein_coding	1592.79	-0.355932	0.31836	-1.11802	0.263559	0.429293
CRLF1	ENSG00000006016	protein_coding	2077.31	0.727927	0.893823	0.814398	0.415417	0.580401
OSBPL7	ENSG00000006025	protein_coding	1350.26	0.170202	0.237717	0.715984	0.474001	0.632228
TMEM98	ENSG00000006042	protein_coding	2467.53	-0.719637	0.386893	-1.86004
YBX2	ENSG00000006047	protein_coding	48.3542	-1.51549	0.613229	-2.47133	0.0134611	0.0511799
KRT33A	ENSG00000006059	protein_coding	5.41231	1.94962	1.21423	1.60565	0.108351	0.23392
MAP3K14	ENSG00000006062	protein_coding	1090.17	0.711915	0.285616	2.49256	0.0126827	0.048988
ABCC8	ENSG00000006071	protein_coding	1812.66	0.0276452	0.748177	0.0369501	0.970525	0.983899
CACNG3	ENSG00000006116	protein_coding	597.445	-3.36207	1.0736	-3.13158	0.0017387	0.011015
TMEM132A	ENSG00000006118	protein_coding	9924.14	-0.798682	0.321927	-2.48094	0.0131037	0.0502115
AP2B1	ENSG00000006125	protein_coding	26589.3	-0.363856	0.213951	-1.70065	0.0890089	0.203447
TAC1	ENSG00000006128	protein_coding	397.282	-1.9766	0.999426	-1.97773	0.047959	0.13077
ZNF263	ENSG00000006194	protein_coding	1793.17	-0.00117141	0.153137	-0.00764942	0.993897	0.996354
CX3CL1	ENSG00000006210	protein_coding	6078.61	-1.06386	0.346506	-3.07025	0.00213883	0.0128518
SPATA20	ENSG00000006282	protein_coding	3177.61	-0.178791	0.376952	-0.474306	0.635282	0.762527
CACNA1G	ENSG00000006283	protein_coding	843.087	-2.03474	0.652477	-3.11849	0.00181781	0.011394
TNFRSF12A	ENSG00000006327	protein_coding	1644.26	2.13713	0.833643	2.5636	0.0103592	0.0421865
DLX6	ENSG00000006377	protein_coding	100.824	-0.944255	0.888469	-1.06279	0.287878	0.455026
MAP3K9	ENSG00000006432	protein_coding	668.579	-2.70113	0.676122	-3.99503	6.4687e-05	0.000926736
RALA	ENSG00000006451	protein_coding	4434.37	0.395311	0.148338	2.66493	0.00770047	0.033734
BAIAP2L1	ENSG00000006453	protein_coding	59.6535	-1.2384	0.446429	-2.77401	0.00553708	0.0264958
KDM7A	ENSG00000006459	protein_coding	1522.71	0.262316	0.310145	0.845787	0.397671	0.564341
ETV1	ENSG00000006468	protein_coding	15903.7	2.87515	0.487987	5.89186	3.81882e-09	5.07145e-07
AGK	ENSG00000006530	protein_coding	2113.58	-0.410493	0.168634	-2.43423	0.0149236	0.0552545
ALDH3B1	ENSG00000006534	protein_coding	728.217	1.14753	0.401609	2.85734	0.00427211	0.0217145
TTC22	ENSG00000006555	protein_coding	9.00344	-2.56203	0.737622	-3.47337	0.000513971	0.00437036
PHTF2	ENSG00000006576	protein_coding	1304.46	0.0522424	0.22417	0.233048	0.815724	0.888819
CCL26	ENSG00000006606	protein_coding	11.4293	0.962164	0.792459	1.21415	0.22469	0.385385
FARP2	ENSG00000006607	protein_coding	1632.72	-0.0311971	0.233741	-0.133469	0.893823	0.939157
USH1C	ENSG00000006611	protein_coding	2139.77	1.46878	0.889644	1.65097	0.0987446	0.219241
GGCT	ENSG00000006625	protein_coding	1259.98	-0.0839991	0.232018	-0.362037	0.717324	0.820949
DBF4	ENSG00000006634	protein_coding	608.589	1.67689	0.400127	4.1909	2.7785e-05	0.000491372
TBXA2R	ENSG00000006638	protein_coding	176.595	1.23859	0.449454	2.75577	0.00585536	0.0275796
IFRD1	ENSG00000006652	protein_coding	3450.03	0.547289	0.243499	2.2476	0.0246018	0.080362
LGALS14	ENSG00000006659	protein_coding	0.401366	-0.654888	1.77761	-0.368409	0.712568
COX10	ENSG00000006695	protein_coding	596.074	0.0416277	0.147689	0.281861	0.77805	0.864072
GTF2IRD1	ENSG00000006704	protein_coding	1720.49	0.598483	0.193211	3.09756	0.00195118	0.012026
PAF1	ENSG00000006712	protein_coding	4607.24	-0.136063	0.204569	-0.66512	0.505974	0.660098
VPS41	ENSG00000006715	protein_coding	5401.69	-0.461246	0.155259	-2.97082	0.00297005	0.0165351
ARHGAP44	ENSG00000006740	protein_coding	888.523	-2.72497	0.655538	-4.15686	3.22658e-05	0.000552163
ELAC2	ENSG00000006744	protein_coding	4014.59	0.196159	0.119695	1.63882	0.10125	0.222898
SCIN	ENSG00000006747	protein_coding	1796.79	1.75129	0.699123	2.50499	0.0122456	0.0477044
ARSD	ENSG00000006756	protein_coding	1093.78	0.763481	0.523688	1.45789	0.14487	0.28568
PNPLA4	ENSG00000006757	protein_coding	534.548	-0.754599	0.590333	-1.27826	0.201158	0.357508
MYH13	ENSG00000006788	protein_coding	1.73863	-3.18012	0.927437	-3.42893	0.000605964	0.00493597
ADIPOR2	ENSG00000006831	protein_coding	7814.46	-0.219384	0.318859	-0.688029	0.491434	0.647903
CDKL3	ENSG00000006837	protein_coding	136.018	0.459651	0.198059	2.32077	0.0202991	0.069683
UPP2	ENSG00000007001	protein_coding	76.8791	-1.58338	0.510612	-3.10094	0.00192909	0.0119275
PRSS21	ENSG00000007038	protein_coding	6.10101	-0.423054	0.80955	-0.52258	0.601267	0.736351
MARK4	ENSG00000007047	protein_coding	2712.59	-0.976327	0.204254	-4.77997	1.75321e-06	5.96024e-05
PROM1	ENSG00000007062	protein_coding	860.985	1.16758	0.577271	2.02259	0.0431154	0.121034
CCDC124	ENSG00000007080	protein_coding	4022.38	-0.00680007	0.224671	-0.0302668	0.975854	0.987073
CEACAM21	ENSG00000007129	protein_coding	106.211	0.867638	0.49617	1.74867	0.0803477	0.18925
PAFAH1B1	ENSG00000007168	protein_coding	13780.8	-1.12975	0.202791	-5.571	2.53284e-08	2.28523e-06
NOS2	ENSG00000007171	protein_coding	437.425	0.638541	0.814047	0.784403	0.432804	0.595998
DNAH9	ENSG00000007174	protein_coding	807.012	0.41053	0.638382	0.643078	0.520173	0.67163
KIAA0100	ENSG00000007202	protein_coding	7944.72	-0.236652	0.166772	-1.41901	0.155895	0.300192
SLC13A2	ENSG00000007216	protein_coding	0.565588	-2.05761	1.17892	-1.74532	0.0809284
GAS7	ENSG00000007237	protein_coding	10613.2	-2.23868	0.498117	-4.49429	6.98028e-06	0.000173446
TRAPPC6A	ENSG00000007255	protein_coding	838.109	0.20412	0.280801	0.726921	0.467274	0.626413
MATK	ENSG00000007264	protein_coding	487.844	-2.5997	0.678851	-3.82956	0.000128375	0.00156639
CEACAM7	ENSG00000007306	protein_coding	0.576238	-0.316629	2.11476	-0.149724	0.880983
CD79B	ENSG00000007312	protein_coding	29.9747	0.564881	0.641432	0.880656	0.378504	0.546058
SCN4A	ENSG00000007314	protein_coding	13.8248	0.178127	0.761298	0.233978	0.815002	0.888279
ST7L	ENSG00000007341	protein_coding	557.08	0.335565	0.190756	1.75913	0.0785558	0.186229
TKTL1	ENSG00000007350	protein_coding	161.447	2.7063	0.782467	3.45867	0.000542842	0.00454393
PAX6	ENSG00000007372	protein_coding	2361.12	0.648379	0.348184	1.86217	0.0625789	0.15852
RPUSD1	ENSG00000007376	protein_coding	1306.84	0.0132428	0.200016	0.0662085	0.947212	0.970467
RHBDF1	ENSG00000007384	protein_coding	1115.93	0.623581	0.457056	1.36434	0.17246	0.321723
LUC7L	ENSG00000007392	protein_coding	3983.23	0.477314	0.302392	1.57846	0.11446	0.242517
CACNA2D2	ENSG00000007402	protein_coding	601.246	-1.1635	0.539154	-2.15802	0.0309263	0.0949507
BAIAP3	ENSG00000007516	protein_coding	4332.1	-1.63097	0.580068	-2.81168	0.00492837	0.0242405
TSR3	ENSG00000007520	protein_coding	3006.48	0.195843	0.222858	0.87878	0.379521	0.547012
PIGQ	ENSG00000007541	protein_coding	3465.62	-0.183377	0.207319	-0.884516	0.376418	0.544132
CRAMP1	ENSG00000007545	protein_coding	1416.95	-0.0873415	0.226964	-0.384825	0.700367	0.80915
TEAD3	ENSG00000007866	protein_coding	366.878	0.88257	0.638467	1.38233	0.166872	0.314613
SELE	ENSG00000007908	protein_coding	53.5062	-3.08222	1.17382	-2.62579	0.0086448	0.0368324
DNAJC11	ENSG00000007923	protein_coding	1593.98	-0.628057	0.19341	-3.24729	0.0011651	0.00808453
FMO3	ENSG00000007933	protein_coding	88.5534	1.10423	0.514897	2.14456	0.0319884	0.0973684
MYLIP	ENSG00000007944	protein_coding	909.526	-0.662226	0.304506	-2.17476	0.0296483	0.0919102
NOX1	ENSG00000007952	protein_coding	74.6095	0.942717	0.257254	3.66454	0.000247784	0.00253869
E2F2	ENSG00000007968	protein_coding	291.925	4.93496	0.754295	6.54248	6.05088e-11	2.4107e-08
PSMB1	ENSG00000008018	protein_coding	5894.08	0.474448	0.252679	1.87767	0.060426	0.154912
SYN1	ENSG00000008056	protein_coding	5466.9	-3.08375	0.733983	-4.20139	2.65285e-05	0.000475075
JARID2	ENSG00000008083	protein_coding	1855.69	-0.0208229	0.263775	-0.0789419	0.937079	0.96531
CDKL5	ENSG00000008086	protein_coding	1429.19	-2.84494	0.565289	-5.03272	4.83572e-07	2.25315e-05
CAMK1G	ENSG00000008118	protein_coding	542.084	-3.00857	0.961934	-3.12762	0.00176225	0.0111205
CDK11A	ENSG00000008128	protein_coding	314.19	0.280308	0.300487	0.932846	0.3509	0.518966
NADK	ENSG00000008130	protein_coding	2781.84	0.389911	0.238088	1.63768	0.101489	0.223278
TFAP2B	ENSG00000008196	protein_coding	30.6549	6.58464	1.77735	3.70475	0.000211602	0.00225382
TFAP2D	ENSG00000008197	protein_coding	1.76929	-1.23515	1.94149	-0.636184	0.524656	0.675524
DLEC1	ENSG00000008226	protein_coding	345.364	1.61285	0.629819	2.56082	0.0104426	0.0424186
CYTH3	ENSG00000008256	protein_coding	2702.43	-0.367465	0.177513	-2.07008	0.0384453	0.11139
ADAM22	ENSG00000008277	protein_coding	6406.31	-0.275124	0.416952	-0.659847	0.509352	0.66258
SYPL1	ENSG00000008282	protein_coding	4674.32	0.507744	0.299976	1.69261	0.0905288	0.206026
CYB561	ENSG00000008283	protein_coding	1218.11	-1.3838	0.451595	-3.06424	0.00218225	0.0130311
SPAG9	ENSG00000008294	protein_coding	16279.8	0.285175	0.250595	1.138	0.255122	0.419736
CELSR3	ENSG00000008300	protein_coding	2971.69	-0.286345	0.567451	-0.504617	0.613828	0.745866
AASS	ENSG00000008311	protein_coding	1407.94	0.992247	0.344784	2.87788	0.0040036	0.0206517
PLEKHG6	ENSG00000008323	protein_coding	13.3649	0.659278	0.701583	0.939701	0.347371	0.515474
SS18L2	ENSG00000008324	protein_coding	820.836	-0.0771933	0.218672	-0.353009	0.724081	0.825585
MPND	ENSG00000008382	protein_coding	974.524	-0.613788	0.230534	-2.66246	0.00775707	0.0339442
MGST1	ENSG00000008394	protein_coding	3330.46	0.615387	0.522754	1.1772	0.239115	0.402189
CRY1	ENSG00000008405	protein_coding	1895.47	0.597308	0.217439	2.74702	0.00601401	0.0281474
PGLYRP1	ENSG00000008438	protein_coding	5.11511	-1.16457	0.604367	-1.92693	0.0539879	0.14272
NFIX	ENSG00000008441	protein_coding	29061.7	0.666265	0.276889	2.40626	0.0161169	0.0586246
ST3GAL1	ENSG00000008513	protein_coding	1183.14	-0.774334	0.327568	-2.36389	0.0180842	0.0638992
MMP25	ENSG00000008516	protein_coding	218.602	2.20938	0.543759	4.06315	4.84142e-05	0.00075128
IL32	ENSG00000008517	protein_coding	604.68	1.96481	0.628374	3.12682	0.00176711	0.0111432
PKD1	ENSG00000008710	protein_coding	7688.55	-0.974884	0.286389	-3.40405	0.000663941	0.00529272
MAPK8IP2	ENSG00000008735	protein_coding	5483.99	-1.96631	0.503202	-3.9076	9.32178e-05	0.00122783
MED24	ENSG00000008838	protein_coding	6119.37	-0.0470807	0.169044	-0.278512	0.78062	0.865868
RHOBTB2	ENSG00000008853	protein_coding	2853.65	-1.41441	0.315476	-4.48341	7.34598e-06	0.000180134
HEATR5B	ENSG00000008869	protein_coding	2153.59	-0.568821	0.211965	-2.68356	0.00728437	0.0323874
SEC62	ENSG00000008952	protein_coding	10369.4	-0.298367	0.176296	-1.69242	0.0905663	0.206052
RPS20	ENSG00000008988	protein_coding	27084.9	1.22104	0.275216	4.43666	9.1367e-06	0.000212578
CSDE1	ENSG00000009307	protein_coding	20421.1	-0.313926	0.197226	-1.59171	0.11145	0.238319
UBE3C	ENSG00000009335	protein_coding	3626.12	-0.369033	0.193708	-1.90511	0.0567662	0.148001
REV3L	ENSG00000009413	protein_coding	3379.16	0.745784	0.339546	2.19641	0.0280623	0.0882592
TENM1	ENSG00000009694	protein_coding	860.176	-0.732136	0.603425	-1.2133	0.225015	0.385848
PAX7	ENSG00000009709	protein_coding	48.923	-2.23088	1.17026	-1.90631	0.0566097	0.147756
MASP2	ENSG00000009724	protein_coding	127.256	-0.538355	0.343815	-1.56583	0.117388	0.246966
IYD	ENSG00000009765	protein_coding	1.39744	0.525182	1.08118	0.48575	0.627145	0.756088
FAM76A	ENSG00000009780	protein_coding	744.48	-0.332515	0.241369	-1.37762	0.16832	0.316603
TRAF3IP3	ENSG00000009790	protein_coding	157.286	0.706884	0.474896	1.4885	0.136618	0.27411
POMT2	ENSG00000009830	protein_coding	2760.16	0.323802	0.19362	1.67236	0.0944542	0.212443
VTA1	ENSG00000009844	protein_coding	3001.56	-0.241141	0.171848	-1.40322	0.160552	0.306627
MLXIPL	ENSG00000009950	protein_coding	523.209	-1.36753	0.516197	-2.64923	0.00806753	0.0350133
BAZ1B	ENSG00000009954	protein_coding	7150.22	0.263122	0.184862	1.42335	0.154636	0.298432
RANBP9	ENSG00000010017	protein_coding	3438.03	-0.57018	0.171445	-3.32574	0.000881849	0.00656397
ETV7	ENSG00000010030	protein_coding	81.4094	0.729453	0.712218	1.0242	0.305742	0.474077
SPRTN	ENSG00000010072	protein_coding	682.733	0.392588	0.154077	2.548	0.0108342	0.0435852
EEF1AKNMT	ENSG00000010165	protein_coding	2292.7	0.192705	0.130768	1.47364	0.140578	0.280007
DYRK4	ENSG00000010219	protein_coding	1211.55	0.593394	0.239833	2.4742	0.0133536	0.0508965
ZNF207	ENSG00000010244	protein_coding	6595.69	0.422346	0.130607	3.23371	0.00122192	0.0083934
UQCRC1	ENSG00000010256	protein_coding	8851.14	-0.204932	0.209332	-0.978982	0.327589	0.496162
STARD3NL	ENSG00000010270	protein_coding	3830.37	0.495604	0.241676	2.05069	0.0402968	0.115408
CD9	ENSG00000010278	protein_coding	11579.2	0.441144	0.373902	1.17984	0.238064	0.400897
HHATL	ENSG00000010282	protein_coding	1452.23	-1.92985	0.680783	-2.83475	0.00458613	0.0229326
NCAPD2	ENSG00000010292	protein_coding	3435.27	0.738579	0.29888	2.47116	0.0134677	0.0511886
IFFO1	ENSG00000010295	protein_coding	2344.93	-0.143302	0.224625	-0.637961	0.523499	0.674499
GIPR	ENSG00000010310	protein_coding	84.3339	-1.90896	0.601736	-3.17243	0.00151171	0.00987876
PHF7	ENSG00000010318	protein_coding	222.275	-0.400092	0.250216	-1.59899	0.109824	0.235908
SEMA3G	ENSG00000010319	protein_coding	749.855	-0.454306	0.53259	-0.853012	0.393653	0.56056
NISCH	ENSG00000010322	protein_coding	8976.08	-1.33217	0.215627	-6.17814	6.48632e-10	1.39968e-07
STAB1	ENSG00000010327	protein_coding	5468.51	1.62301	0.542066	2.99413	0.00275233	0.0156217
FUZ	ENSG00000010361	protein_coding	1675.1	0.0983072	0.229902	0.427606	0.668938	0.786355
SLC6A13	ENSG00000010379	protein_coding	149.088	-2.02471	0.565859	-3.57811	0.000346087	0.00327766
IDS	ENSG00000010404	protein_coding	21280.3	-2.18587	0.471069	-4.64022	3.48031e-06	0.000103528
PRSS3	ENSG00000010438	protein_coding	174.814	-2.95166	0.694658	-4.24909	2.14644e-05	0.000404618
ZNF200	ENSG00000010539	protein_coding	518.351	0.300476	0.160155	1.87615	0.0606342	0.155255
CD4	ENSG00000010610	protein_coding	3313.87	1.1947	0.44728	2.67102	0.00756204	0.0332839
LRRC23	ENSG00000010626	protein_coding	1307.28	0.79849	0.356554	2.23946	0.0251258	0.0816003
BTK	ENSG00000010671	protein_coding	531.432	1.33105	0.459904	2.8942	0.00380131	0.0198654
HFE	ENSG00000010704	protein_coding	322.264	0.946098	0.58383	1.6205	0.105124	0.229312
SCMH1	ENSG00000010803	protein_coding	1441.97	-0.288006	0.22703	-1.26858	0.204592	0.361546
FYN	ENSG00000010810	protein_coding	19554.2	0.852328	0.23414	3.64025	0.000272376	0.00272823
HIVEP2	ENSG00000010818	protein_coding	2672	-1.54492	0.386438	-3.99785	6.3921e-05	0.000919423
FMO1	ENSG00000010932	protein_coding	18.8571	1.35397	0.747305	1.8118	0.0700169	0.171523
ELOA	ENSG00000011007	protein_coding	2631.02	0.314643	0.171635	1.83321	0.066771	0.165994
LYPLA2	ENSG00000011009	protein_coding	1795.62	0.147123	0.263766	0.557778	0.576996	0.717282
CLCN6	ENSG00000011021	protein_coding	3940.3	-0.764563	0.24885	-3.07239	0.00212354	0.012786
MRC2	ENSG00000011028	protein_coding	5708.01	1.8836	0.598716	3.14607	0.00165481	0.0105933
NME1-NME2	ENSG00000011052	protein_coding	152.356	0.969382	0.404639	2.39567	0.01659	0.0599459
SLC6A7	ENSG00000011083	protein_coding	331.71	-3.59033	1.10168	-3.25897	0.00111819	0.00783884
TSPAN9	ENSG00000011105	protein_coding	1663.45	0.152964	0.368808	0.414753	0.678323	0.792931
BTBD7	ENSG00000011114	protein_coding	1636.7	0.546417	0.215434	2.53635	0.0112015	0.044733
APBA3	ENSG00000011132	protein_coding	886.835	0.610426	0.232732	2.62288	0.00871911	0.0370527
MKS1	ENSG00000011143	protein_coding	992.59	0.971939	0.171413	5.67017	1.42654e-08	1.47041e-06
ABHD5	ENSG00000011198	protein_coding	901.72	1.07651	0.233846	4.60351	4.15426e-06	0.000117841
ANOS1	ENSG00000011201	protein_coding	4868.3	1.28471	0.456401	2.81486	0.0048798	0.024045
AKAP8L	ENSG00000011243	protein_coding	3226.55	0.132619	0.199629	0.664328	0.50648	0.660492
MBTD1	ENSG00000011258	protein_coding	1533.41	0.686374	0.267322	2.56759	0.0102407	0.0418093
UTP18	ENSG00000011260	protein_coding	1895.76	0.3039	0.163428	1.85954	0.0629513	0.159119
RNF216	ENSG00000011275	protein_coding	5001.42	0.335059	0.154149	2.1736	0.0297351	0.0921069
TTC19	ENSG00000011295	protein_coding	3660.67	-0.320254	0.151036	-2.12039	0.0339734	0.101674
PTBP1	ENSG00000011304	protein_coding	7945.91	1.55089	0.251348	6.17028	6.81677e-10	1.44736e-07
DPF1	ENSG00000011332	protein_coding	1482.33	-1.22453	0.352118	-3.47761	0.000505897	0.00431619
SYT7	ENSG00000011347	protein_coding	2301.57	-3.25511	0.758372	-4.29224	1.76882e-05	0.000349994
LARS2	ENSG00000011376	protein_coding	2197.39	-0.00571645	0.20589	-0.0277646	0.97785	0.988133
PIK3C2A	ENSG00000011405	protein_coding	4168.96	0.388619	0.288871	1.3453	0.178528	0.329254
PLAUR	ENSG00000011422	protein_coding	763.635	0.238401	0.72435	0.329123	0.742063	0.838271
ANLN	ENSG00000011426	protein_coding	4072.47	-1.48153	0.570574	-2.59656	0.00941627	0.0392295
WIZ	ENSG00000011451	protein_coding	3949.83	-0.0829814	0.190462	-0.435685	0.663065	0.782421
RABGAP1	ENSG00000011454	protein_coding	6600.91	-0.143308	0.242358	-0.591306	0.554316	0.699239
DCN	ENSG00000011465	protein_coding	5415.98	0.726193	0.652185	1.11348	0.265504	0.431568
QPCTL	ENSG00000011478	protein_coding	499.123	-0.346769	0.330565	-1.04902	0.29417	0.461493
PPP5C	ENSG00000011485	protein_coding	3992.47	-0.402044	0.224542	-1.79051	0.0733727	0.177563
CEP68	ENSG00000011523	protein_coding	3169.69	-0.362146	0.240086	-1.5084	0.131452	0.266741
MAP4K3	ENSG00000011566	protein_coding	2146.27	-0.0914069	0.168464	-0.54259	0.587412	0.725174
ZBTB32	ENSG00000011590	protein_coding	19.8005	-0.306115	0.451568	-0.677895	0.497838	0.653331
TYROBP	ENSG00000011600	protein_coding	3439.75	1.71241	0.548589	3.12148	0.00179945	0.0113049
TMEM159	ENSG00000011638	protein_coding	389.243	-0.390763	0.496047	-0.787754	0.430841	0.59437
GABRA3	ENSG00000011677	protein_coding	1588.7	-1.24742	0.709159	-1.75902	0.0785745	0.186249
BRCA1	ENSG00000012048	protein_coding	706.614	1.02723	0.346988	2.96043	0.00307211	0.0169674
ERCC1	ENSG00000012061	protein_coding	3440.81	0.280862	0.226949	1.23756	0.215881	0.37512
CD22	ENSG00000012124	protein_coding	381.606	-2.92127	0.771979	-3.78414	0.000154244	0.00178537
SEMA3B	ENSG00000012171	protein_coding	3468.94	-1.81835	0.449491	-4.04536	5.22421e-05	0.00079264
MBTPS2	ENSG00000012174	protein_coding	1726.76	0.0880246	0.2224	0.395794	0.692257	0.803287
PRICKLE3	ENSG00000012211	protein_coding	134.549	0.471161	0.561519	0.839084	0.401422	0.567875
LTF	ENSG00000012223	protein_coding	6663.21	6.0628	1.41552	4.28308	1.84323e-05	0.000360692
EXTL3	ENSG00000012232	protein_coding	6316.45	-0.478037	0.241046	-1.98318	0.0473476	0.129601
NR1H4	ENSG00000012504	protein_coding	30.9498	2.36644	0.893817	2.64757	0.00810736	0.0351388
ELOVL5	ENSG00000012660	protein_coding	7836.05	0.204342	0.222438	0.918643	0.358282	0.526351
ALOX5	ENSG00000012779	protein_coding	893.508	0.907295	0.561833	1.61488	0.106336	0.230932
KDM5D	ENSG00000012817	protein_coding	1442.24	-0.184306	1.31055	-0.140633	0.88816	0.935749
CALCOCO1	ENSG00000012822	protein_coding	6484.92	-0.153355	0.193519	-0.792453	0.428096	0.592224
UBR7	ENSG00000012963	protein_coding	3463.78	-0.068524	0.172059	-0.398259	0.69044	0.802176
MAP4K5	ENSG00000012983	protein_coding	3106.28	-0.0332442	0.285271	-0.116536	0.907228	0.947107
EHD3	ENSG00000013016	protein_coding	3428.99	-2.03143	0.432749	-4.69424	2.67599e-06	8.38209e-05
PSMC4	ENSG00000013275	protein_coding	4466.23	-0.145227	0.215686	-0.673327	0.500739	0.655706
MAN2B2	ENSG00000013288	protein_coding	2998.82	-0.516408	0.210305	-2.45552	0.0140681	0.0529429
SLC7A14	ENSG00000013293	protein_coding	2155.08	-2.07798	0.726011	-2.86219	0.00420729	0.0214805
CLDN11	ENSG00000013297	protein_coding	4603.81	-2.17702	0.705961	-3.08378	0.00204392	0.012446
SLC25A39	ENSG00000013306	protein_coding	4213.62	0.476377	0.224224	2.12455	0.0336239	0.100878
MVP	ENSG00000013364	protein_coding	4008.95	-0.0556412	0.410849	-0.13543	0.892272	0.938087
NUB1	ENSG00000013374	protein_coding	3746.08	0.296925	0.153817	1.93038	0.0535599	0.142012
PGM3	ENSG00000013375	protein_coding	2740.06	0.907827	0.214451	4.23326	2.30332e-05	0.000427151
RWDD2A	ENSG00000013392	protein_coding	941.35	-0.46318	0.19212	-2.41089	0.0159138	0.0580647
CLK1	ENSG00000013441	protein_coding	4111.93	0.186515	0.282014	0.661366	0.508377	0.661798
POLR3B	ENSG00000013503	protein_coding	834.575	-0.113064	0.171622	-0.658793	0.510029	0.662974
ANGEL1	ENSG00000013523	protein_coding	2567.31	0.0312824	0.262682	0.119088	0.905205	0.945747
RNF14	ENSG00000013561	protein_coding	3044.25	-0.314452	0.198131	-1.58709	0.112493	0.239637
DNASE1L1	ENSG00000013563	protein_coding	601.226	-0.319357	0.280253	-1.13953	0.254483	0.419149
DDX11	ENSG00000013573	protein_coding	983.221	1.14799	0.397798	2.88586	0.00390344	0.0202855
HEBP1	ENSG00000013583	protein_coding	1221.13	-0.365745	0.416669	-0.877782	0.380062	0.547481
GPRC5A	ENSG00000013588	protein_coding	253.978	-0.0424116	0.919247	-0.0461374	0.963201	0.980061
MAMLD1	ENSG00000013619	protein_coding	2059.63	-0.122705	0.277134	-0.442763	0.657937	0.779092
CD6	ENSG00000013725	protein_coding	71.6426	-0.958922	0.58223	-1.64698	0.099562	0.220463
TACC3	ENSG00000013810	protein_coding	1449.52	2.35125	0.587051	4.00519	6.19683e-05	0.000900107
UFL1	ENSG00000014123	protein_coding	2108.26	0.0257019	0.212016	0.121226	0.903512	0.944953
POLA2	ENSG00000014138	protein_coding	904.169	0.550696	0.281407	1.95694	0.0503547	0.135716
ZC3H3	ENSG00000014164	protein_coding	1486.84	-0.0952381	0.201096	-0.473595	0.635789	0.762929
CAPN1	ENSG00000014216	protein_coding	5895.22	-0.0031791	0.202716	-0.0156825	0.987488	0.992948
ACP3	ENSG00000014257	protein_coding	53.7708	-0.0426827	0.782192	-0.0545681	0.956483	0.975756
MDH1	ENSG00000014641	protein_coding	8305.26	-1.61815	0.303231	-5.33637	9.48276e-08	6.36817e-06
SLC30A9	ENSG00000014824	protein_coding	5179.8	-0.549554	0.155811	-3.52706	0.000420198	0.00377869
MTMR11	ENSG00000014914	protein_coding	848.58	0.919258	0.449499	2.04507	0.0408478	0.116636
COX15	ENSG00000014919	protein_coding	2233.3	0.15336	0.195598	0.784059	0.433005	0.596137
CCDC88C	ENSG00000015133	protein_coding	698.146	0.479145	0.423579	1.13118	0.257978	0.422961
YAF2	ENSG00000015153	protein_coding	1951.58	0.0136772	0.227255	0.0601842	0.952009	0.973457
ZMYND11	ENSG00000015171	protein_coding	7835.91	-0.188991	0.321326	-0.58816	0.556425	0.701002
WAS	ENSG00000015285	protein_coding	882.219	1.17928	0.413309	2.85326	0.00432728	0.021956
DPEP1	ENSG00000015413	protein_coding	201.151	5.49927	1.07047	5.13727	2.78762e-07	1.47318e-05
BID	ENSG00000015475	protein_coding	3726.09	0.78457	0.297205	2.63983	0.00829478	0.0357111
MATR3	ENSG00000015479	protein_coding	372.166	-0.468555	0.317706	-1.47481	0.140265	0.279457
NPC1L1	ENSG00000015520	protein_coding	15.2505	1.67048	0.706831	2.36334	0.0181113	0.0639694
XYLT2	ENSG00000015532	protein_coding	1507.75	0.144762	0.170365	0.849719	0.395482	0.562226
RGPD5	ENSG00000015568	protein_coding	2.36549	-0.0183324	0.900523	-0.0203575	0.983758	0.991419
STMN4	ENSG00000015592	protein_coding	5026.33	-1.79318	0.542576	-3.30493	0.000949996	0.00692353
NUDCD3	ENSG00000015676	protein_coding	9600.76	-0.847431	0.176174	-4.8102	1.50781e-06	5.29347e-05
ISL1	ENSG00000016082	protein_coding	1.07783	2.33701	1.99029	1.17421	0.240312	0.403452
CHDH	ENSG00000016391	protein_coding	2352.31	0.421801	0.361909	1.16549	0.243821	0.407148
IL20RA	ENSG00000016402	protein_coding	143.783	0.0505864	0.793214	0.0637739	0.94915	0.971648
CLCA1	ENSG00000016490	protein_coding	0.735511	1.79481	1.43907	1.2472	0.212325	0.371176
CLCA4	ENSG00000016602	protein_coding	138.662	-1.87915	0.87728	-2.14202	0.032192	0.0978369
GLT8D1	ENSG00000016864	protein_coding	3266.81	0.526213	0.159494	3.29926	0.00096939	0.00703204
ATP2C1	ENSG00000017260	protein_coding	6567.57	-0.582135	0.160631	-3.62406	0.000290011	0.0028676
IGF1	ENSG00000017427	protein_coding	41.285	-0.0686502	0.477671	-0.143719	0.885723	0.934214
SLC38A5	ENSG00000017483	protein_coding	3646.55	1.32166	0.380526	3.47326	0.000514186	0.00437056
RALBP1	ENSG00000017797	protein_coding	4235.26	-0.131857	0.230626	-0.571736	0.567501	0.709533
RUFY3	ENSG00000018189	protein_coding	10667.7	-0.701564	0.289018	-2.4274	0.0152073	0.0560469
CNTN1	ENSG00000018236	protein_coding	16366.4	-0.536384	0.545455	-0.983371	0.325425	0.494161
SLC11A1	ENSG00000018280	protein_coding	1850.79	1.95493	0.723107	2.70351	0.00686106	0.0310424
WWTR1	ENSG00000018408	protein_coding	5102.38	1.87974	0.556799	3.37597	0.000735558	0.0057284
AGPS	ENSG00000018510	protein_coding	2512.64	0.0847012	0.15423	0.549187	0.582877	0.721909
ZNF806	ENSG00000018607	transcribed_unprocessed_pseudogene	4.81316	-0.906458	0.474021	-1.91227	0.055841	0.146364
CXorf56	ENSG00000018610	protein_coding	1179.61	-0.272582	0.128933	-2.11413	0.0345041	0.102809
ATP1A2	ENSG00000018625	protein_coding	55512.5	-0.603859	0.597306	-1.01097	0.31203	0.480541
TTC27	ENSG00000018699	protein_coding	739.094	0.799134	0.168587	4.7402	2.13505e-06	7.02268e-05
ZNF582	ENSG00000018869	protein_coding	305.756	-0.0253715	0.225592	-0.112466	0.910454	0.949117
VSIG2	ENSG00000019102	protein_coding	42.4989	-1.66353	0.51496	-3.2304	0.00123619	0.00846192
PHLDB1	ENSG00000019144	protein_coding	8965.34	-0.907757	0.301068	-3.01512	0.00256878	0.0147835
MARCO	ENSG00000019169	protein_coding	103.277	0.0849902	0.981889	0.0865578
CYP24A1	ENSG00000019186	protein_coding	24.0369	-0.0825214	0.571504	-0.144394	0.88519	0.933833
PRDM11	ENSG00000019485	protein_coding	1187.47	-0.521671	0.310679	-1.67913	0.0931261	0.210263
SYT13	ENSG00000019505	protein_coding	1685.18	-3.07354	0.905079	-3.39588	0.000684085	0.00542283
SNAI2	ENSG00000019549	protein_coding	316.757	1.20324	0.730914	1.64621	0.0997203	0.220662
CD74	ENSG00000019582	protein_coding	62642.8	1.62814	0.634365	2.56657	0.010271	0.0419113
HGF	ENSG00000019991	protein_coding	378.28	0.182509	0.699467	0.260926	0.794149	0.874555
ZRANB1	ENSG00000019995	protein_coding	1247.54	-0.683331	0.330676	-2.06647	0.0387845	0.112144
NCDN	ENSG00000020129	protein_coding	9993.85	-2.75379	0.575055	-4.78873	1.67839e-06	5.75621e-05
ADGRA2	ENSG00000020181	protein_coding	995.104	0.0742791	0.432102	0.171902	0.863515	0.92011
CCT8L1P	ENSG00000020219	processed_pseudogene	2.54127	1.48244	0.861794	1.72018	0.085399	0.197591
ZFP64	ENSG00000020256	protein_coding	966.358	-0.263706	0.149453	-1.76447	0.0776536	0.184609
MNAT1	ENSG00000020426	protein_coding	815.738	0.560026	0.224422	2.49541	0.012581	0.0486899
SAMD4A	ENSG00000020577	protein_coding	4045.66	0.618671	0.389694	1.58758	0.112381	0.239501
RUNX3	ENSG00000020633	protein_coding	218.78	1.76537	0.551359	3.20185	0.00136549	0.00914424
MRE11	ENSG00000020922	protein_coding	1092.59	0.393385	0.156062	2.52069	0.0117126	0.0461758
PLEKHB1	ENSG00000021300	protein_coding	30393.5	-0.493158	0.453842	-1.08663	0.277201	0.443507
SERPINB1	ENSG00000021355	protein_coding	1255.17	0.288899	0.477074	0.605564	0.544804	0.691549
CYP3A43	ENSG00000021461	protein_coding	11.2506	0.0369069	0.567176	0.0650713	0.948117	0.970955
SLC7A9	ENSG00000021488	protein_coding	26.5684	0.688359	0.513004	1.34182	0.179654	0.330763
SPAST	ENSG00000021574	protein_coding	2365.75	-0.247598	0.184053	-1.34525	0.178544	0.329266
NRXN3	ENSG00000021645	protein_coding	1414.66	-2.99722	0.702812	-4.26461	2.00248e-05	0.000384857
OSBPL5	ENSG00000021762	protein_coding	1679.95	-0.00470343	0.274845	-0.017113	0.986346	0.992645
AQR	ENSG00000021776	protein_coding	2713.23	0.325844	0.186262	1.74939	0.0802237	0.189038
CPS1	ENSG00000021826	protein_coding	970.313	1.02168	0.547144	1.8673	0.0618596	0.157257
C8B	ENSG00000021852	protein_coding	0.528927	1.30878	1.40382	0.932304	0.351179
FHL1	ENSG00000022267	protein_coding	21530.8	1.04694	0.246203	4.25234	2.11553e-05	0.000400708
RTF2	ENSG00000022277	protein_coding	7892.72	0.097463	0.131405	0.741698	0.45827	0.618324
GABRA1	ENSG00000022355	protein_coding	1473.61	-3.2467	1.0531	-3.083	0.00204922	0.0124633
NLRP2	ENSG00000022556	protein_coding	85.0691	-1.51233	0.774193	-1.95343	0.0507685	0.136489
SLC45A4	ENSG00000022567	protein_coding	855.465	-1.4158	0.353655	-4.00333	6.24578e-05	0.000904299
RNF10	ENSG00000022840	protein_coding	8058.38	-0.487626	0.123656	-3.94341	8.03327e-05	0.00109809
ZNF839	ENSG00000022976	protein_coding	439.48	-0.573821	0.188835	-3.03874	0.0023757	0.0139006
ZDHHC6	ENSG00000023041	protein_coding	1481.15	0.214686	0.136805	1.56928	0.116583	0.245679
GRAMD1B	ENSG00000023171	protein_coding	3583.07	-1.27277	0.480136	-2.65086	0.00802872	0.0348875
RNH1	ENSG00000023191	protein_coding	7951.78	-0.400649	0.213694	-1.87487
NDUFS1	ENSG00000023228	protein_coding	6679.12	-0.512646	0.1847	-2.77555	0.00551078	0.0264091
RB1CC1	ENSG00000023287	protein_coding	4269.74	-0.779937	0.244065	-3.19562	0.00139531	0.00929282
ERP44	ENSG00000023318	protein_coding	2371.02	0.405176	0.200728	2.01854	0.0435352	0.12202
ALAS1	ENSG00000023330	protein_coding	2476.99	-0.631609	0.178738	-3.5337	0.000409778	0.00370945
BIRC3	ENSG00000023445	protein_coding	339.632	-0.315806	0.683204	-0.462242	0.643907	0.76952
AKAP11	ENSG00000023516	protein_coding	6528.06	-1.20657	0.33684	-3.58204	0.000340918	0.00324082
GLRX2	ENSG00000023572	protein_coding	279.105	-0.615382	0.266139	-2.31226	0.0207634	0.0709139
SNAPC1	ENSG00000023608	protein_coding	506.717	0.825204	0.258617	3.19083	0.00141865	0.00940758
DERA	ENSG00000023697	protein_coding	1879.22	1.48495	0.23948	6.20074	5.61983e-10	1.2856e-07
STRAP	ENSG00000023734	protein_coding	7458.22	-0.315454	0.151182	-2.08658	0.0369257	0.108172
ABCC2	ENSG00000023839	protein_coding	35.5753	0.494	0.412952	1.19627	0.231593	0.393833
DEF6	ENSG00000023892	protein_coding	578.076	0.796739	0.447496	1.78044	0.0750041	0.18033
PLEKHO1	ENSG00000023902	protein_coding	3497.94	-0.0155285	0.26552	-0.0584834	0.953364	0.974065
GCLM	ENSG00000023909	protein_coding	1010.28	-0.532224	0.352483	-1.50993	0.131062	0.266254
UBR2	ENSG00000024048	protein_coding	2364.63	-0.156271	0.162734	-0.960283	0.336913	0.505384
EHD2	ENSG00000024422	protein_coding	3114	0.810412	0.478798	1.6926	0.0905322	0.206026
DEPDC1	ENSG00000024526	protein_coding	209.694	2.47765	0.853328	2.90352	0.00368995	0.0194266
CCDC28A	ENSG00000024862	protein_coding	833.717	-0.957274	0.264084	-3.62488	0.000289091	0.0028601
RRAGD	ENSG00000025039	protein_coding	4393.2	0.848071	0.310982	2.72707	0.00638989	0.0294212
HSF2	ENSG00000025156	protein_coding	1259.11	-0.0520573	0.202678	-0.256846	0.797297	0.87696
PHF20	ENSG00000025293	protein_coding	3349.8	-0.0860594	0.172499	-0.498898	0.617851	0.748856
HSD17B6	ENSG00000025423	protein_coding	520.821	-0.396872	0.574196	-0.69118	0.489453	0.646056
NR1H3	ENSG00000025434	protein_coding	1013.93	0.934233	0.24861	3.75783	0.000171394	0.00193483
TYMP	ENSG00000025708	protein_coding	1166.25	1.15572	0.722656	1.59927	0.10976	0.235842
NCAPH2	ENSG00000025770	protein_coding	3208.51	-0.0341768	0.219455	-0.155735	0.876242	0.928177
TOMM34	ENSG00000025772	protein_coding	1963.98	-0.898622	0.225204	-3.99025	6.60034e-05	0.000941119
SEC63	ENSG00000025796	protein_coding	5427.06	0.117516	0.177511	0.662022	0.507957	0.66142
KPNA6	ENSG00000025800	protein_coding	3830.09	-0.744845	0.196701	-3.78669	0.000152668	0.00177777
VIM	ENSG00000026025	protein_coding	73718.9	2.50976	0.665958	3.76864	0.000164136	0.00187197
RTEL1-TNFRSF6B	ENSG00000026036	protein_coding	195.476	-0.132095	0.399479	-0.330669	0.740895	0.837471
FAS	ENSG00000026103	protein_coding	568.919	1.07873	0.565346	1.90809	0.0563792	0.147382
RNASET2	ENSG00000026297	protein_coding	3375.49	0.517473	0.407974	1.2684	0.204657	0.361642
CD44	ENSG00000026508	protein_coding	17895.4	2.25729	0.630008	3.58296	0.000339727	0.0032321
KCNG1	ENSG00000026559	protein_coding	391.999	-0.816766	0.833622	-0.979779	0.327195	0.495785
AGPAT4	ENSG00000026652	protein_coding	2811.36	-1.2342	0.296788	-4.15854	3.20289e-05	0.000548638
SLAMF7	ENSG00000026751	protein_coding	51.4127	2.4533	0.85344	2.87461	0.00404533	0.0208031
BTN3A1	ENSG00000026950	protein_coding	1815.81	1.48902	0.325593	4.57325	4.80208e-06	0.000131484
MIPEP	ENSG00000027001	protein_coding	633.15	0.270708	0.254722	1.06276	0.287892	0.455026
PRKCH	ENSG00000027075	protein_coding	631.721	0.372636	0.276624	1.34709	0.177952	0.328529
INSRR	ENSG00000027644	protein_coding	52.6844	0.14977	0.80358	0.186379	0.852148	0.913047
IFNGR1	ENSG00000027697	protein_coding	5526.83	0.768534	0.268641	2.86082	0.00422548	0.0215434
B4GALT7	ENSG00000027847	protein_coding	1540.66	0.306806	0.184503	1.66288	0.096337	0.215502
SH2D2A	ENSG00000027869	protein_coding	38.3805	0.382852	0.716306	0.534481	0.593009	0.729594
VRK2	ENSG00000028116	protein_coding	215.319	-0.849465	0.457121	-1.85829	0.0631275	0.15936
TNFRSF1B	ENSG00000028137	protein_coding	2258.7	0.977276	0.444637	2.19792	0.0279548	0.088038
VEZT	ENSG00000028203	protein_coding	2570.27	-0.604427	0.142874	-4.2305	2.33176e-05	0.000431296
POU2F2	ENSG00000028277	protein_coding	709.723	0.442268	0.386196	1.14519	0.252131	0.416417
BRD9	ENSG00000028310	protein_coding	2369.32	-0.116295	0.159192	-0.730534	0.465064	0.624441
SNX1	ENSG00000028528	protein_coding	7818.88	0.0252518	0.233924	0.107949	0.914036	0.95133
TBPL1	ENSG00000028839	protein_coding	1126.58	-0.55409	0.24803	-2.23397	0.0254852	0.0825028
ARNTL2	ENSG00000029153	protein_coding	476.389	-0.939672	0.504272	-1.86342	0.0624028	0.158195
BCLAF1	ENSG00000029363	protein_coding	6382.17	-0.119011	0.158876	-0.749083	0.453807	0.614258
SLC39A9	ENSG00000029364	protein_coding	4513.92	0.043961	0.181972	0.241581	0.809105	0.884706
ANK1	ENSG00000029534	protein_coding	791.19	-0.809836	0.585269	-1.3837	0.166451	0.314087
IBSP	ENSG00000029559	protein_coding	306.319	4.13726	1.60264	2.58153	0.00983623	0.0405833
TFB1M	ENSG00000029639	protein_coding	353.261	0.217408	0.201159	1.08077	0.279797	0.446271
RABEP1	ENSG00000029725	protein_coding	5985.79	-0.63131	0.179316	-3.52066	0.000430479	0.00384857
HMGB3	ENSG00000029993	protein_coding	2436.73	0.712601	0.290436	2.45356	0.014145	0.0531533
NUP160	ENSG00000030066	protein_coding	2552.19	1.36637	0.224433	6.0881	1.14262e-09	2.04619e-07
BAK1	ENSG00000030110	protein_coding	705.602	0.501165	0.261446	1.91689	0.0552513	0.145169
MUSK	ENSG00000030304	protein_coding	6.66708	-1.2174	0.769856	-1.58133	0.113802	0.241685
IKZF2	ENSG00000030419	protein_coding	500.26	0.112386	0.295762	0.37999	0.703953	0.811657
GRN	ENSG00000030582	protein_coding	9705.07	1.07462	0.336998	3.18881	0.0014286	0.0094559
FAM13B	ENSG00000031003	protein_coding	1927.77	-1.2797	0.253504	-5.04804	4.46359e-07	2.1337e-05
ARHGAP31	ENSG00000031081	protein_coding	6496.78	1.83211	0.359942	5.09001	3.58036e-07	1.78555e-05
CENPQ	ENSG00000031691	protein_coding	615.646	1.07783	0.233552	4.61496	3.93179e-06	0.000113243
SARS1	ENSG00000031698	protein_coding	9023.72	-0.577394	0.185122	-3.11898	0.00181477	0.0113773
RANBP3	ENSG00000031823	protein_coding	4481.19	-0.0201905	0.121893	-0.165641	0.86844	0.923139
ARID4A	ENSG00000032219	protein_coding	1817.18	-0.223567	0.259678	-0.860939	0.389271	0.556589
EIPR1	ENSG00000032389	protein_coding	2228.58	-0.301723	0.189473	-1.59243	0.111288	0.238101
PNPLA6	ENSG00000032444	protein_coding	5203.09	-0.797137	0.176706	-4.51109	6.44967e-06	0.000163585
IFT88	ENSG00000032742	protein_coding	1007.33	0.275922	0.229701	1.20122	0.229665	0.39155
ALG1	ENSG00000033011	protein_coding	824.912	-0.00133707	0.251775	-0.00531056	0.995763	0.997608
ZCCHC8	ENSG00000033030	protein_coding	990.861	0.697396	0.166623	4.18548	2.84568e-05	0.000499515
ABCF2	ENSG00000033050	protein_coding	4440.98	0.051062	0.164918	0.30962	0.75685	0.849172
CHPF2	ENSG00000033100	protein_coding	2666.96	-0.0706298	0.310188	-0.2277	0.819879	0.891702
LRRC7	ENSG00000033122	protein_coding	514.702	-3.10721	0.643022	-4.83219	1.35038e-06	4.89933e-05
FUT8	ENSG00000033170	protein_coding	2045.18	-0.977214	0.271359	-3.60118	0.000316772	0.0030672
UBA6	ENSG00000033178	protein_coding	2248.03	-0.0650284	0.145008	-0.448448	0.65383	0.77632
GAB2	ENSG00000033327	protein_coding	5830.62	-0.237554	0.269007	-0.883075	0.377196	0.544946
ATP6V0A1	ENSG00000033627	protein_coding	10734.9	-1.58148	0.272187	-5.81026	6.23754e-09	7.54849e-07
PIAS1	ENSG00000033800	protein_coding	2154.13	-0.29967	0.215197	-1.39254	0.16376	0.310513
SLC4A7	ENSG00000033867	protein_coding	1120.09	0.426802	0.341899	1.24833	0.211912	0.370826
APBA2	ENSG00000034053	protein_coding	9275.25	-0.78458	0.276111	-2.84154	0.00448968	0.0225969
MAP2K3	ENSG00000034152	protein_coding	1029.67	-0.0995444	0.362152	-0.274869	0.783417	0.86775
EFCAB1	ENSG00000034239	protein_coding	130.818	-1.20654	0.94983	-1.27027	0.203988	0.360699
TMSB10	ENSG00000034510	protein_coding	25467.9	-0.247407	0.53334	-0.463882	0.642732	0.768548
ASTE1	ENSG00000034533	protein_coding	485.071	0.163788	0.163508	1.00171	0.316483	0.4849
RNF19A	ENSG00000034677	protein_coding	6430.72	0.895817	0.36975	2.42276	0.015403	0.0565794
PEX3	ENSG00000034693	protein_coding	766.746	-0.0144236	0.172512	-0.0836096	0.933367	0.963137
GABARAPL2	ENSG00000034713	protein_coding	11178.9	-0.000158035	0.225175	-0.00070183	0.99944	0.999565
MYOC	ENSG00000034971	protein_coding	3.72554	0.217546	0.947057	0.229707	0.818319	0.890607
SH3YL1	ENSG00000035115	protein_coding	1967.08	0.0866107	0.191097	0.45323	0.650383	0.774061
FAM136A	ENSG00000035141	protein_coding	1272.21	0.361938	0.200983	1.80084	0.0717283	0.174668
VCL	ENSG00000035403	protein_coding	3776.58	0.906456	0.383128	2.36593	0.0179847	0.0636365
DEPDC1B	ENSG00000035499	protein_coding	204.179	2.24516	0.676561	3.31849	0.000905047	0.00668705
DAPK2	ENSG00000035664	protein_coding	384.923	-1.02682	0.372118	-2.75941	0.00579063	0.027362
NSMAF	ENSG00000035681	protein_coding	1840.75	0.75094	0.170862	4.39502	1.10764e-05	0.000246672
ADSS2	ENSG00000035687	protein_coding	1881.83	-1.04215	0.235045	-4.43383	9.25757e-06	0.000214406
STAP1	ENSG00000035720	protein_coding	7.3945	1.26522	0.925621	1.36689	0.171661	0.32071
TIMP2	ENSG00000035862	protein_coding	30610.1	0.309721	0.248226	1.24774	0.212128	0.371027
RFC1	ENSG00000035928	protein_coding	3527.15	0.121001	0.165529	0.730996	0.464782	0.624252
TBC1D23	ENSG00000036054	protein_coding	1961.56	0.272714	0.163626	1.66668	0.0955772	0.214235
CUL3	ENSG00000036257	protein_coding	3727.4	-0.317423	0.12933	-2.45437	0.0141132	0.0530787
MYOM2	ENSG00000036448	protein_coding	722.596	-2.1273	0.365925	-5.81348	6.11865e-09	7.4555e-07
OTC	ENSG00000036473	protein_coding	11.7338	0.418793	0.534127	0.78407	0.432999	0.596137
CYP46A1	ENSG00000036530	protein_coding	1672.94	-2.37795	0.498574	-4.7695	1.84681e-06	6.19529e-05
ZZZ3	ENSG00000036549	protein_coding	1934.86	-0.150208	0.206057	-0.728964	0.466024	0.625303
SLC18A1	ENSG00000036565	protein_coding	41.0953	1.53943	0.807277	1.90694	0.0565287	0.14761
USP2	ENSG00000036672	protein_coding	2143.82	-0.432902	0.369815	-1.17059	0.241763	0.405067
CASR	ENSG00000036828	protein_coding	2.6191	-0.0139474	0.841138	-0.0165816	0.98677	0.99279
TUBG2	ENSG00000037042	protein_coding	3188.02	-0.803285	0.257827	-3.1156	0.00183572	0.0114819
RPL26L1	ENSG00000037241	protein_coding	959.135	0.697672	0.258609	2.69779	0.00698018	0.031421
FLT4	ENSG00000037280	protein_coding	611.55	1.47097	0.435199	3.38	0.000724864	0.00566871
NSUN2	ENSG00000037474	protein_coding	2605.33	0.221006	0.150229	1.47113	0.141257	0.280945
FBXO42	ENSG00000037637	protein_coding	1977.6	-0.222323	0.196679	-1.13039	0.258313	0.423315
MFAP3	ENSG00000037749	protein_coding	753.258	0.348017	0.335644	1.03686	0.299799	0.46747
MRI1	ENSG00000037757	protein_coding	1056.31	-0.235503	0.30138	-0.781413	0.434559	0.597441
METTL1	ENSG00000037897	protein_coding	1062.28	1.40729	0.606731	2.31947	0.0203697	0.0698195
HOXC8	ENSG00000037965	protein_coding	33.1542	6.12034	1.84855	3.31089	0.000929984	0.00681591
AGA	ENSG00000038002	protein_coding	1006.81	0.0516504	0.298823	0.172846	0.862772	0.919595
PI4K2B	ENSG00000038210	protein_coding	388.937	0.802997	0.368057	2.18172	0.0291305	0.0906857
BOD1L1	ENSG00000038219	protein_coding	3385.24	-0.343434	0.273553	-1.25545	0.209314	0.367725
MAT2B	ENSG00000038274	protein_coding	3239.9	-0.208611	0.214768	-0.97133	0.331384	0.499796
TLL1	ENSG00000038295	protein_coding	115.274	-0.987661	0.859041	-1.14973	0.250257	0.414364
EDC4	ENSG00000038358	protein_coding	2396.19	-0.418184	0.21877	-1.91152	0.0559375	0.14653
TRIO	ENSG00000038382	protein_coding	9248	-0.0730712	0.33927	-0.215378	0.829473	0.898608
VCAN	ENSG00000038427	protein_coding	21782.3	2.5051	0.417579	5.99912	1.98394e-09	3.11267e-07
CLEC16A	ENSG00000038532	protein_coding	3065.91	-0.0894899	0.25229	-0.354711	0.722806	0.824676
MSR1	ENSG00000038945	protein_coding	1835.43	2.57509	0.744758	3.45762	0.000544971	0.0045553
CDH1	ENSG00000039068	protein_coding	361.539	-0.552955	0.686183	-0.805842	0.420334	0.585098
MTREX	ENSG00000039123	protein_coding	2773.42	-0.0483236	0.146464	-0.329935	0.741449	0.837818
DNAH5	ENSG00000039139	protein_coding	209.938	-0.232286	0.608032	-0.38203	0.702439	0.810883
ZFYVE16	ENSG00000039319	protein_coding	3477.74	-0.198208	0.27854	-0.711596	0.476715	0.634796
RIPOR1	ENSG00000039523	protein_coding	4457.98	-0.594091	0.172626	-3.44148	0.000578542	0.00476293
C6	ENSG00000039537	protein_coding	19.8157	0.394791	1.10493	0.357299	0.720868	0.823242
RAI14	ENSG00000039560	protein_coding	1240.74	0.95612	0.334047	2.86224	0.00420663	0.0214802
SOX30	ENSG00000039600	protein_coding	8.03024	-1.23563	0.504132	-2.451	0.0142461	0.053443
PNKP	ENSG00000039650	protein_coding	1064.63	-0.150905	0.268901	-0.561193	0.574666	0.715492
BEST2	ENSG00000039987	protein_coding	4.83365	2.34602	0.859887	2.72829	0.00636645	0.029341
PHLPP2	ENSG00000040199	protein_coding	1352.67	-1.26524	0.310123	-4.07979	4.50772e-05	0.000710387
SPDL1	ENSG00000040275	protein_coding	675.587	0.81009	0.209517	3.86646	0.000110426	0.00139193
STAU2	ENSG00000040341	protein_coding	2443.17	-1.23479	0.227331	-5.43168	5.58251e-08	4.1585e-06
SLC66A1	ENSG00000040487	protein_coding	1014.49	0.0637347	0.224742	0.28359	0.776725	0.86333
CTNS	ENSG00000040531	protein_coding	1386.31	0.543666	0.178817	3.04035	0.00236301	0.0138442
RTN4R	ENSG00000040608	protein_coding	681.28	-2.45727	0.588945	-4.17233	3.01498e-05	0.000521997
PHF23	ENSG00000040633	protein_coding	2347.73	0.184903	0.145352	1.27211	0.203334	0.359969
CDH10	ENSG00000040731	protein_coding	1829.82	-0.355595	0.447371	-0.794855	0.426698	0.59094
INPP4A	ENSG00000040933	protein_coding	2922.06	-1.32123	0.255245	-5.17635	2.26273e-07	1.25755e-05
RAB27B	ENSG00000041353	protein_coding	823.803	-2.1904	0.600027	-3.6505	0.000261733	0.0026478
PSMA4	ENSG00000041357	protein_coding	3880.41	0.114527	0.21388	0.53547	0.592325	0.729056
MYO16	ENSG00000041515	protein_coding	1185.41	0.0596475	0.582649	0.102373	0.918461	0.953946
LSG1	ENSG00000041802	protein_coding	2371	0.303741	0.152494	1.99182	0.046391	0.127702
PARP3	ENSG00000041880	protein_coding	1781.05	0.788632	0.248225	3.17709	0.00148763	0.00976425
TNC	ENSG00000041982	protein_coding	19092.5	2.97917	0.637188	4.67549	2.93245e-06	9.02595e-05
THAP3	ENSG00000041988	protein_coding	955.81	0.185312	0.231805	0.799431	0.42404	0.588373
RIPOR3	ENSG00000042062	protein_coding	295.432	1.33541	0.617942	2.16106	0.0306904	0.0943571
TDP1	ENSG00000042088	protein_coding	669.59	-0.399794	0.217048	-1.84196	0.0654808	0.163564
AIFM2	ENSG00000042286	protein_coding	549.294	0.0546328	0.263942	0.206988	0.83602	0.902749
C2orf83	ENSG00000042304	protein_coding	2.39844	0.754301	0.734466	1.02701	0.304418	0.472731
SPATA7	ENSG00000042317	protein_coding	594.322	-0.412271	0.217144	-1.89861	0.0576158	0.149611
MED17	ENSG00000042429	protein_coding	1635.18	0.452946	0.141548	3.19995	0.0013745	0.00919564
RETSAT	ENSG00000042445	protein_coding	3665.39	0.365972	0.229433	1.59511	0.110687	0.237206
CAPG	ENSG00000042493	protein_coding	3694.27	1.46813	0.611223	2.40195	0.0163079	0.0591343
AP2S1	ENSG00000042753	protein_coding	3303.48	-0.627846	0.34922	-1.79785	0.0722004	0.175528
USH2A	ENSG00000042781	protein_coding	22.8078	-0.534032	0.404509	-1.3202	0.186769	0.339736
ZPBP	ENSG00000042813	protein_coding	0.90838	-1.17784	1.09011	-1.08047	0.279933	0.446443
TG	ENSG00000042832	protein_coding	111.356	-0.274063	0.658105	-0.416442	0.677087	0.792217
ADAM28	ENSG00000042980	protein_coding	952.614	0.664208	0.469317	1.41526	0.156991	0.301712
BARX2	ENSG00000043039	protein_coding	29.8453	-1.61102	0.775317	-2.07788	0.0377204	0.10977
DCUN1D1	ENSG00000043093	protein_coding	1976.06	-0.280901	0.160847	-1.74639	0.0807437	0.190006
JADE2	ENSG00000043143	protein_coding	2438.22	-0.925851	0.336396	-2.75226	0.00591854	0.027807
ZIC2	ENSG00000043355	protein_coding	641.868	-0.0791658	0.475547	-0.166473	0.867785	0.922782
LCP2	ENSG00000043462	protein_coding	1235.38	0.743441	0.462246	1.60832	0.107764	0.232866
TRIT1	ENSG00000043514	protein_coding	856.726	0.118291	0.258814	0.457051	0.647634	0.772023
ADRB1	ENSG00000043591	protein_coding	235.455	-2.09916	0.527348	-3.9806	6.87417e-05	0.000971867
GUCA2B	ENSG00000044012	protein_coding	0.111437	-1.09139	2.73227	-0.399442	0.689568
CUL7	ENSG00000044090	protein_coding	1216.99	-0.737954	0.374955	-1.96812	0.0490547	0.133031
CTNNA1	ENSG00000044115	protein_coding	16666.7	0.197961	0.213071	0.929083	0.352846	0.520855
PHKA2	ENSG00000044446	protein_coding	1139.31	-0.0989692	0.279825	-0.353683	0.723577	0.825209
CNTLN	ENSG00000044459	protein_coding	580.646	1.57412	0.279136	5.63925	1.70794e-08	1.69636e-06
EPHA3	ENSG00000044524	protein_coding	520.405	0.0426155	0.605067	0.070431	0.943851	0.968511
HSPA5	ENSG00000044574	protein_coding	21946	0.230451	0.295664	0.779434	0.435724	0.598393
DSG2	ENSG00000046604	protein_coding	148.533	1.18662	1.21399	0.977451	0.328346	0.49699
GEMIN8	ENSG00000046647	protein_coding	940.383	0.0286887	0.192966	0.148672	0.881812	0.93153
OFD1	ENSG00000046651	protein_coding	1385.4	0.59957	0.237079	2.52899	0.0114391	0.045441
GPM6B	ENSG00000046653	protein_coding	76583.6	0.0788083	0.296254	0.266016	0.790227	0.871973
MAGEC2	ENSG00000046774	protein_coding	2.00538	2.59545	2.17347	1.19415	0.23242	0.394672
PREX2	ENSG00000046889	protein_coding	2371.74	-0.073363	0.409515	-0.179146	0.857823	0.916745
WDR37	ENSG00000047056	protein_coding	2046.94	-1.03336	0.293918	-3.5158	0.000438424	0.0038942
YTHDC2	ENSG00000047188	protein_coding	1719.04	-0.418988	0.181026	-2.31451	0.0206396	0.070559
CTPS2	ENSG00000047230	protein_coding	1643.43	1.4632	0.186014	7.86611	3.65841e-15	7.63059e-12
ATP6V1H	ENSG00000047249	protein_coding	3819.79	-1.62813	0.254221	-6.4044	1.50963e-10	4.65463e-08
POLR2B	ENSG00000047315	protein_coding	4852.87	-0.252061	0.189774	-1.32822	0.184106	0.336307
FAM214A	ENSG00000047346	protein_coding	2322.44	0.460893	0.289096	1.59425	0.110879	0.23748
ARAP2	ENSG00000047365	protein_coding	3480.42	-0.596417	0.39163	-1.52291	0.127782	0.261792
TPR	ENSG00000047410	protein_coding	6900.09	0.550283	0.209126	2.63135	0.00850461	0.0363979
CP	ENSG00000047457	protein_coding	1922.91	1.88705	0.854422	2.20856	0.0272049	0.0863601
KIAA0556	ENSG00000047578	protein_coding	1980.28	0.263289	0.247531	1.06366	0.287484	0.454727
DTNBP1	ENSG00000047579	protein_coding	1045.32	-1.10894	0.252372	-4.39407	1.11249e-05	0.00024716
XK	ENSG00000047597	protein_coding	194.565	-2.69214	0.74879	-3.59532	0.000323997	0.00312521
ANO2	ENSG00000047617	protein_coding	68.6841	-0.510501	0.393113	-1.29861	0.194077	0.348868
C12orf4	ENSG00000047621	protein_coding	1254.17	-0.222784	0.22537	-0.988526	0.322895	0.491868
SCML1	ENSG00000047634	protein_coding	591.367	0.0162526	0.323351	0.0502631	0.959913	0.977996
WWC3	ENSG00000047644	protein_coding	2063.94	0.201083	0.22748	0.883961	0.376717	0.54452
ARHGAP6	ENSG00000047648	protein_coding	610.779	-0.461029	0.451479	-1.02115	0.307182	0.475548
FAM184B	ENSG00000047662	protein_coding	316.969	0.37328	0.585726	0.637295	0.523933	0.674789
MAP4	ENSG00000047849	protein_coding	38251.9	0.15857	0.250402	0.63326	0.526564	0.676948
GOPC	ENSG00000047932	protein_coding	2748.4	-0.250535	0.214581	-1.16755	0.242987	0.406411
ROS1	ENSG00000047936	protein_coding	23.4022	-1.6131	1.22631	-1.31541	0.188373	0.341863
USP28	ENSG00000048028	protein_coding	1014.53	0.514451	0.180859	2.84449	0.00444826	0.0224426
HDAC9	ENSG00000048052	protein_coding	1549.12	-0.332212	0.368377	-0.901825	0.36715	0.535089
TSPAN17	ENSG00000048140	protein_coding	1927.03	-0.604417	0.246681	-2.45019	0.014278	0.0535281
NOP16	ENSG00000048162	protein_coding	811.438	0.296321	0.201166	1.47302	0.140746	0.280181
CC2D2A	ENSG00000048342	protein_coding	1844.57	1.46749	0.215192	6.81946	9.13855e-12	5.22636e-09
RRM2B	ENSG00000048392	protein_coding	2809.57	0.189469	0.251098	0.754562	0.450512	0.611401
ZNF800	ENSG00000048405	protein_coding	1022.96	0.631829	0.182048	3.47068	0.000519149	0.00440067
TNFRSF17	ENSG00000048462	protein_coding	3.61541	0.740354	0.818311	0.904735	0.365606	0.533616
SNX29	ENSG00000048471	protein_coding	2410.01	-0.0771769	0.226985	-0.340009	0.73385	0.832364
LMO3	ENSG00000048540	protein_coding	5428.58	-1.22679	0.552822	-2.21914	0.0264773	0.0847473
MRPS10	ENSG00000048544	protein_coding	1738.86	-0.0572824	0.178987	-0.320036	0.748941	0.84334
GUCA1A	ENSG00000048545	protein_coding	25.6125	-2.71917	0.911888	-2.98191	0.00286458	0.0160971
RSF1	ENSG00000048649	protein_coding	4525.46	0.241107	0.271746	0.88725	0.374944	0.542666
VPS13D	ENSG00000048707	protein_coding	8287.38	-0.239668	0.425407	-0.563385	0.573172	0.71426
CELF2	ENSG00000048740	protein_coding	8118.49	-0.863349	0.298109	-2.89608	0.00377851	0.0197702
FAM120A	ENSG00000048828	protein_coding	6807.47	0.271858	0.159644	1.7029	0.0885871	0.202771
R3HDM1	ENSG00000048991	protein_coding	2588.02	-1.65432	0.273853	-6.04092	1.5324e-09	2.57406e-07
COL9A2	ENSG00000049089	protein_coding	2985.57	-1.20488	0.473014	-2.54723	0.0108581	0.0436295
KITLG	ENSG00000049130	protein_coding	1590.2	0.182366	0.407322	0.447721	0.654355	0.7766
ERCC8	ENSG00000049167	protein_coding	565.484	0.636694	0.173934	3.66055	0.000251674	0.00257172
ADAMTS6	ENSG00000049192	protein_coding	507.888	3.23627	0.455272	7.10843	1.17372e-12	8.85483e-10
H6PD	ENSG00000049239	protein_coding	3517.2	0.540711	0.292674	1.84749	0.0646764	0.162006
VAMP3	ENSG00000049245	protein_coding	5630.41	-0.0596683	0.273814	-0.217915	0.827495	0.897165
PER3	ENSG00000049246	protein_coding	2218.6	-0.35606	0.450534	-0.790306	0.429349	0.593294
UTS2	ENSG00000049247	protein_coding	3.51972	1.07802	1.26223	0.854066	0.393069	0.559961
TNFRSF9	ENSG00000049249	protein_coding	19.7588	2.31265	0.826841	2.79697	0.00515851	0.0251423
EPN3	ENSG00000049283	protein_coding	48.1121	-1.93071	0.734997	-2.62682	0.00861866	0.0367573
LTBP1	ENSG00000049323	protein_coding	2471.63	1.18116	0.532162	2.21955	0.0264496	0.0846969
RCN1	ENSG00000049449	protein_coding	5709.29	1.41519	0.255309	5.54307	2.97217e-08	2.57661e-06
ELN	ENSG00000049540	protein_coding	5943.83	2.10188	0.522781	4.02057	5.80582e-05	0.000855598
RFC2	ENSG00000049541	protein_coding	1789.52	0.935299	0.340068	2.75033	0.00595353	0.0279159
ARID1B	ENSG00000049618	protein_coding	4091.53	-0.251417	0.221793	-1.13357	0.256977	0.421944
CLPTM1L	ENSG00000049656	protein_coding	3907.37	0.0222346	0.179654	0.123764	0.901502	0.944144
NEDD4L	ENSG00000049759	protein_coding	2129.01	-1.9199	0.416157	-4.6134	3.96129e-06	0.000113841
FOXP3	ENSG00000049768	protein_coding	52.2318	-0.223042	0.341952	-0.652259	0.514234	0.666288
PPP1R3F	ENSG00000049769	protein_coding	1407.98	-1.65236	0.328224	-5.03424	4.79757e-07	2.24315e-05
HEXB	ENSG00000049860	protein_coding	2893.16	0.769364	0.388842	1.9786	0.0478607	0.130582
PTCD2	ENSG00000049883	protein_coding	887.004	-0.249481	0.152069	-1.64058	0.100884	0.222363
NEXMIF	ENSG00000050030	protein_coding	707.1	-1.5746	0.563056	-2.79653	0.00516545	0.0251692
JKAMP	ENSG00000050130	protein_coding	2206.12	-0.173285	0.1615	-1.07297	0.283286	0.450175
DKK3	ENSG00000050165	protein_coding	16522	-1.63398	0.427299	-3.82398	0.000131315	0.00159348
ARHGEF5	ENSG00000050327	protein_coding	34.499	-0.219928	0.595402	-0.369377	0.711847	0.817193
NFE2L3	ENSG00000050344	protein_coding	399.404	0.800939	0.496322	1.61375	0.106582	0.231285
MCUR1	ENSG00000050393	protein_coding	2898.45	-0.0416954	0.178657	-0.233382	0.815465	0.888645
LIMA1	ENSG00000050405	protein_coding	6681.78	2.46047	0.351545	6.99902	2.57758e-12	1.86522e-09
LETMD1	ENSG00000050426	protein_coding	2745.48	-0.271352	0.219289	-1.23742	0.215933	0.375174
SLC4A8	ENSG00000050438	protein_coding	2863	-1.24709	0.320456	-3.8916	9.95847e-05	0.00129296
LAMC3	ENSG00000050555	protein_coding	856.596	0.657198	0.523542	1.25529	0.209373	0.367741
PTGER3	ENSG00000050628	protein_coding	81.6026	-3.31005	0.861409	-3.8426	0.000121738	0.00150389
TNIP3	ENSG00000050730	protein_coding	7.46503	-2.89327	0.885333	-3.268	0.0010831	0.00765899
MAPK9	ENSG00000050748	protein_coding	3537.63	-1.76616	0.275528	-6.41009	1.45435e-10	4.56357e-08
COL23A1	ENSG00000050767	protein_coding	361.315	-0.624791	0.766718	-0.81489	0.415136	0.580116
BCAR1	ENSG00000050820	protein_coding	5744.22	-0.355666	0.290253	-1.22537	0.220438	0.380373
FAM160A2	ENSG00000051009	protein_coding	1636.35	-0.472653	0.185363	-2.54987	0.0107763	0.043426
HERPUD1	ENSG00000051108	protein_coding	4871.6	0.431591	0.231805	1.86187	0.0626216	0.158591
HOMER3	ENSG00000051128	protein_coding	2282.29	0.746164	0.297657	2.50679	0.0121833	0.0475241
RAD51	ENSG00000051180	protein_coding	204.964	2.82391	0.624109	4.52471	6.04797e-06	0.000155623
POLQ	ENSG00000051341	protein_coding	135.307	2.5374	0.634589	3.9985	6.37455e-05	0.00091807
PIK3CB	ENSG00000051382	protein_coding	2133.53	-0.951519	0.22877	-4.15928	3.19253e-05	0.000547393
CYBA	ENSG00000051523	protein_coding	2616.96	1.34979	0.515948	2.61614	0.00889299	0.0376017
THOC3	ENSG00000051596	protein_coding	305.552	-0.828032	0.280425	-2.95278	0.00314931	0.0172781
HEBP2	ENSG00000051620	protein_coding	1107.98	0.837499	0.34915	2.39868	0.0164543	0.0595345
MPHOSPH9	ENSG00000051825	protein_coding	872.315	0.349265	0.267705	1.30466	0.192007	0.346279
PLEKHA5	ENSG00000052126	protein_coding	1801.32	-0.146765	0.444591	-0.330114	0.741314	0.837732
PRSS8	ENSG00000052344	protein_coding	9.0862	-0.989727	0.549111	-1.80242	0.0714798	0.174182
SIKE1	ENSG00000052723	protein_coding	1849.85	0.355948	0.201578	1.76581	0.0774275	0.18422
RRP12	ENSG00000052749	protein_coding	1807.41	-0.767278	0.211918	-3.62063	0.000293887	0.00289379
FNIP2	ENSG00000052795	protein_coding	2253.33	-0.848998	0.262299	-3.23676	0.00120895	0.00831719
MSMO1	ENSG00000052802	protein_coding	4621.34	-0.208633	0.366437	-0.569356	0.569114	0.710877
TTC17	ENSG00000052841	protein_coding	3146.89	0.566779	0.162534	3.48715	0.000488203	0.00420163
ALX4	ENSG00000052850	protein_coding	58.2822	0.916134	0.741444	1.23561	0.216604	0.375782
FSTL4	ENSG00000053108	protein_coding	328.474	-2.85955	0.841646	-3.39757	0.000679865	0.00539419
FOXN3	ENSG00000053254	protein_coding	3609.34	0.440315	0.265871	1.65612	0.0976976	0.217653
METTL24	ENSG00000053328	protein_coding	26.2416	-1.09082	0.699758	-1.55885	0.119033	0.24908
AKR7A2	ENSG00000053371	protein_coding	2301.41	0.379391	0.245456	1.54566	0.122187	0.253675
MRTO4	ENSG00000053372	protein_coding	2448.85	0.0716876	0.249394	0.287447	0.77377	0.861102
NNAT	ENSG00000053438	protein_coding	2711.94	-1.82622	0.968384	-1.88585	0.0593157	0.152917
USE1	ENSG00000053501	protein_coding	1744.61	0.196214	0.235308	0.83386	0.40436	0.570525
MCF2L2	ENSG00000053524	protein_coding	1018.69	-1.39698	0.616815	-2.26483	0.0235233	0.0777878
NRIP2	ENSG00000053702	protein_coding	404.734	-1.50127	0.396203	-3.78915	0.000151165	0.00176432
LAMA3	ENSG00000053747	protein_coding	216.093	-0.842793	0.552177	-1.52631	0.126933	0.260719
AP5M1	ENSG00000053770	protein_coding	2626.79	-0.52157	0.178089	-2.9287	0.00340384	0.0183091
ANAPC4	ENSG00000053900	protein_coding	1370.58	0.106741	0.143205	0.74537	0.456048	0.61628
KCNQ1	ENSG00000053918	protein_coding	561.224	1.13816	0.401771	2.83285	0.00461344	0.0230366
TRAPPC3	ENSG00000054116	protein_coding	2775.04	0.204652	0.262201	0.780516	0.435087	0.597935
THRAP3	ENSG00000054118	protein_coding	6790.66	-0.106494	0.181129	-0.587945	0.556569	0.701109
PHPT1	ENSG00000054148	protein_coding	4458.7	0.562361	0.308497	1.8229	0.0683179	0.168774
ENTPD2	ENSG00000054179	protein_coding	848.855	-0.0676941	0.673895	-0.100452	0.919985	0.954759
LY75	ENSG00000054219	protein_coding	163.683	0.837439	0.468089	1.78906	0.0736054	0.178004
ARID4B	ENSG00000054267	protein_coding	2536.18	-0.210611	0.192568	-1.0937	0.274088	0.439961
OPN3	ENSG00000054277	protein_coding	187.553	-1.16472	0.433032	-2.68968	0.00715198	0.0319671
SDCCAG8	ENSG00000054282	protein_coding	1790.56	0.472431	0.200119	2.36075	0.0182381	0.0643277
PTPRN	ENSG00000054356	protein_coding	4566.75	-2.71257	0.75154	-3.60935	0.000306971	0.00299431
HHAT	ENSG00000054392	protein_coding	321.185	-0.529651	0.417769	-1.26781	0.204867	0.361887
KIF1B	ENSG00000054523	protein_coding	21773.4	-0.861661	0.339536	-2.53776	0.0111564	0.0446031
FOXC1	ENSG00000054598	protein_coding	498.261	-0.0151219	0.416976	-0.0362656	0.971071	0.984134
TBC1D22A	ENSG00000054611	protein_coding	1408.2	-0.494272	0.179601	-2.75205	0.00592237	0.0278162
SYNE2	ENSG00000054654	protein_coding	4488.28	1.80182	0.370431	4.86412	1.14967e-06	4.36922e-05
PLEKHH1	ENSG00000054690	protein_coding	4497.07	-1.94598	0.52999	-3.67174	0.000240908	0.00248607
ATP9A	ENSG00000054793	protein_coding	18662.7	-1.09188	0.411988	-2.65028	0.00804247	0.0349345
SPO11	ENSG00000054796	protein_coding	0.25427	0.559683	1.45415	0.384888	0.700321
CBLN4	ENSG00000054803	protein_coding	303.423	-3.14987	1.00803	-3.12477	0.00177945	0.0112011
CHRDL2	ENSG00000054938	protein_coding	65.4986	1.18245	0.898528	1.31599	0.188179	0.341564
FAM168A	ENSG00000054965	protein_coding	19403.4	-0.0838721	0.293987	-0.285292	0.77542	0.862205
RELT	ENSG00000054967	protein_coding	893.973	-0.202761	0.229989	-0.88161	0.377988	0.545601
GALC	ENSG00000054983	protein_coding	2530.11	-0.514508	0.371929	-1.38335	0.166557	0.314237
NOP58	ENSG00000055044	protein_coding	2337.04	0.420122	0.179373	2.34217	0.0191722	0.0667935
SZRD1	ENSG00000055070	protein_coding	5374.93	0.855991	0.249119	3.43608	0.000590204	0.00482979
KCNH2	ENSG00000055118	protein_coding	2427.89	0.307788	0.365018	0.843213	0.39911	0.565613
CUL1	ENSG00000055130	protein_coding	4006.92	-0.351281	0.160979	-2.18215	0.0290983	0.0906093
FAM114A2	ENSG00000055147	protein_coding	1199.32	0.788748	0.176778	4.4618	8.12727e-06	0.000194451
CYFIP2	ENSG00000055163	protein_coding	9674.24	-1.70772	0.403789	-4.22923	2.34488e-05	0.000433046
TAB2	ENSG00000055208	protein_coding	5259.45	0.714021	0.229431	3.11214	0.00185736	0.0115886
GINM1	ENSG00000055211	protein_coding	2558.44	0.411567	0.183492	2.24297	0.0248985	0.0810775
EIF2AK2	ENSG00000055332	protein_coding	5187.05	0.201715	0.222275	0.907502	0.364141	0.53216
USP36	ENSG00000055483	protein_coding	2644.44	-0.0251108	0.190792	-0.131614	0.89529	0.939846
KMT2C	ENSG00000055609	protein_coding	7146.27	0.28964	0.286661	1.01039	0.312308	0.480906
MCOLN3	ENSG00000055732	protein_coding	19.8065	0.292323	0.876117	0.333657	0.738638	0.835827
CCDC85A	ENSG00000055813	protein_coding	247.546	-2.05633	0.679699	-3.02536	0.0024834	0.0144048
PUM2	ENSG00000055917	protein_coding	7372.95	-0.00256633	0.170045	-0.0150921	0.987959	0.993197
MRPL43	ENSG00000055950	protein_coding	2732.66	0.157367	0.229191	0.686617	0.492324	0.648447
ITIH4	ENSG00000055955	protein_coding	35.7594	-0.764281	0.406996	-1.87786	0.0604004	0.154857
ITIH1	ENSG00000055957	protein_coding	9.77563	0.71962	0.988999	0.727625	0.466843	0.626049
HPF1	ENSG00000056050	protein_coding	1387.86	0.157816	0.182491	0.864789	0.387155	0.554633
ZFR	ENSG00000056097	protein_coding	8709.95	-0.157723	0.160202	-0.984523	0.324858	0.493545
ZNF280C	ENSG00000056277	protein_coding	281.019	0.433939	0.215998	2.009	0.0445372	0.123985
NPFFR2	ENSG00000056291	protein_coding	3.94749	-2.17986	0.968288	-2.25125	0.0243696	0.0798539
PHF21B	ENSG00000056487	protein_coding	1036.8	1.41608	0.420025	3.37142	0.000747812	0.00579458
TRAF1	ENSG00000056558	protein_coding	721.106	-0.564363	0.439209	-1.28495	0.198809	0.354804
RC3H2	ENSG00000056586	protein_coding	3661.53	-0.100492	0.220978	-0.454762	0.64928	0.773205
IL17RB	ENSG00000056736	protein_coding	1555.3	0.428781	0.371866	1.15305	0.248888	0.412865
TRAF3IP2	ENSG00000056972	protein_coding	1606.42	1.09491	0.273882	3.99773	6.39517e-05	0.000919423
GYG2	ENSG00000056998	protein_coding	1668.87	1.18046	0.569147	2.07409	0.0380713	0.110542
DCBLD2	ENSG00000057019	protein_coding	1860.78	0.771829	0.436265	1.76918	0.0768644	0.183347
SERPINB3	ENSG00000057149	protein_coding	1.52432	0.382572	2.25049	0.169995	0.865014	0.921247
SOAT1	ENSG00000057252	protein_coding	2222.7	1.26817	0.259503	4.88689	1.0244e-06	4.02249e-05
PKP2	ENSG00000057294	protein_coding	139.426	-1.40663	0.722925	-1.94575	0.0516851	0.138355
MSH4	ENSG00000057468	protein_coding	13.015	-0.615674	0.523102	-1.17697	0.239209	0.402322
F7	ENSG00000057593	protein_coding	48.0269	-0.927624	0.741962	-1.25023	0.211215	0.369931
GDI2	ENSG00000057608	protein_coding	9897.94	0.172354	0.200816	0.858269	0.390744	0.558084
PRDM1	ENSG00000057657	protein_coding	403.682	0.884352	0.385242	2.29558	0.0217	0.073275
ATG5	ENSG00000057663	protein_coding	1528.44	-0.0976953	0.181638	-0.537857	0.590676	0.727658
TMCC3	ENSG00000057704	protein_coding	2013.6	-0.335761	0.328111	-1.02332	0.306159	0.474404
PITHD1	ENSG00000057757	protein_coding	3938.28	-1.36483	0.23574	-5.78955	7.05768e-09	8.33157e-07
MTA3	ENSG00000057935	protein_coding	3351.21	-0.957365	0.229805	-4.16598	3.10014e-05	0.000534914
USP13	ENSG00000058056	protein_coding	1317.95	-0.0441086	0.21663	-0.203613	0.838656	0.904302
ATP11B	ENSG00000058063	protein_coding	1321.39	-0.349236	0.225704	-1.54732	0.121786	0.253218
LAMC2	ENSG00000058085	protein_coding	41.0789	-1.72503	0.68854	-2.50535	0.0122332	0.0476715
CDK14	ENSG00000058091	protein_coding	4255.08	-0.813696	0.2734	-2.97621	0.0029183	0.0163368
SEC61A1	ENSG00000058262	protein_coding	16748.5	1.1631	0.2346	4.9578	7.12955e-07	3.02754e-05
PPP1R12A	ENSG00000058272	protein_coding	3789.16	0.0622364	0.225052	0.276543	0.782131	0.866758
RASGRF1	ENSG00000058335	protein_coding	1982.78	-2.27781	0.771334	-2.95308	0.00314619	0.0172663
CAMK2B	ENSG00000058404	protein_coding	4210.35	-2.80357	0.651466	-4.30348	1.68134e-05	0.00033739
CROCC	ENSG00000058453	protein_coding	1574.39	-0.307105	0.366618	-0.837671	0.402216	0.568536
POLR3E	ENSG00000058600	protein_coding	1806.92	0.0174513	0.142405	0.122547	0.902466	0.944388
ATP2B4	ENSG00000058668	protein_coding	14295.9	-0.629409	0.383117	-1.64287	0.100411	0.221622
ZC3H11A	ENSG00000058673	protein_coding	6194.87	0.353483	0.348176	1.01524	0.309991	0.478418
RIOK2	ENSG00000058729	protein_coding	1139.37	0.453364	0.138162	3.28139	0.00103297	0.00736812
YIPF1	ENSG00000058799	protein_coding	1191.97	-0.186344	0.305658	-0.609648	0.542095	0.689589
NDC1	ENSG00000058804	protein_coding	1229.08	0.286576	0.281314	1.01871	0.308342	0.476828
DGKG	ENSG00000058866	protein_coding	2577.8	-0.512137	0.56504	-0.906373	0.364738	0.532858
FLYWCH1	ENSG00000059122	protein_coding	3470.82	-0.761257	0.213739	-3.56161	0.000368585	0.00343206
UNKL	ENSG00000059145	protein_coding	1203.16	-0.264412	0.254071	-1.0407	0.298014	0.465944
TBXAS1	ENSG00000059377	protein_coding	1414.31	0.997041	0.449473	2.21825	0.0265381	0.0848765
PARP12	ENSG00000059378	protein_coding	985.565	0.996043	0.475099	2.0965	0.036038	0.106168
ALDH18A1	ENSG00000059573	protein_coding	3061.72	0.828758	0.221406	3.74315	0.000181725	0.00202534
TARBP1	ENSG00000059588	protein_coding	1814.36	-0.385979	0.322798	-1.19573	0.231803	0.39404
GATB	ENSG00000059691	protein_coding	1816.17	-0.611665	0.212719	-2.87546	0.00403437	0.0207681
MXD1	ENSG00000059728	protein_coding	1159.86	-0.238969	0.236806	-1.00914	0.312909	0.481518
CDK17	ENSG00000059758	protein_coding	2981.99	-1.23744	0.201807	-6.13178	8.69036e-10	1.69309e-07
DNAJC25	ENSG00000059769	protein_coding	376.581	-0.272573	0.23869	-1.14196	0.253472	0.417969
SLC2A3	ENSG00000059804	protein_coding	2312.28	-2.17688	0.548707	-3.96729	7.2694e-05	0.00101378
PSD	ENSG00000059915	protein_coding	5493.28	-2.21101	0.641503	-3.44661	0.00056766	0.00468751
CTDP1	ENSG00000060069	protein_coding	1233.4	-0.244796	0.171452	-1.42778	0.153354	0.296814
YBX3	ENSG00000060138	protein_coding	3063.61	1.34313	0.457893	2.93329	0.00335387	0.0181283
STYK1	ENSG00000060140	protein_coding	102.402	-3.35674	0.989657	-3.39182	0.000694295	0.00547926
WNK1	ENSG00000060237	protein_coding	15921.9	-0.252218	0.270002	-0.934134	0.350235	0.518242
RPS17P5	ENSG00000060303	processed_pseudogene	2.53979	2.31579	1.20241	1.92597	0.0541087	0.142997
CCAR1	ENSG00000060339	protein_coding	2746.9	0.311182	0.165984	1.87477	0.0608242	0.155572
OGFR	ENSG00000060491	protein_coding	2879.47	-0.207884	0.2065	-1.0067	0.314077	0.482645
GNA15	ENSG00000060558	protein_coding	383.042	0.21275	0.492244	0.432204	0.665593	0.783943
CREB3L3	ENSG00000060566	protein_coding	7.06259	-2.0717	1.08884	-1.90267	0.0570838	0.148633
PIGV	ENSG00000060642	protein_coding	747.774	0.0480906	0.213631	0.225111	0.821893	0.89318
PTPRU	ENSG00000060656	protein_coding	1012.38	-1.20254	0.535517	-2.24557	0.0247316	0.0806745
SNRNP40	ENSG00000060688	protein_coding	1664.88	0.652779	0.279381	2.33651	0.0194644	0.0675577
RIMBP2	ENSG00000060709	protein_coding	736.159	-3.28284	0.779638	-4.21072	2.54553e-05	0.000460743
COL11A1	ENSG00000060718	protein_coding	1519.17	0.831632	0.797394	1.04294	0.296977	0.464844
QSER1	ENSG00000060749	protein_coding	3049.64	1.1551	0.259274	4.45515	8.38358e-06	0.000198973
MPC1	ENSG00000060762	protein_coding	4045.31	0.118574	0.255319	0.464415	0.64235	0.768316
ACAA1	ENSG00000060971	protein_coding	3418.05	0.152306	0.186758	0.815526	0.414771	0.579865
BCAT1	ENSG00000060982	protein_coding	2799.79	0.0378659	0.723886	0.0523092	0.958282	0.976851
HDAC7	ENSG00000061273	protein_coding	2582.89	0.307645	0.246186	1.24964	0.21143	0.370199
LZTS1	ENSG00000061337	protein_coding	1896.97	-0.931654	0.642163	-1.45081	0.146834	0.288189
PRDM6	ENSG00000061455	protein_coding	48.1563	-0.608208	0.512919	-1.18578	0.23571	0.398275
WNT8A	ENSG00000061492	protein_coding	2.94721	-3.03893	0.6296	-4.82676	1.3877e-06	4.99542e-05
SPAG4	ENSG00000061656	protein_coding	125.823	0.400081	0.767098	0.521551	0.601983	0.736841
NCKAP1	ENSG00000061676	protein_coding	12593.2	-0.563129	0.189875	-2.96579	0.00301904	0.0167421
MRPS35	ENSG00000061794	protein_coding	2547.79	0.0667726	0.179081	0.372862	0.709251	0.815639
GUCY1B1	ENSG00000061918	protein_coding	1586.94	-2.44917	0.48817	-5.01703	5.24756e-07	2.3947e-05
SFSWAP	ENSG00000061936	protein_coding	2924.34	-0.0587705	0.222736	-0.263857	0.79189	0.872935
TNK2	ENSG00000061938	protein_coding	16692.7	0.315716	0.498483	0.633354	0.526503	0.676948
MON2	ENSG00000061987	protein_coding	2735.34	-0.376464	0.188658	-1.99549	0.0459897	0.126924
CDH3	ENSG00000062038	protein_coding	257.94	-0.221345	0.532022	-0.416045	0.677377	0.792374
ARSF	ENSG00000062096	protein_coding	211.048	0.330798	0.900795	0.367229	0.713448	0.818317
GPBP1	ENSG00000062194	protein_coding	6124.69	-0.0950813	0.115143	-0.825769	0.408935	0.574554
DGAT2	ENSG00000062282	protein_coding	308.374	-1.18796	0.485018	-2.4493	0.0143133	0.0536323
ZNF112	ENSG00000062370	protein_coding	444.551	0.156801	0.233503	0.671519	0.50189	0.656874
CS	ENSG00000062485	protein_coding	8273.61	-0.0903626	0.156062	-0.579017	0.562578	0.706045
LTK	ENSG00000062524	protein_coding	71.537	-1.15661	0.701057	-1.64981	0.0989822	0.219645
MRPS24	ENSG00000062582	protein_coding	494.808	0.131673	0.278299	0.473137	0.636116	0.763166
ELMO2	ENSG00000062598	protein_coding	5746.24	-0.57559	0.180942	-3.18108	0.00146729	0.00965971
WAPL	ENSG00000062650	protein_coding	2495.63	0.0741288	0.206315	0.359298	0.719372	0.822371
VMP1	ENSG00000062716	protein_coding	4607.08	0.294543	0.355765	0.827914	0.407719	0.573414
APPBP2	ENSG00000062725	protein_coding	3861.36	-0.381473	0.162915	-2.34154	0.0192045	0.0668649
POLD1	ENSG00000062822	protein_coding	994.457	0.948991	0.347613	2.73002	0.00633302	0.0292277
SEZ6	ENSG00000063015	protein_coding	5475.96	-0.0309883	0.612335	-0.0506068	0.959639	0.977812
EIF4B	ENSG00000063046	protein_coding	14949.1	0.701867	0.255529	2.74672	0.00601942	0.0281525
SLC6A16	ENSG00000063127	protein_coding	64.3247	0.365079	0.483301	0.755387	0.450017	0.61103
BICRA	ENSG00000063169	protein_coding	929.742	-0.455599	0.259069	-1.7586	0.0786455	0.18633
SPHK2	ENSG00000063176	protein_coding	1836.44	-0.448463	0.198049	-2.2644	0.0235493	0.0778494
RPL18	ENSG00000063177	protein_coding	24520.5	1.09459	0.328101	3.33612	0.000849553	0.00637889
CA11	ENSG00000063180	protein_coding	4624.48	-2.73722	0.568338	-4.81619	1.46327e-06	5.18326e-05
ISOC2	ENSG00000063241	protein_coding	1865.19	-0.0148316	0.284324	-0.0521645	0.958398	0.97694
U2AF2	ENSG00000063244	protein_coding	9025.76	0.157889	0.167974	0.939957	0.347239	0.515401
EPN1	ENSG00000063245	protein_coding	8084	-0.959243	0.22182	-4.32443	1.52929e-05	0.000312359
MED29	ENSG00000063322	protein_coding	6900.49	-0.0270888	0.208761	-0.12976	0.896756	0.940991
AHRR	ENSG00000063438	protein_coding	157.82	-1.66999	0.398098	-4.19494	2.72949e-05	0.000484638
GSC2	ENSG00000063515	protein_coding	3.53815	1.98415	1.38912	1.42835	0.153191	0.296644
ZNF275	ENSG00000063587	protein_coding	4610.46	1.07855	0.317092	3.40137	0.000670481	0.00533406
MTMR1	ENSG00000063601	protein_coding	2786.79	0.216908	0.214435	1.01153	0.311763	0.480213
GPC1	ENSG00000063660	protein_coding	12994.6	0.484045	0.391915	1.23508	0.216802	0.37594
ADCK1	ENSG00000063761	protein_coding	846.38	-0.428177	0.233721	-1.832	0.0669514	0.166333
HAGH	ENSG00000063854	protein_coding	2882.52	-0.877031	0.214202	-4.09442	4.23232e-05	0.000677515
RNF4	ENSG00000063978	protein_coding	3745.04	0.0219736	0.124966	0.175837	0.860422	0.91836
CASP8	ENSG00000064012	protein_coding	393.805	0.517077	0.434834	1.18914	0.234385	0.396812
LIMCH1	ENSG00000064042	protein_coding	8383.84	-0.4446	0.374498	-1.18719	0.235154	0.397733
INTS13	ENSG00000064102	protein_coding	1208.45	0.705301	0.192192	3.66977	0.000242773	0.00250095
TM7SF3	ENSG00000064115	protein_coding	3237.59	0.506236	0.248158	2.03998	0.0413527	0.117632
DLX3	ENSG00000064195	protein_coding	17.4263	-1.33337	0.877138	-1.52014	0.128476	0.262777
SPA17	ENSG00000064199	protein_coding	591.681	0.486342	0.49178	0.988942	0.322691	0.491706
TSPAN32	ENSG00000064201	protein_coding	100.673	0.0392524	0.448402	0.0875385	0.930243	0.961229
CCN5	ENSG00000064205	protein_coding	37.2034	-0.422402	0.583118	-0.724384	0.46883	0.627935
DMRT3	ENSG00000064218	protein_coding	15.3315	-0.994343	1.42428	-0.698138	0.485091	0.642382
ST3GAL6	ENSG00000064225	protein_coding	1374.44	0.641893	0.387916	1.65472	0.0979815	0.218085
ATP2C2	ENSG00000064270	protein_coding	116.472	-1.44047	0.560642	-2.56932	0.0101898	0.04164
NGFR	ENSG00000064300	protein_coding	1562.26	0.982062	0.766488	1.28125	0.200107	0.356301
CDON	ENSG00000064309	protein_coding	678.607	0.873681	0.498715	1.75186	0.0797972	0.188253
TAF2	ENSG00000064313	protein_coding	1473.16	0.232804	0.200892	1.15885	0.246516	0.410123
HIPK2	ENSG00000064393	protein_coding	27500.7	0.242107	0.420884	0.575234	0.565133	0.707799
TNPO3	ENSG00000064419	protein_coding	4261.64	0.292755	0.210276	1.39225	0.163848	0.310614
BORCS8-MEF2B	ENSG00000064489	protein_coding	56.4665	1.25597	0.329881	3.80733	0.000140475	0.00166979
RFXANK	ENSG00000064490	protein_coding	2250.55	1.06569	0.268524	3.96871	7.22634e-05	0.00101078
TMEM161A	ENSG00000064545	protein_coding	1520.09	0.421747	0.218942	1.9263	0.0540674	0.142898
LPAR2	ENSG00000064547	protein_coding	470.17	1.0713	0.413961	2.58792	0.0096556	0.0400302
CTSA	ENSG00000064601	protein_coding	5910.17	0.240756	0.289324	0.832133	0.405334	0.571396
SUGP2	ENSG00000064607	protein_coding	6321.63	-0.677334	0.206063	-3.28703	0.00101252	0.00726316
SLC12A2	ENSG00000064651	protein_coding	2639.79	-1.3884	0.329363	-4.2154	2.49336e-05	0.00045315
SNX24	ENSG00000064652	protein_coding	915.373	0.0947825	0.179315	0.528582	0.597096	0.733001
EYA2	ENSG00000064655	protein_coding	899.62	0.782576	0.608455	1.28617	0.198384	0.354302
CNN2	ENSG00000064666	protein_coding	1349.28	1.46953	0.591111	2.48605	0.0129171	0.0496868
ABCA7	ENSG00000064687	protein_coding	559.296	-0.622721	0.419643	-1.48393	0.137827	0.275945
SNCAIP	ENSG00000064692	protein_coding	2030.13	2.77554	0.427324	6.49516	8.29472e-11	2.94114e-08
DDX20	ENSG00000064703	protein_coding	845.081	0.209189	0.237554	0.880598	0.378536	0.546076
BTBD1	ENSG00000064726	protein_coding	5551.19	-0.358648	0.150242	-2.38713	0.0169804	0.061002
FAR2	ENSG00000064763	protein_coding	698.447	-0.85059	0.360422	-2.35998	0.0182758	0.0644285
BCAS1	ENSG00000064787	protein_coding	7753.99	-1.19049	0.704438	-1.68998	0.0910312	0.206763
POU1F1	ENSG00000064835	protein_coding	2.73961	-1.95001	0.487747	-3.998	6.38797e-05	0.000919256
CHI3L2	ENSG00000064886	protein_coding	5983.05	3.02157	1.02652	2.9435	0.00324525	0.0176841
SBNO2	ENSG00000064932	protein_coding	1793.73	0.470993	0.364008	1.29391	0.195698	0.350794
PMS1	ENSG00000064933	protein_coding	1061.4	0.401653	0.167328	2.40039	0.0163777	0.0593176
HMG20B	ENSG00000064961	protein_coding	2893.94	1.41692	0.270767	5.23299	1.66787e-07	9.79127e-06
CALCRL	ENSG00000064989	protein_coding	5432.66	3.03941	0.532819	5.70439	1.1676e-08	1.24701e-06
TAF11	ENSG00000064995	protein_coding	1395.95	0.0499225	0.164365	0.30373	0.761334	0.852638
ANKS1A	ENSG00000064999	protein_coding	2700.42	-0.138303	0.227713	-0.607357	0.543614	0.690646
AP3D1	ENSG00000065000	protein_coding	10155.9	-0.346758	0.163338	-2.12294	0.0337586	0.101179
ZNF76	ENSG00000065029	protein_coding	2122.04	0.341156	0.149256	2.28571	0.0222714	0.0747679
SLC9A3R2	ENSG00000065054	protein_coding	2544.25	-0.573667	0.293305	-1.95587	0.05048	0.135929
NTHL1	ENSG00000065057	protein_coding	994.584	0.208351	0.26798	0.777488	0.436871	0.599387
UHRF1BP1	ENSG00000065060	protein_coding	1599.59	0.161028	0.213774	0.75326	0.451294	0.612121
GNAI3	ENSG00000065135	protein_coding	4805	1.30186	0.261035	4.98731	6.12264e-07	2.69472e-05
IPO5	ENSG00000065150	protein_coding	9517.32	-0.131599	0.170579	-0.771483	0.440421	0.602393
OAT	ENSG00000065154	protein_coding	5334.67	-0.979095	0.276019	-3.5472	0.000389353	0.00357803
WDR3	ENSG00000065183	protein_coding	2085.13	0.659104	0.229765	2.8686	0.00412291	0.0211227
PKN2	ENSG00000065243	protein_coding	2281.05	0.650273	0.232007	2.80282	0.00506582	0.0247689
WDR18	ENSG00000065268	protein_coding	2055.9	0.387018	0.260125	1.48781	0.1368	0.274375
TRAM2	ENSG00000065308	protein_coding	1145.76	1.21214	0.405047	2.99259	0.00276625	0.0156787
NTN1	ENSG00000065320	protein_coding	5938.16	2.76179	0.384399	7.1847	6.73543e-13	5.825e-10
GLP2R	ENSG00000065325	protein_coding	90.4797	-4.3387	0.819102	-5.2969	1.17786e-07	7.5798e-06
MCM10	ENSG00000065328	protein_coding	267.612	4.24453	0.745238	5.69553	1.2299e-08	1.29406e-06
DGKA	ENSG00000065357	protein_coding	1010.78	-0.491873	0.193112	-2.54709	0.0108626	0.0436398
ERBB3	ENSG00000065361	protein_coding	2753.38	-1.10193	0.646526	-1.70439	0.088309	0.202343
ROPN1	ENSG00000065371	protein_coding	7.70515	-0.326437	0.671619	-0.486046	0.626935	0.755938
ANKRD44	ENSG00000065413	protein_coding	1563.25	0.541242	0.260394	2.07855	0.0376588	0.109649
KARS1	ENSG00000065427	protein_coding	5993.12	0.682119	0.150365	4.53641	5.72197e-06	0.000149955
ADAT1	ENSG00000065457	protein_coding	1030.3	0.192514	0.189069	1.01822	0.308573	0.47704
PDIA5	ENSG00000065485	protein_coding	411.796	1.56852	0.53603	2.92618	0.00343148	0.0184214
TBC1D22B	ENSG00000065491	protein_coding	963.034	-0.455607	0.158228	-2.87944	0.00398383	0.0205886
NDUFB4	ENSG00000065518	protein_coding	3590.77	-0.0658593	0.202106	-0.325865	0.744527	0.840104
SPEN	ENSG00000065526	protein_coding	6742.41	0.00550012	0.295551	0.0186097	0.985152	0.992071
MYLK	ENSG00000065534	protein_coding	3123.27	-0.594542	0.492515	-1.20715	0.227373	0.388651
ZC3H15	ENSG00000065548	protein_coding	3164.08	-0.603171	0.144547	-4.17283	3.00843e-05	0.000521118
MAP2K4	ENSG00000065559	protein_coding	2412.14	-1.77895	0.294226	-6.0462	1.48304e-09	2.52311e-07
PACC1	ENSG00000065600	protein_coding	2041.74	-0.399907	0.317277	-1.26043	0.207513	0.365179
SNAP91	ENSG00000065609	protein_coding	4377.79	-2.30067	0.714409	-3.22039	0.00128017	0.0087042
SLK	ENSG00000065613	protein_coding	2453.28	-0.832145	0.262088	-3.17505	0.00149809	0.00981872
CYB5R4	ENSG00000065615	protein_coding	872.659	0.303144	0.236599	1.28126	0.200103	0.356301
COL17A1	ENSG00000065618	protein_coding	43.2135	-0.755667	0.724739	-1.04267	0.297099	0.464957
GSTO2	ENSG00000065621	protein_coding	216.562	-2.0267	0.477919	-4.24067	2.22852e-05	0.000416328
SEC61A2	ENSG00000065665	protein_coding	1642.45	-1.354	0.308085	-4.3949	1.10825e-05	0.000246672
PRKCQ	ENSG00000065675	protein_coding	361.134	-1.47246	0.46194	-3.18755	0.00143483	0.00948871
TLE2	ENSG00000065717	protein_coding	1940.14	0.495796	0.478091	1.03703	0.29972	0.467424
ASB1	ENSG00000065802	protein_coding	3554.84	-0.331829	0.25619	-1.29525	0.195236	0.350231
FAM107B	ENSG00000065809	protein_coding	4155.54	-1.33308	0.40283	-3.3093	0.000935302	0.00684075
ME1	ENSG00000065833	protein_coding	791.73	-1.68575	0.586708	-2.87323	0.00406298	0.0208609
TBC1D1	ENSG00000065882	protein_coding	2436.68	-0.222801	0.355288	-0.6271	0.530593	0.680131
CDK13	ENSG00000065883	protein_coding	2718.91	0.054207	0.146774	0.369323	0.711887	0.817197
MTHFD2	ENSG00000065911	protein_coding	4978.75	3.70538	0.470313	7.87854	3.31226e-15	7.34038e-12
SLC9A7	ENSG00000065923	protein_coding	2528.87	-0.963082	0.398946	-2.41407	0.0157754	0.0576906
FOXJ2	ENSG00000065970	protein_coding	1996.75	-0.516382	0.19969	-2.58592	0.00971207	0.0402114
YBX1	ENSG00000065978	protein_coding	20648.2	1.77701	0.325434	5.46043	4.74988e-08	3.70156e-06
PDE4A	ENSG00000065989	protein_coding	1800.75	-1.36917	0.377824	-3.62383	0.000290272	0.00286858
PPP2R5A	ENSG00000066027	protein_coding	4489.99	0.832846	0.363478	2.29132	0.0219448	0.0739236
CTNNA2	ENSG00000066032	protein_coding	6479.98	-0.977111	0.39646	-2.46459	0.013717	0.0519079
ELAVL1	ENSG00000066044	protein_coding	4591.86	-0.0364292	0.127039	-0.286758	0.774298	0.861389
TIE1	ENSG00000066056	protein_coding	1878.89	0.647271	0.346125	1.87005	0.0614769	0.156643
DIP2B	ENSG00000066084	protein_coding	6512.75	-0.498681	0.287549	-1.73425	0.0828741	0.193555
SMARCD1	ENSG00000066117	protein_coding	4651.02	0.563376	0.199447	2.82468	0.00473273	0.0234901
KDM4A	ENSG00000066135	protein_coding	2699.1	0.118701	0.216972	0.547081	0.584323	0.723021
NFYC	ENSG00000066136	protein_coding	2363.99	-0.127967	0.157132	-0.814395	0.415419	0.580401
ZMYND12	ENSG00000066185	protein_coding	138.943	-0.340161	0.59815	-0.568689	0.569567	0.711192
SLC9A3	ENSG00000066230	protein_coding	132.948	-0.0287279	0.535553	-0.0536417	0.957221	0.976194
NGEF	ENSG00000066248	protein_coding	2413.7	-2.87365	0.756979	-3.79621	0.000146925	0.00173194
ASPM	ENSG00000066279	protein_coding	476.679	3.98611	0.79	5.04571	4.51837e-07	2.14762e-05
CD84	ENSG00000066294	protein_coding	1152.72	1.21015	0.525132	2.30447	0.021196	0.0720306
ELOVL1	ENSG00000066322	protein_coding	3707.34	-1.18877	0.40809	-2.913	0.00357977	0.018992
SPI1	ENSG00000066336	protein_coding	1715.32	1.13159	0.490542	2.30682	0.0210647	0.0716601
ZNRD1	ENSG00000066379	protein_coding	677.795	1.37941	0.280861	4.91135	9.04536e-07	3.64053e-05
MPPED2	ENSG00000066382	protein_coding	699.609	-0.359944	0.422971	-0.850991	0.394774	0.561617
CLDN18	ENSG00000066405	protein_coding	9.29908	-0.217258	0.504297	-0.430813	0.666604	0.784743
ZBTB11	ENSG00000066422	protein_coding	1321.1	-0.78112	0.173725	-4.49629	6.91495e-06	0.000172338
ATXN3	ENSG00000066427	protein_coding	1080.68	-0.41851	0.179838	-2.32715	0.0199573	0.0688371
GOLGA5	ENSG00000066455	protein_coding	2234.81	0.0428488	0.155807	0.275012	0.783307	0.867698
FGFR2	ENSG00000066468	protein_coding	3536.57	-1.50721	0.49664	-3.03482	0.0024068	0.0140551
LRRC40	ENSG00000066557	protein_coding	1116.91	-0.320994	0.208031	-1.54301	0.122829	0.25459
ISOC1	ENSG00000066583	protein_coding	896.912	-0.299892	0.21533	-1.39271	0.163709	0.310477
EML1	ENSG00000066629	protein_coding	1325.62	-0.611358	0.228948	-2.67029	0.00757864	0.033328
TRMT11	ENSG00000066651	protein_coding	759.137	0.122576	0.201349	0.608775	0.542673	0.690022
THUMPD1	ENSG00000066654	protein_coding	2379.63	-0.12905	0.180787	-0.713822	0.475337	0.633533
MSANTD3	ENSG00000066697	protein_coding	1014.34	0.163065	0.225566	0.722913	0.469733	0.628663
KIF26A	ENSG00000066735	protein_coding	925.93	1.05701	0.635755	1.6626	0.0963921	0.215598
ATG2B	ENSG00000066739	protein_coding	2188.05	-0.931624	0.252128	-3.69504	0.000219848	0.00232252
ARFGEF1	ENSG00000066777	protein_coding	2634.18	-0.20588	0.1789	-1.15081	0.24981	0.413857
ACSM2B	ENSG00000066813	protein_coding	0.978657	1.58319	1.32676	1.19327	0.232762	0.395007
ZFAT	ENSG00000066827	protein_coding	545.056	0.0969489	0.225793	0.429371	0.667653	0.785372
MTFR1	ENSG00000066855	protein_coding	645.374	0.178636	0.267112	0.668768	0.503643	0.658099
STAG3	ENSG00000066923	protein_coding	929.363	-0.110887	0.3243	-0.341927	0.732406	0.831454
FECH	ENSG00000066926	protein_coding	1518.21	-0.370754	0.176827	-2.0967	0.0360198	0.106144
MYO9A	ENSG00000066933	protein_coding	2387.46	-0.795403	0.273869	-2.90432	0.00368047	0.0193876
DDX3Y	ENSG00000067048	protein_coding	1641.95	-0.0772901	1.27142	-0.0607902	0.951526	0.973237
PFKP	ENSG00000067057	protein_coding	7959.72	-1.34965	0.353891	-3.81373	0.000136883	0.00163807
IDI1	ENSG00000067064	protein_coding	4831.46	-0.559412	0.333521	-1.67729	0.0934849	0.210851
SP100	ENSG00000067066	protein_coding	1199.96	1.33687	0.519903	2.57138	0.0101294	0.0414629
KLF6	ENSG00000067082	protein_coding	4274.05	0.519544	0.351181	1.47942	0.139029	0.277791
PLPP1	ENSG00000067113	protein_coding	1917.46	-0.0115476	0.277657	-0.0415895	0.966826	0.982022
NEO1	ENSG00000067141	protein_coding	6648.1	-0.427607	0.2565	-1.66708	0.0954981	0.214125
TRAM1	ENSG00000067167	protein_coding	5745.54	0.915064	0.317749	2.87983	0.00397888	0.0205691
PHKA1	ENSG00000067177	protein_coding	1672.13	0.972247	0.344537	2.82189	0.00477411	0.0236485
TNFRSF1A	ENSG00000067182	protein_coding	4850.56	0.934942	0.486831	1.92047	0.0547991	0.144337
CACNB1	ENSG00000067191	protein_coding	1708.77	-2.5403	0.457735	-5.54972	2.86123e-08	2.50501e-06
EVI5	ENSG00000067208	protein_coding	1639.63	0.00514754	0.224958	0.0228822	0.981744	0.990319
STOML1	ENSG00000067221	protein_coding	1919.11	-1.29628	0.237515	-5.45767	4.82411e-08	3.75117e-06
PKM	ENSG00000067225	protein_coding	58065.9	-0.369173	0.287792	-1.28278	0.19957	0.355791
DHX29	ENSG00000067248	protein_coding	1792.82	-0.175705	0.130624	-1.34512	0.178587	0.329288
DNTTIP2	ENSG00000067334	protein_coding	2511.91	-0.132452	0.159238	-0.831788	0.405529	0.571534
METTL22	ENSG00000067365	protein_coding	666.752	0.163542	0.180436	0.906367	0.364741	0.532858
TP53BP1	ENSG00000067369	protein_coding	3935.41	-0.473455	0.269215	-1.75865	0.0786368	0.186322
TRO	ENSG00000067445	protein_coding	3930.8	-0.214319	0.286866	-0.747107	0.454999	0.615378
RRP15	ENSG00000067533	protein_coding	1151.27	0.417838	0.165031	2.53187	0.0113455	0.0451502
RHOA	ENSG00000067560	protein_coding	25640.3	0.560337	0.175328	3.19593	0.00139379	0.00928617
DHX8	ENSG00000067596	protein_coding	2723.13	0.188352	0.158095	1.19139	0.233502	0.395713
PMS2P4	ENSG00000067601	transcribed_unprocessed_pseudogene	197.592	-0.440345	0.238592	-1.8456	0.0649506	0.162482
PRKCZ	ENSG00000067606	protein_coding	1955.3	-2.48955	0.537525	-4.6315	3.63031e-06	0.000106559
ZFY	ENSG00000067646	protein_coding	412.032	0.2066	1.30747	0.158015	0.874445	0.926965
IARS2	ENSG00000067704	protein_coding	3879.97	-0.0508864	0.150232	-0.338717	0.734823	0.832943
SYT1	ENSG00000067715	protein_coding	8249.46	-3.36848	0.922313	-3.65221	0.000259992	0.00263847
NAV3	ENSG00000067798	protein_coding	1210.09	-2.02942	0.481619	-4.21374	2.51174e-05	0.000456012
IDH3G	ENSG00000067829	protein_coding	3704.11	-0.284897	0.173683	-1.64033	0.100937	0.222438
ROGDI	ENSG00000067836	protein_coding	2789.82	-1.73332	0.363259	-4.77158	1.82791e-06	6.16102e-05
PDZD4	ENSG00000067840	protein_coding	12514.2	-1.2015	0.490214	-2.45097	0.0142472	0.053443
ATP2B3	ENSG00000067842	protein_coding	816.788	-3.10203	0.891679	-3.47886	0.000503547	0.00430236
ROCK1	ENSG00000067900	protein_coding	2672.77	0.963909	0.262289	3.67499	0.000237863	0.00246253
CBFB	ENSG00000067955	protein_coding	2676.51	0.817107	0.231179	3.53453	0.000408504	0.00370264
PDK3	ENSG00000067992	protein_coding	270.222	-0.60298	0.420056	-1.43547	0.151152	0.294158
HYAL2	ENSG00000068001	protein_coding	2564.85	1.63107	0.325657	5.00854	5.48447e-07	2.48681e-05
HDAC4	ENSG00000068024	protein_coding	3717.09	0.15817	0.392578	0.402899	0.687022	0.799635
RASSF1	ENSG00000068028	protein_coding	1245.89	0.202649	0.208953	0.969831	0.332131	0.500708
FGFR3	ENSG00000068078	protein_coding	6836.16	-1.07349	0.677506	-1.58447	0.113087	0.240628
IFI35	ENSG00000068079	protein_coding	1568.67	1.5678	0.45425	3.4514	0.00055769	0.00463105
HEATR6	ENSG00000068097	protein_coding	1316.22	0.329623	0.166045	1.98514	0.0471285	0.129131
COASY	ENSG00000068120	protein_coding	2979.95	0.0239734	0.150655	0.159128	0.873568	0.926396
PLEKHH3	ENSG00000068137	protein_coding	1431.67	1.17701	0.238674	4.93146	8.1616e-07	3.36896e-05
MEF2A	ENSG00000068305	protein_coding	3202.27	-1.21727	0.250087	-4.86737	1.13094e-06	4.31194e-05
OTUD5	ENSG00000068308	protein_coding	5045.58	-0.669803	0.163773	-4.08983	4.31689e-05	0.000688876
TFE3	ENSG00000068323	protein_coding	5666.84	-0.0351114	0.190622	-0.184194	0.853861	0.914161
TBC1D25	ENSG00000068354	protein_coding	1234.49	-0.916353	0.153512	-5.96926	2.38331e-09	3.55074e-07
ACSL4	ENSG00000068366	protein_coding	2590.36	-1.17004	0.26784	-4.36842	1.25151e-05	0.000269109
INPP5A	ENSG00000068383	protein_coding	1491.16	-1.33571	0.289277	-4.61742	3.88537e-06	0.00011228
GPKOW	ENSG00000068394	protein_coding	2507.47	0.138729	0.199975	0.693731	0.487851	0.644759
GRIPAP1	ENSG00000068400	protein_coding	4310.5	-1.09445	0.240925	-4.54269	5.55416e-06	0.000146751
FTSJ1	ENSG00000068438	protein_coding	1760.32	0.229358	0.153142	1.49768	0.134215	0.270691
PRR11	ENSG00000068489	protein_coding	600.857	2.05913	0.437948	4.70176	2.57927e-06	8.16569e-05
REEP1	ENSG00000068615	protein_coding	2205.98	-1.52365	0.407115	-3.74255	0.000182166	0.00202865
ATP11A	ENSG00000068650	protein_coding	3222.69	-0.269249	0.283469	-0.949835	0.342196	0.51041
POLR1A	ENSG00000068654	protein_coding	3594.41	0.196027	0.186975	1.04841	0.294449	0.461763
LAPTM4A	ENSG00000068697	protein_coding	11669.9	1.12799	0.248541	4.53845	5.66696e-06	0.000149107
TTC7A	ENSG00000068724	protein_coding	2045.22	0.360642	0.258448	1.39541	0.162891	0.309521
IP6K2	ENSG00000068745	protein_coding	4566.45	0.143898	0.172338	0.834974	0.403732	0.569909
STON1-GTF2A1L	ENSG00000068781	protein_coding	10.0099	1.71497	0.805615	2.12877	0.0332731	0.100144
SRBD1	ENSG00000068784	protein_coding	950.035	1.33113	0.182382	7.29857	2.90849e-13	3.12513e-10
KIF2A	ENSG00000068796	protein_coding	3454.26	-0.302002	0.29177	-1.03507	0.300637	0.46844
RASGRP2	ENSG00000068831	protein_coding	802.706	-0.354582	0.325532	-1.08924	0.276048	0.442281
PSME4	ENSG00000068878	protein_coding	2745.01	0.0369333	0.17357	0.212786	0.831494	0.899918
IFT80	ENSG00000068885	protein_coding	937.73	-0.958388	0.231309	-4.14333	3.42306e-05	0.000578251
SIRT2	ENSG00000068903	protein_coding	14721.8	-0.164285	0.344965	-0.476239	0.633904	0.761441
ERLEC1	ENSG00000068912	protein_coding	3763.03	-0.496371	0.173474	-2.86135	0.00421835	0.0215184
PPP2R5B	ENSG00000068971	protein_coding	3141.88	-1.20616	0.194671	-6.19592	5.7946e-10	1.2896e-07
PYGM	ENSG00000068976	protein_coding	1083.19	-1.14248	0.709868	-1.60943	0.107523	0.232559
PAGE1	ENSG00000068985	protein_coding	0.210561	0.302584	1.864	0.16233	0.871046
PITX1	ENSG00000069011	protein_coding	158.408	6.79431	1.24841	5.44239	5.25715e-08	3.96613e-06
TRPC7	ENSG00000069018	protein_coding	13.1336	0.704444	0.939636	0.749699	0.453436	0.613999
MAST4	ENSG00000069020	protein_coding	1690.8	-0.581011	0.326125	-1.78156	0.0748216	0.18
ADGRF5	ENSG00000069122	protein_coding	1955.36	-0.035448	0.343726	-0.103129	0.917861	0.953654
SDK2	ENSG00000069188	protein_coding	632.122	-0.985473	0.447904	-2.20019	0.0277937	0.0876553
ADAM7	ENSG00000069206	protein_coding	0.582974	1.25364	1.58348	0.791696	0.428538
NUP133	ENSG00000069248	protein_coding	3846.14	0.154513	0.143301	1.07824	0.280926	0.447448
NUCKS1	ENSG00000069275	protein_coding	24741.4	-0.141122	0.184445	-0.765116	0.444202	0.60579
VPS35	ENSG00000069329	protein_coding	6619.65	-0.418271	0.15115	-2.76726	0.00565297	0.0269231
DNAJA2	ENSG00000069345	protein_coding	4476.04	-0.436963	0.128765	-3.39349	0.00069008	0.00545449
BCL3	ENSG00000069399	protein_coding	624.54	0.839481	0.571374	1.46923	0.141769	0.281743
KCNAB2	ENSG00000069424	protein_coding	4395.84	-2.80866	0.613147	-4.58073	4.63352e-06	0.000128156
ABCC9	ENSG00000069431	protein_coding	980.274	0.110621	0.501518	0.220572	0.825426	0.895784
GAL	ENSG00000069482	protein_coding	59.7684	-0.524379	0.964822	-0.543498	0.586787	0.7248
CLEC2D	ENSG00000069493	protein_coding	430.176	1.99445	0.357219	5.58328	2.3603e-08	2.16817e-06
FUNDC1	ENSG00000069509	protein_coding	977.809	-0.300106	0.190146	-1.57829	0.1145	0.242572
MAOB	ENSG00000069535	protein_coding	8130.33	0.0431346	0.781127	0.055221	0.955962	0.97558
RORA	ENSG00000069667	protein_coding	1695.59	-0.201135	0.323275	-0.622178	0.533825	0.682792
DRD4	ENSG00000069696	protein_coding	92.4004	-0.346848	0.490267	-0.707468	0.479276	0.637063
TGFBR3	ENSG00000069702	protein_coding	1331.22	0.348917	0.455359	0.766246	0.44353	0.605292
PLA2G10	ENSG00000069764	protein_coding	5.97579	0.0542019	0.479893	0.112946	0.910074	0.948896
HES2	ENSG00000069812	protein_coding	9.29933	1.39122	0.93375	1.48993	0.136243	0.273551
ATP1B3	ENSG00000069849	protein_coding	4554.41	0.220268	0.24454	0.900747	0.367723	0.535537
NEDD4	ENSG00000069869	protein_coding	895.467	2.09238	0.375248	5.57598	2.46143e-08	2.24363e-06
PIGB	ENSG00000069943	protein_coding	298.026	0.129092	0.259354	0.497747	0.618663	0.74954
MAPK6	ENSG00000069956	protein_coding	3152.45	-0.902754	0.215842	-4.18248	2.88349e-05	0.000504157
GNB5	ENSG00000069966	protein_coding	1933.65	-1.74247	0.339985	-5.12515	2.97298e-07	1.55308e-05
RAB27A	ENSG00000069974	protein_coding	397.967	1.05716	0.461411	2.29115	0.0219547	0.0739429
HDHD5	ENSG00000069998	protein_coding	2792.86	0.850637	0.243314	3.49605	0.000472199	0.00410072
UFD1	ENSG00000070010	protein_coding	2540.98	0.369228	0.207965	1.77543	0.0758269	0.181545
LRP6	ENSG00000070018	protein_coding	2831.11	0.421046	0.320212	1.3149	0.188545	0.342105
GUCY2C	ENSG00000070019	protein_coding	22.4717	-0.331489	0.624163	-0.531093	0.595354	0.731515
SCT	ENSG00000070031	protein_coding	13.3482	1.28145	0.699571	1.83176	0.0669868	0.166378
PHRF1	ENSG00000070047	protein_coding	2993	-0.237805	0.225809	-1.05312	0.292285	0.459472
ELP1	ENSG00000070061	protein_coding	2939.77	-0.495781	0.171397	-2.8926	0.00382073	0.0199346
NUCB2	ENSG00000070081	protein_coding	2013.44	0.512944	0.235568	2.17748	0.0294449	0.0914477
PFN2	ENSG00000070087	protein_coding	20859.9	-0.444569	0.297915	-1.49227	0.13563	0.272659
PTPN3	ENSG00000070159	protein_coding	247.332	-3.04718	0.829463	-3.67367	0.000239088	0.0024716
SPTB	ENSG00000070182	protein_coding	403.127	-2.98623	0.730642	-4.08713	4.3675e-05	0.000694452
DAPP1	ENSG00000070190	protein_coding	97.8169	0.731684	0.57052	1.28249	0.199672	0.355881
FGF10	ENSG00000070193	protein_coding	19.2172	-0.831327	1.18552	-0.701232	0.483158	0.640753
SLC44A1	ENSG00000070214	protein_coding	13728.4	-0.453211	0.337629	-1.34233	0.179488	0.330527
TMEM260	ENSG00000070269	protein_coding	809.896	-0.304997	0.211188	-1.44419	0.148685	0.290673
SMG6	ENSG00000070366	protein_coding	2329.57	-0.0906047	0.252005	-0.359535	0.719195	0.822195
EXOC5	ENSG00000070367	protein_coding	4345.59	-0.058265	0.192987	-0.301911	0.76272	0.853274
CLTCL1	ENSG00000070371	protein_coding	722.421	0.61158	0.325485	1.87898	0.0602472	0.154587
FGF22	ENSG00000070388	protein_coding	22.702	-2.38817	0.574044	-4.16026	3.1789e-05	0.000545846
FSTL3	ENSG00000070404	protein_coding	706.667	-0.0206198	0.414985	-0.049688	0.960371	0.978277
DGCR2	ENSG00000070413	protein_coding	14801.1	0.182197	0.311878	0.584192	0.559091	0.703137
RNF126	ENSG00000070423	protein_coding	1692.07	-0.639474	0.196913	-3.24749	0.00116429	0.00808207
MNT	ENSG00000070444	protein_coding	1592.51	-1.12698	0.18767	-6.00511	1.91201e-09	3.08165e-07
ZXDC	ENSG00000070476	protein_coding	1618.75	0.137193	0.16615	0.825716	0.408965	0.574574
JMJD6	ENSG00000070495	protein_coding	1500.09	-0.0642268	0.177459	-0.361924	0.717409	0.820974
POLB	ENSG00000070501	protein_coding	868.654	-0.0964905	0.19965	-0.483298	0.628884	0.757541
ST6GALNAC1	ENSG00000070526	protein_coding	155.999	-0.00924612	0.459194	-0.0201355	0.983935	0.991541
WIPI1	ENSG00000070540	protein_coding	671.161	0.358375	0.355492	1.00811	0.313402	0.481941
FRMPD1	ENSG00000070601	protein_coding	287.537	-0.288158	0.55613	-0.518149	0.604354	0.738683
GBA2	ENSG00000070610	protein_coding	4347.44	-0.739965	0.183834	-4.02517	5.69333e-05	0.000841859
NDST1	ENSG00000070614	protein_coding	10690.9	-0.362284	0.228823	-1.58325	0.113365	0.241076
ASNS	ENSG00000070669	protein_coding	2783.99	-0.787037	0.282668	-2.78431	0.00536412	0.0258894
AP3M2	ENSG00000070718	protein_coding	2394.06	-1.31308	0.241903	-5.42813	5.69467e-08	4.2243e-06
CNGB1	ENSG00000070729	protein_coding	63.5222	-4.11635	1.15462	-3.5651	0.000363721	0.00339945
ST6GALNAC2	ENSG00000070731	protein_coding	182.787	1.25575	0.584772	2.14741	0.0317604	0.0968241
CHAT	ENSG00000070748	protein_coding	6.48032	2.83675	1.58567	1.78899	0.0736159	0.178018
PABPC1	ENSG00000070756	protein_coding	30927.2	1.767	0.296395	5.96165	2.49704e-09	3.65869e-07
TESK2	ENSG00000070759	protein_coding	383.383	-1.13631	0.384843	-2.95265	0.0031506	0.0172825
CFAP20	ENSG00000070761	protein_coding	2246.97	-0.162204	0.183607	-0.88343	0.377004	0.544758
CSNK2A2	ENSG00000070770	protein_coding	3644.5	0.056622	0.128247	0.441507	0.658846	0.779567
PTPN21	ENSG00000070778	protein_coding	1488	0.707051	0.320649	2.20507	0.0274495	0.0868867
EIF2B3	ENSG00000070785	protein_coding	1156.99	-0.413407	0.233063	-1.7738	0.076096	0.181955
CAMK2A	ENSG00000070808	protein_coding	9259.88	-3.24495	1.01427	-3.1993	0.00137759	0.00920941
TCOF1	ENSG00000070814	protein_coding	2165.15	-0.311647	0.180295	-1.72854	0.0838914	0.195172
CDC42	ENSG00000070831	protein_coding	9673.49	-0.123223	0.298589	-0.412684	0.679838	0.794073
OSBPL3	ENSG00000070882	protein_coding	1627.63	0.501518	0.420385	1.193	0.23287	0.395106
EPHA8	ENSG00000070886	protein_coding	26.4174	-3.15714	0.759836	-4.15503	3.25248e-05	0.000555791
SLC12A3	ENSG00000070915	protein_coding	4.29613	0.874956	0.687734	1.27223	0.203291	0.359947
RAD18	ENSG00000070950	protein_coding	705.694	0.960057	0.306023	3.13721	0.00170566	0.0108405
ATP2B1	ENSG00000070961	protein_coding	4568.68	-2.10687	0.451151	-4.67	3.01203e-06	9.21489e-05
TRPM5	ENSG00000070985	protein_coding	4.49678	-0.296533	0.531631	-0.557779	0.576995	0.717282
NCK2	ENSG00000071051	protein_coding	2786.7	0.141414	0.195573	0.723079	0.469632	0.628575
MAP4K4	ENSG00000071054	protein_coding	21402.6	0.0854382	0.252728	0.338064	0.735315	0.833262
MGAT4A	ENSG00000071073	protein_coding	2275.49	-0.49635	0.236125	-2.10206	0.0355477	0.105065
RPL31	ENSG00000071082	protein_coding	23107.5	0.573917	0.295679	1.94101	0.0522568	0.139485
WDR1	ENSG00000071127	protein_coding	12956.2	0.248394	0.23601	1.05247	0.292585	0.459739
SNX13	ENSG00000071189	protein_coding	3202.5	0.126764	0.190287	0.66617	0.505302	0.65949
MS4A12	ENSG00000071203	protein_coding	0.187382	0.269477	2.08848	0.12903	0.897334
ARHGAP10	ENSG00000071205	protein_coding	485.787	0.260323	0.314295	0.828278	0.407513	0.573238
RPS6KA2	ENSG00000071242	protein_coding	4699.62	-1.20114	0.314057	-3.8246	0.000130985	0.00159057
ING3	ENSG00000071243	protein_coding	1092.29	0.925403	0.223257	4.14502	3.39785e-05	0.000576107
VASH1	ENSG00000071246	protein_coding	4705.76	0.347501	0.253149	1.37272	0.169841	0.318604
LMCD1	ENSG00000071282	protein_coding	952.844	0.91488	0.411028	2.22584	0.0260252	0.0837313
BUD23	ENSG00000071462	protein_coding	3982.11	0.524744	0.19345	2.71255	0.00667668	0.0304452
SEL1L	ENSG00000071537	protein_coding	5742.82	-0.429437	0.228924	-1.8759	0.0606696	0.155306
TRIP13	ENSG00000071539	protein_coding	349.281	0.988503	0.541598	1.82516	0.067977	0.168213
ATP6AP1	ENSG00000071553	protein_coding	10971.3	-0.777533	0.170478	-4.5609	5.09344e-06	0.000137341
TCF3	ENSG00000071564	protein_coding	5287.15	1.832	0.263432	6.95434	3.54221e-12	2.38043e-09
TRIB2	ENSG00000071575	protein_coding	7352	1.10687	0.43031	2.57225	0.0101039	0.0413844
DAZAP1	ENSG00000071626	protein_coding	2980.22	-0.367475	0.198051	-1.85546	0.0635313	0.160138
MBD3	ENSG00000071655	protein_coding	6500.75	0.432148	0.232527	1.85848	0.0631004	0.159349
PRLH	ENSG00000071677	protein_coding	0.0518436	-0.0778536	5.95461	-0.0130745	0.989568
HLTF	ENSG00000071794	protein_coding	3328.79	0.227487	0.197371	1.15258	0.249081	0.412996
FAM50A	ENSG00000071859	protein_coding	3979.95	-0.0106291	0.224478	-0.0473503	0.962234	0.979551
FAM3A	ENSG00000071889	protein_coding	2888.07	-0.191729	0.185768	-1.03209	0.30203	0.469978
CPSF1	ENSG00000071894	protein_coding	4909.12	0.242	0.26763	0.904232	0.365872	0.533916
MYO3B	ENSG00000071909	protein_coding	42.1057	0.385886	0.694339	0.55576	0.578375	0.718294
CYBRD1	ENSG00000071967	protein_coding	4662.81	0.609944	0.429977	1.41855	0.15603	0.300358
CDH19	ENSG00000071991	protein_coding	213.606	-1.69317	0.830138	-2.03962	0.0413883	0.117724
PDCD2	ENSG00000071994	protein_coding	1922.41	0.350267	0.203193	1.72381	0.0847416	0.196596
SLC6A15	ENSG00000072041	protein_coding	449.784	-2.97493	0.846607	-3.51395	0.000441494	0.00391167
RDH11	ENSG00000072042	protein_coding	6285.67	0.0377285	0.175666	0.214774	0.829944	0.898902
PRKACA	ENSG00000072062	protein_coding	5394.83	-0.839925	0.188073	-4.46594	7.97167e-06	0.000191245
ADGRL1	ENSG00000072071	protein_coding	9911.48	-1.09719	0.305513	-3.59131	0.000329022	0.00315993
SPP2	ENSG00000072080	protein_coding	0.251676	-0.698025	2.48759	-0.280603	0.779015
ACTN1	ENSG00000072110	protein_coding	7784.09	-0.240966	0.608251	-0.396161	0.691986	0.803078
ZFYVE26	ENSG00000072121	protein_coding	2395.22	0.51348	0.226413	2.26789	0.023336	0.0773172
RPS6KA6	ENSG00000072133	protein_coding	349.326	-0.948925	0.594625	-1.59584	0.110525	0.236968
EPN2	ENSG00000072134	protein_coding	7958.5	0.0440865	0.367376	0.120004	0.90448	0.945391
PTPN18	ENSG00000072135	protein_coding	2651.19	0.364335	0.237064	1.53686	0.124327	0.256774
LIMS2	ENSG00000072163	protein_coding	5715.9	0.680724	0.678569	1.00318	0.315776	0.48421
ASIC4	ENSG00000072182	protein_coding	5189.32	2.70761	0.718455	3.76866	0.000164129	0.00187197
SPEG	ENSG00000072195	protein_coding	3213.91	-0.118342	0.287811	-0.41118	0.68094	0.794798
LNX1	ENSG00000072201	protein_coding	841.04	-1.80253	0.610613	-2.952	0.00315723	0.0173135
ALDH3A2	ENSG00000072210	protein_coding	5556	0.768205	0.213294	3.60163	0.000316234	0.00306367
TFRC	ENSG00000072274	protein_coding	4364	-0.16712	0.443514	-0.37681	0.706315	0.813371
SREBF1	ENSG00000072310	protein_coding	6892.69	-0.738262	0.402801	-1.83282	0.0668291	0.16608
TRPC5	ENSG00000072315	protein_coding	38.4979	-2.84977	0.907786	-3.13926	0.00169378	0.0107843
AFF4	ENSG00000072364	protein_coding	6762.21	-0.0381513	0.226046	-0.168776	0.865973	0.921704
UBE2D1	ENSG00000072401	protein_coding	898.945	-0.196939	0.159779	-1.23257	0.217737	0.37697
MPP5	ENSG00000072415	protein_coding	2720.24	-0.326684	0.219598	-1.48765	0.136844	0.274416
RHOBTB1	ENSG00000072422	protein_coding	853.056	-0.153344	0.209629	-0.731504	0.464471	0.624044
SMC1A	ENSG00000072501	protein_coding	5561.76	0.636201	0.253885	2.50587	0.0122152	0.0476232
HSD17B10	ENSG00000072506	protein_coding	3785.49	1.19891	0.249358	4.80798	1.52464e-06	5.33144e-05
MARK2	ENSG00000072518	protein_coding	2536.87	-0.844652	0.147807	-5.71455	1.09996e-08	1.18189e-06
HMMR	ENSG00000072571	protein_coding	270.033	3.0522	0.660836	4.61871	3.86141e-06	0.000111861
CHFR	ENSG00000072609	protein_coding	1575.97	0.145542	0.178474	0.815481	0.414797	0.579872
TRHDE	ENSG00000072657	protein_coding	223.418	-3.22188	0.981296	-3.28329	0.00102602	0.00733039
P4HA2	ENSG00000072682	protein_coding	795.343	-0.446232	0.532436	-0.838095	0.401978	0.568286
FCGR2B	ENSG00000072694	protein_coding	242.158	2.95972	1.00965	2.93144	0.003374	0.0181955
NFATC3	ENSG00000072736	protein_coding	758.254	0.482847	0.227644	2.12106	0.0339167	0.101538
TRNT1	ENSG00000072756	protein_coding	988.675	0.0270375	0.148469	0.182108	0.855498	0.915286
ACADVL	ENSG00000072778	protein_coding	10444.5	0.130692	0.219843	0.59448	0.552191	0.697428
STK10	ENSG00000072786	protein_coding	1791.35	1.0911	0.2598	4.19978	2.6717e-05	0.00047694
FBXW11	ENSG00000072803	protein_coding	6387.93	-0.517374	0.189531	-2.72977	0.00633795	0.0292406
ACAP1	ENSG00000072818	protein_coding	306.029	-0.0158303	0.27791	-0.0569621	0.954575	0.974725
CRMP1	ENSG00000072832	protein_coding	13852.8	0.0412126	0.307632	0.133967	0.893428	0.938949
EVC	ENSG00000072840	protein_coding	470.139	0.711888	0.633405	1.12391	0.261053	0.426543
DERL2	ENSG00000072849	protein_coding	2026.91	0.681862	0.143135	4.76376	1.90015e-06	6.33824e-05
SIDT1	ENSG00000072858	protein_coding	668.908	-1.52117	0.581225	-2.61717	0.00886619	0.0375331
NDE1	ENSG00000072864	protein_coding	1458.42	-0.246326	0.331744	-0.742519	0.457773	0.617833
IRAG1	ENSG00000072952	protein_coding	4258.45	-0.0515144	0.515659	-0.0999001	0.920424	0.954813
TMEM38A	ENSG00000072954	protein_coding	1398.53	-1.51269	0.404136	-3.74301	0.000181827	0.00202551
AP1M1	ENSG00000072958	protein_coding	4828.56	-0.689822	0.147413	-4.67953	2.87537e-06	8.90435e-05
PVR	ENSG00000073008	protein_coding	1058.65	-0.95467	0.279595	-3.41447	0.000639054	0.00514289
XRCC1	ENSG00000073050	protein_coding	1880.35	0.132894	0.181999	0.730191	0.465273	0.624565
SCARB1	ENSG00000073060	protein_coding	4442.9	0.222394	0.254337	0.874408	0.381896	0.549275
CYP2W1	ENSG00000073067	protein_coding	5.92118	2.34528	0.818553	2.86515	0.00416806	0.0213201
MCM2	ENSG00000073111	protein_coding	2216.61	1.60806	0.4988	3.22385	0.0012648	0.0086278
MOV10L1	ENSG00000073146	protein_coding	71.077	-0.899623	0.491375	-1.83083	0.0671264	0.166667
PANX2	ENSG00000073150	protein_coding	534.489	-1.84989	0.555418	-3.33062	0.000866513	0.0064752
SELENOO	ENSG00000073169	protein_coding	1274.2	-0.150398	0.257399	-0.584299	0.559019	0.703101
TP63	ENSG00000073282	protein_coding	33.5456	1.16421	0.757254	1.53741	0.124194	0.256589
ALPK1	ENSG00000073331	protein_coding	451.535	0.586723	0.469055	1.25086	0.210985	0.369675
LLGL2	ENSG00000073350	protein_coding	285.847	-1.14748	0.412175	-2.78398	0.00536971	0.0259081
PDE8A	ENSG00000073417	protein_coding	2099.78	-0.828128	0.416261	-1.98944	0.0466523	0.128222
CLCN4	ENSG00000073464	protein_coding	2540.64	-2.33266	0.44599	-5.23029	1.69242e-07	9.91895e-06
NLE1	ENSG00000073536	protein_coding	1226.39	-0.103696	0.1808	-0.573541	0.566279	0.708658
SDHA	ENSG00000073578	protein_coding	6225.19	-0.475242	0.199061	-2.38742	0.016967	0.0609602
SMARCE1	ENSG00000073584	protein_coding	3326.53	0.593358	0.173369	3.42251	0.000620462	0.00503556
FNDC8	ENSG00000073598	protein_coding	7.9606	0.931506	0.464942	2.00349	0.045125	0.125228
GSDMB	ENSG00000073605	protein_coding	385.389	0.138578	0.419846	0.33007	0.741347	0.837743
KDM5A	ENSG00000073614	protein_coding	2588.05	0.735627	0.260494	2.82397	0.00474336	0.0235395
ADAM11	ENSG00000073670	protein_coding	887.99	-2.99762	0.660967	-4.5352	5.75499e-06	0.000150371
PPP2R3A	ENSG00000073711	protein_coding	853.52	-0.616118	0.316183	-1.94861	0.051342	0.137677
FERMT2	ENSG00000073712	protein_coding	6243.43	0.655985	0.264105	2.4838	0.0129988	0.0499417
ABCB11	ENSG00000073734	protein_coding	4.86619	1.41596	1.22989	1.15129	0.249613	0.413607
DHRS9	ENSG00000073737	protein_coding	366.227	-0.0553155	0.704767	-0.0784877	0.93744	0.965486
CD5L	ENSG00000073754	protein_coding	33.5561	2.96828	1.04188	2.84895	0.00438632	0.0221996
PTGS2	ENSG00000073756	protein_coding	411.484	-0.925245	0.831229	-1.11311	0.265663	0.431748
IGF2BP2	ENSG00000073792	protein_coding	428.645	2.76265	0.995564	2.77496	0.00552083	0.0264373
MAP3K13	ENSG00000073803	protein_coding	2583	0.262141	0.183895	1.42549	0.154015	0.297693
ST6GAL1	ENSG00000073849	protein_coding	5369.9	0.149468	0.341993	0.437051	0.662074	0.781784
TBX21	ENSG00000073861	protein_coding	22.3073	1.80183	0.707246	2.54767	0.0108444	0.0436174
VDAC1P1	ENSG00000073905	processed_pseudogene	18.8002	0.551223	0.71436	0.771631	0.440333	0.602343
FRY	ENSG00000073910	protein_coding	4354.66	-0.323395	0.427501	-0.756477	0.449363	0.610502
PICALM	ENSG00000073921	protein_coding	8991.82	-0.392868	0.176464	-2.22633	0.0259922	0.0836401
NSF	ENSG00000073969	protein_coding	4950.26	-2.47072	0.422073	-5.85377	4.80543e-09	6.12821e-07
GLI2	ENSG00000074047	protein_coding	529.004	1.79453	0.493725	3.63467	0.000278336	0.00277538
CLASP1	ENSG00000074054	protein_coding	6381.51	-0.153133	0.229638	-0.666847	0.50487	0.659216
MRPS34	ENSG00000074071	protein_coding	2757.82	0.253855	0.217063	1.1695	0.242202	0.405631
NOTCH3	ENSG00000074181	protein_coding	5004.45	1.05203	0.395447	2.66036	0.00780566	0.0341148
CLNS1A	ENSG00000074201	protein_coding	6505	0.99672	0.187943	5.30331	1.13724e-07	7.38538e-06
PPP2R2C	ENSG00000074211	protein_coding	3759.66	-2.71195	0.756017	-3.58715	0.000334306	0.00320028
TEAD2	ENSG00000074219	protein_coding	766.673	2.05712	0.611245	3.36546	0.000764173	0.00588821
EED	ENSG00000074266	protein_coding	979.128	0.313726	0.161456	1.94311	0.0520033	0.139007
CDHR2	ENSG00000074276	protein_coding	116.573	-1.89866	0.483505	-3.92686	8.60613e-05	0.00115415
SNCB	ENSG00000074317	protein_coding	3576.74	-2.85448	0.836519	-3.41233	0.000644092	0.00517287
TSG101	ENSG00000074319	protein_coding	3481.34	0.271158	0.162742	1.66619	0.095676	0.214402
NCBP3	ENSG00000074356	protein_coding	2261.1	-0.352019	0.14582	-2.41407	0.0157755	0.0576906
ATP2A3	ENSG00000074370	protein_coding	231.541	-0.440374	0.501788	-0.87761	0.380155	0.547526
CA12	ENSG00000074410	protein_coding	2525.07	2.71374	0.756333	3.58802	0.000333197	0.00319138
MGLL	ENSG00000074416	protein_coding	7449	-0.902501	0.351197	-2.56979	0.0101761	0.0416266
NTN4	ENSG00000074527	protein_coding	1290.82	-0.193262	0.609189	-0.317245	0.751057	0.844945
BCS1L	ENSG00000074582	protein_coding	1395.08	0.329798	0.158202	2.08466	0.0371002	0.108486
NUAK1	ENSG00000074590	protein_coding	2137.41	-2.44123	0.488282	-4.99964	5.74361e-07	2.57793e-05
DPP8	ENSG00000074603	protein_coding	3799.37	-0.277402	0.24871	-1.11536	0.264695	0.430689
SLC24A1	ENSG00000074621	protein_coding	510.264	0.349717	0.231654	1.50965	0.131132	0.266304
ZNF532	ENSG00000074657	protein_coding	6962.64	0.446912	0.209135	2.13695	0.0326019	0.0986346
SCARF1	ENSG00000074660	protein_coding	584.646	0.165725	0.268145	0.618041	0.536548	0.68504
LMAN1	ENSG00000074695	protein_coding	4051.07	0.588718	0.229636	2.5637	0.0103564	0.0421797
HACD3	ENSG00000074696	protein_coding	10339.7	-0.240841	0.209067	-1.15198	0.249329	0.413255
IPCEF1	ENSG00000074706	protein_coding	762.5	-2.55872	0.68	-3.76282	0.000168009	0.00190694
ZZEF1	ENSG00000074755	protein_coding	4010.13	-0.0244732	0.229483	-0.106645	0.915071	0.952015
NOX3	ENSG00000074771	protein_coding	7.16136	1.48549	1.01349	1.46572	0.142725	0.282881
ENO1	ENSG00000074800	protein_coding	57489.9	-0.165606	0.285835	-0.579377	0.562335	0.705839
SLC12A1	ENSG00000074803	protein_coding	22.0197	-1.47363	0.483723	-3.04644	0.00231572	0.0136261
MYDGF	ENSG00000074842	protein_coding	2896.47	0.456677	0.311412	1.46647	0.14252	0.282633
ANO8	ENSG00000074855	protein_coding	2998.04	0.211717	0.348318	0.607827	0.543302	0.690404
TUBE1	ENSG00000074935	protein_coding	856.002	-0.0972256	0.258242	-0.37649	0.706552	0.813565
ARHGEF10L	ENSG00000074964	protein_coding	5777.35	1.02982	0.339924	3.02955	0.00244917	0.0142365
TXK	ENSG00000074966	protein_coding	8.53805	0.812841	0.728912	1.11514	0.264789	0.430763
WSCD2	ENSG00000075035	protein_coding	522.618	-2.86063	0.894703	-3.1973	0.00138721	0.00925779
KCNQ2	ENSG00000075043	protein_coding	9101.69	-1.74571	0.522519	-3.34096	0.000834902	0.00628935
TACR2	ENSG00000075073	protein_coding	35.6201	-2.66291	0.454584	-5.8579	4.68751e-09	6.02209e-07
ACTR6	ENSG00000075089	protein_coding	1791.63	-0.0839071	0.158063	-0.530845	0.595526	0.731676
TIPIN	ENSG00000075131	protein_coding	411.97	0.762396	0.220911	3.45114	0.00055822	0.0046322
SRI	ENSG00000075142	protein_coding	20221.7	1.28704	0.25065	5.1348	2.82446e-07	1.49032e-05
EIF4G3	ENSG00000075151	protein_coding	5964.04	-0.797497	0.240902	-3.31046	0.000931433	0.00681948
NUP37	ENSG00000075188	protein_coding	574.245	1.28185	0.28628	4.47761	7.54822e-06	0.000184075
SEMA3A	ENSG00000075213	protein_coding	510.866	0.0124619	0.791666	0.0157413	0.987441	0.992931
GTSE1	ENSG00000075218	protein_coding	421.92	4.25927	0.699702	6.08727	1.14852e-09	2.04619e-07
SEMA3C	ENSG00000075223	protein_coding	789.211	-1.02623	0.61225	-1.67616	0.0937069	0.21119
TTC38	ENSG00000075234	protein_coding	1085.77	0.693581	0.368706	1.88112	0.0599553	0.153995
ACAT1	ENSG00000075239	protein_coding	4154.28	0.44101	0.202075	2.1824	0.0290797	0.0905752
GRAMD4	ENSG00000075240	protein_coding	2647.89	-0.560033	0.213676	-2.62095	0.00876862	0.0372273
CELSR1	ENSG00000075275	protein_coding	433.876	2.65949	0.772514	3.44264	0.000576061	0.00474471
WNT8B	ENSG00000075290	protein_coding	5.5562	-0.00209838	0.58412	-0.00359238	0.997134	0.998534
ZNF638	ENSG00000075292	protein_coding	5603.5	-0.239906	0.221485	-1.08317	0.278733	0.444973
SLC25A40	ENSG00000075303	protein_coding	1185.5	-0.444294	0.199259	-2.22974	0.025765	0.0830919
TIMM21	ENSG00000075336	protein_coding	1545.22	0.170047	0.140238	1.21256	0.2253	0.386094
ADD2	ENSG00000075340	protein_coding	5369.09	-1.27325	0.382024	-3.3329	0.000859463	0.00643556
FGF4	ENSG00000075388	protein_coding	0.162689	0.25292	2.35802	0.10726	0.914583
RASAL2	ENSG00000075391	protein_coding	1940.87	-0.962867	0.298829	-3.22214	0.00127238	0.00866139
VPS9D1	ENSG00000075399	protein_coding	2208.81	-0.394221	0.223414	-1.76453	0.0776431	0.184596
ZNF37A	ENSG00000075407	protein_coding	1351.13	-0.228465	0.288338	-0.792351	0.428156	0.592266
MARK3	ENSG00000075413	protein_coding	4141.04	-0.192732	0.148432	-1.29846	0.19413	0.34888
SLC25A3	ENSG00000075415	protein_coding	16189.2	-0.243622	0.156375	-1.55794	0.119247	0.249357
FNDC3B	ENSG00000075420	protein_coding	1505.56	1.39823	0.421557	3.31682	0.000910491	0.00671748
FOSL2	ENSG00000075426	protein_coding	3348.06	-0.3298	0.48842	-0.675239	0.499524	0.654648
CACNG5	ENSG00000075429	protein_coding	21.7032	-0.902164	1.23107	-0.732832	0.463661	0.623265
CACNG4	ENSG00000075461	protein_coding	9207.34	1.52522	0.561033	2.71859	0.00655614	0.0300307
FRYL	ENSG00000075539	protein_coding	3777.89	-0.56168	0.253624	-2.21462	0.0267863	0.0854433
TMEM131	ENSG00000075568	protein_coding	3718.08	-0.030478	0.170551	-0.178703	0.858171	0.916968
FSCN1	ENSG00000075618	protein_coding	13768.4	-0.515806	0.373787	-1.37995	0.167603	0.315573
ACTB	ENSG00000075624	protein_coding	242621	0.4458	0.256125	1.74055	0.0817621	0.19169
MOCOS	ENSG00000075643	protein_coding	68.0545	0.62609	0.707045	0.885502	0.375886	0.543674
PLD1	ENSG00000075651	protein_coding	539.226	-1.95683	0.495621	-3.94824	7.87266e-05	0.00108113
ATP12A	ENSG00000075673	protein_coding	8.70028	-0.306169	0.767178	-0.399085	0.689831	0.80175
WDR62	ENSG00000075702	protein_coding	478.233	0.763076	0.629394	1.2124	0.22536	0.38618
DLG1	ENSG00000075711	protein_coding	3729.39	-1.08023	0.216509	-4.98928	6.06041e-07	2.67609e-05
RAB7A	ENSG00000075785	protein_coding	18203.2	0.0877522	0.138327	0.634382	0.525831	0.67657
BCAP29	ENSG00000075790	protein_coding	4544.51	-0.445098	0.232383	-1.91536	0.0554463	0.145566
SEC31B	ENSG00000075826	protein_coding	1148.39	0.150582	0.49813	0.302293	0.762428	0.853112
SART3	ENSG00000075856	protein_coding	3674.84	-0.104403	0.150996	-0.691433	0.489293	0.645918
ARHGAP15	ENSG00000075884	protein_coding	261.664	1.28332	0.501936	2.55674	0.0105658	0.0427879
TUBA3D	ENSG00000075886	protein_coding	20.9581	-0.584967	0.35899	-1.62948	0.103211	0.226125
PAX2	ENSG00000075891	protein_coding	30.7273	-1.77911	1.08051	-1.64655	0.0996498	0.220582
EXOSC7	ENSG00000075914	protein_coding	1419.68	0.444442	0.202024	2.19995	0.0278108	0.087678
KIFAP3	ENSG00000075945	protein_coding	5046.73	-1.04484	0.202912	-5.14923	2.61551e-07	1.40516e-05
MKRN2	ENSG00000075975	protein_coding	2236	-0.197068	0.133374	-1.47756	0.139525	0.278499
MCM6	ENSG00000076003	protein_coding	2108.93	0.968388	0.334133	2.89821	0.00375302	0.0196914
REXO2	ENSG00000076043	protein_coding	1251.6	0.351975	0.310224	1.13458	0.25655	0.421424
RBM7	ENSG00000076053	protein_coding	1010.6	0.658928	0.221351	2.97685	0.00291223	0.0163079
RBMS2	ENSG00000076067	protein_coding	1597.7	0.984648	0.187288	5.2574	1.46105e-07	8.94751e-06
BAZ2A	ENSG00000076108	protein_coding	4538.22	0.0437715	0.236489	0.185089	0.853159	0.913689
PTPN23	ENSG00000076201	protein_coding	5270.85	-0.193162	0.199486	-0.968298	0.332895	0.501415
MLH1	ENSG00000076242	protein_coding	2116.12	0.324391	0.156902	2.06747	0.0386899	0.111934
UNG	ENSG00000076248	protein_coding	2189.23	0.706748	0.220568	3.20422	0.00135431	0.00909087
FMO4	ENSG00000076258	protein_coding	167.656	0.647795	0.333963	1.93972	0.0524133	0.139798
KLHL20	ENSG00000076321	protein_coding	1380.63	0.734588	0.203746	3.60541	0.000311661	0.00302847
RGS11	ENSG00000076344	protein_coding	1992.42	-0.405597	0.558495	-0.726232	0.467696	0.626883
SLC46A1	ENSG00000076351	protein_coding	729.71	0.0879341	0.215984	0.407132	0.683911	0.796967
PLXNA2	ENSG00000076356	protein_coding	3067.15	-1.40482	0.317751	-4.42113	9.81881e-06	0.000223894
SPAG5	ENSG00000076382	protein_coding	882.507	0.787868	0.471003	1.67275	0.0943774	0.212341
ANKRD13A	ENSG00000076513	protein_coding	2491.26	0.123503	0.186846	0.660989	0.50862	0.662089
TPD52	ENSG00000076554	protein_coding	3039.51	-1.29494	0.363542	-3.56202	0.000368016	0.00343066
ACACB	ENSG00000076555	protein_coding	1058.86	-1.03243	0.422971	-2.4409	0.0146509	0.0545456
TRAF4	ENSG00000076604	protein_coding	4654.75	1.41256	0.405618	3.48248	0.000496788	0.00425794
PAG1	ENSG00000076641	protein_coding	2882.15	0.977297	0.268286	3.64275	0.000269745	0.00270645
GPATCH1	ENSG00000076650	protein_coding	615.74	-0.18153	0.186218	-0.97483	0.329645	0.498233
ICAM3	ENSG00000076662	protein_coding	22.62	1.13381	0.539186	2.10282	0.0354814	0.104937
NT5C2	ENSG00000076685	protein_coding	1702.12	0.0426395	0.316567	0.134694	0.892854	0.938512
MCAM	ENSG00000076706	protein_coding	4693.22	-0.361402	0.484505	-0.74592	0.455716	0.615971
GPC4	ENSG00000076716	protein_coding	1996.14	0.727297	0.427155	1.70265	0.0886327	0.202823
MBNL3	ENSG00000076770	protein_coding	380.765	0.428707	0.484496	0.884851	0.376237	0.54396
CAMSAP3	ENSG00000076826	protein_coding	812.388	-1.49142	0.633227	-2.35527	0.0185093	0.065045
RAP1GAP	ENSG00000076864	protein_coding	3842.29	-2.39944	0.477762	-5.02225	5.10684e-07	2.34558e-05
XAB2	ENSG00000076924	protein_coding	4033.43	0.0316552	0.219748	0.144053	0.885459	0.934034
ARHGEF1	ENSG00000076928	protein_coding	3616.99	0.0671599	0.286037	0.234794	0.814368	0.887926
STXBP2	ENSG00000076944	protein_coding	523.805	0.870063	0.431082	2.01832	0.0435577	0.122046
MAP2K7	ENSG00000076984	protein_coding	2058.56	-0.270763	0.157171	-1.72273	0.0849378	0.196879
NMRK2	ENSG00000077009	protein_coding	4.73263	-0.672912	0.785218	-0.856975	0.391459	0.558531
DGKD	ENSG00000077044	protein_coding	2842.72	0.26984	0.240605	1.12151	0.262072	0.427578
CTTNBP2	ENSG00000077063	protein_coding	3338.92	0.632992	0.470017	1.34674	0.178063	0.328584
ACTL6B	ENSG00000077080	protein_coding	1268.06	-1.57398	0.75527	-2.084	0.03716	0.108621
RARB	ENSG00000077092	protein_coding	394.946	-0.431834	0.405002	-1.06625	0.286309	0.453476
TOP2B	ENSG00000077097	protein_coding	12224.7	0.135781	0.213881	0.634844	0.52553	0.676303
TM9SF3	ENSG00000077147	protein_coding	8837.05	-0.130021	0.211319	-0.615282	0.538368	0.686375
NFKB2	ENSG00000077150	protein_coding	909.792	0.488978	0.319054	1.53258	0.125378	0.258462
UBE2T	ENSG00000077152	protein_coding	535.401	0.469516	0.581979	0.806758	0.419806	0.584432
PPP1R12B	ENSG00000077157	protein_coding	3634.69	-1.04099	0.351812	-2.95895	0.00308691	0.0170094
DNAJC10	ENSG00000077232	protein_coding	4304.1	0.024149	0.18689	0.129215	0.897188	0.941225
GTF3C1	ENSG00000077235	protein_coding	7583.78	-0.605871	0.183715	-3.29789	0.000974147	0.00705789
IL4R	ENSG00000077238	protein_coding	1111.83	0.574902	0.402937	1.42678	0.153644	0.297169
USP33	ENSG00000077254	protein_coding	3829.07	-0.681234	0.189467	-3.59553	0.000323728	0.00312347
PAK3	ENSG00000077264	protein_coding	1808.25	-2.32155	0.617919	-3.75705	0.000171926	0.00193898
CAPN6	ENSG00000077274	protein_coding	20.5671	4.23829	1.42932	2.96525	0.00302441	0.016759
DCX	ENSG00000077279	protein_coding	4189.37	2.29246	0.678773	3.37735	0.000731868	0.00570468
SNRPA	ENSG00000077312	protein_coding	2558.15	0.748037	0.210986	3.54543	0.000391974	0.00359323
SPAG6	ENSG00000077327	protein_coding	26.9436	-1.09333	0.647061	-1.68969	0.091087	0.206837
EXOSC5	ENSG00000077348	protein_coding	984.783	0.047264	0.258632	0.182746	0.854997	0.914994
DYNC1I2	ENSG00000077380	protein_coding	6346.15	-0.134787	0.155275	-0.868057	0.385363	0.553072
APBB1IP	ENSG00000077420	protein_coding	1743.93	0.671906	0.499591	1.34491	0.178653	0.329331
LRCH4	ENSG00000077454	protein_coding	819.914	0.265772	0.255596	1.03981	0.298427	0.466242
FAM76B	ENSG00000077458	protein_coding	985.53	0.6352	0.208069	3.05283	0.00226697	0.0134171
SIRT6	ENSG00000077463	protein_coding	1227.65	0.515786	0.212953	2.42206	0.0154327	0.0566589
TYR	ENSG00000077498	protein_coding	1.20823	2.49553	1.78062	1.4015	0.161066	0.307278
POLD3	ENSG00000077514	protein_coding	916.415	0.589423	0.209949	2.80746	0.00499339	0.0244876
ACTN2	ENSG00000077522	protein_coding	2035.31	-1.44943	0.405838	-3.57145	0.000355007	0.00334783
CAPZB	ENSG00000077549	protein_coding	11961.6	0.0153187	0.217695	0.0703677	0.943901	0.968511
GPR137B	ENSG00000077585	protein_coding	3781.63	0.928257	0.305357	3.03991	0.00236651	0.0138605
NAALAD2	ENSG00000077616	protein_coding	209.088	-0.901563	0.570645	-1.5799	0.11413	0.24202
JADE1	ENSG00000077684	protein_coding	3033.68	0.61475	0.327588	1.87659	0.0605741	0.155155
SLC25A43	ENSG00000077713	protein_coding	481.092	1.06497	0.516718	2.06103	0.0393005	0.11323
UBE2A	ENSG00000077721	protein_coding	3909.87	0.341556	0.193757	1.7628	0.0779343	0.185127
FGFR1	ENSG00000077782	protein_coding	5338.15	0.109058	0.383423	0.284433	0.776079	0.862774
FKBP6	ENSG00000077800	protein_coding	2.97871	1.05617	0.734794	1.43737	0.150612	0.293381
SMC1B	ENSG00000077935	protein_coding	10.7307	-0.509417	0.613128	-0.830849	0.406059	0.572032
FBLN1	ENSG00000077942	protein_coding	2544.56	0.0290106	0.695515	0.0417109	0.966729	0.981971
ITGA8	ENSG00000077943	protein_coding	247.402	-0.157412	0.658008	-0.239225	0.810931	0.8857
CST7	ENSG00000077984	protein_coding	48.6586	1.46893	0.679514	2.16173	0.0306389	0.0942479
MAP2	ENSG00000078018	protein_coding	36168	-0.869243	0.434174	-2.00206	0.0452782	0.125555
PIAS2	ENSG00000078043	protein_coding	1920.15	-0.246675	0.134799	-1.82994	0.0672583	0.166946
AMPH	ENSG00000078053	protein_coding	1974.03	-2.78071	0.571446	-4.86609	1.13829e-06	4.3353e-05
ARAF	ENSG00000078061	protein_coding	2607.76	0.675532	0.188013	3.593	0.000326895	0.00314291
MCCC1	ENSG00000078070	protein_coding	2031.09	0.0975773	0.162535	0.600347	0.548275	0.694287
LAMP3	ENSG00000078081	protein_coding	54.1406	2.18235	0.724012	3.01425	0.00257616	0.014812
FAP	ENSG00000078098	protein_coding	186.1	1.17584	0.761873	1.54335	0.122746	0.254492
NEBL	ENSG00000078114	protein_coding	6803.55	-0.489974	0.497301	-0.985267	0.324493	0.493327
ACER3	ENSG00000078124	protein_coding	2990.78	-0.252536	0.18833	-1.34093	0.179945	0.331195
UBE2K	ENSG00000078140	protein_coding	4080.17	-1.02886	0.166431	-6.18191	6.33322e-10	1.37769e-07
PIK3C3	ENSG00000078142	protein_coding	3063.2	-0.192382	0.168784	-1.13981	0.254364	0.418992
N4BP2	ENSG00000078177	protein_coding	778.188	1.18909	0.285599	4.16349	3.13424e-05	0.000539223
TIGAR	ENSG00000078237	protein_coding	774.694	0.417686	0.330771	1.26276	0.206674	0.364122
TULP3	ENSG00000078246	protein_coding	1413.69	0.664153	0.261894	2.53596	0.0112141	0.044773
SYNJ2	ENSG00000078269	protein_coding	1851.48	-2.56015	0.576096	-4.44396	8.8318e-06	0.000206705
ADCY2	ENSG00000078295	protein_coding	9252.33	-0.212021	0.502144	-0.422232	0.672856	0.78907
PPP2R5C	ENSG00000078304	protein_coding	7624.53	-0.299316	0.189364	-1.58064	0.11396	0.241848
PMS2P1	ENSG00000078319	transcribed_unprocessed_pseudogene	527.006	0.427642	0.310006	1.37947	0.167751	0.315802
RBFOX1	ENSG00000078328	protein_coding	1361.84	-3.25366	0.922969	-3.52521	0.000423145	0.00380134
GNB1	ENSG00000078369	protein_coding	26972	-0.739452	0.184913	-3.99892	6.36312e-05	0.000917168
HOXA9	ENSG00000078399	protein_coding	40.747	6.99461	1.77614	3.9381	8.21299e-05	0.00111406
EDN1	ENSG00000078401	protein_coding	670.157	0.641382	0.538069	1.19201	0.233259	0.395509
MLLT10	ENSG00000078403	protein_coding	1081.78	-0.150351	0.215653	-0.697192	0.485683	0.642875
ZCWPW1	ENSG00000078487	protein_coding	578.947	0.454703	0.309529	1.46902	0.141828	0.281787
ADCYAP1R1	ENSG00000078549	protein_coding	38271.1	1.64754	0.543028	3.03398	0.00241349	0.0140776
FGF20	ENSG00000078579	protein_coding	40.8821	0.301067	0.548953	0.548439	0.58339	0.722271
P2RY10	ENSG00000078589	protein_coding	5.2136	1.53165	1.14521	1.33744	0.181078	0.332746
ITM2A	ENSG00000078596	protein_coding	4675.83	0.43759	0.359824	1.21612	0.223939	0.384655
NRDC	ENSG00000078618	protein_coding	5911.28	-0.450269	0.172207	-2.6147	0.00893069	0.0377116
VDAC3	ENSG00000078668	protein_coding	5024.61	-0.568682	0.171836	-3.30944	0.000934814	0.00683859
PCM1	ENSG00000078674	protein_coding	7521	-0.0758106	0.185263	-0.409204	0.68239	0.795901
TNRC6C	ENSG00000078687	protein_coding	3393.69	-0.331921	0.335844	-0.988318	0.322997	0.491981
CBFA2T2	ENSG00000078699	protein_coding	1895.2	-0.910722	0.186833	-4.87453	1.09068e-06	4.19452e-05
BRINP1	ENSG00000078725	protein_coding	2443.51	-1.72717	0.682398	-2.53103	0.011373	0.0452393
ITCH	ENSG00000078747	protein_coding	3424.64	-0.468302	0.158168	-2.96079	0.0030685	0.0169565
PKD2L2	ENSG00000078795	protein_coding	8.92095	-1.18482	0.48538	-2.44102	0.0146458	0.0545379
TP53INP2	ENSG00000078804	protein_coding	8119.97	-0.560597	0.38092	-1.47169	0.141104	0.280688
SDF4	ENSG00000078808	protein_coding	6190.91	0.206673	0.263519	0.784282	0.432875	0.596073
MYH7B	ENSG00000078814	protein_coding	364.023	-1.9497	0.551898	-3.53272	0.000411309	0.00371856
BPIFB2	ENSG00000078898	protein_coding	60.111	6.39776	1.2856	4.97647	6.47528e-07	2.82064e-05
TP73	ENSG00000078900	protein_coding	252.761	1.85747	0.755674	2.45803	0.01397	0.0526629
TOLLIP	ENSG00000078902	protein_coding	6959.34	-1.82556	0.294884	-6.19076	5.98767e-10	1.3187e-07
UBE2D4	ENSG00000078967	protein_coding	2533.15	0.45924	0.191683	2.39583	0.0165827	0.0599316
CLUL1	ENSG00000079101	protein_coding	80.4844	-2.09329	0.75168	-2.78482	0.00535581	0.0258587
RUNX1T1	ENSG00000079102	protein_coding	685.409	-1.09564	0.468687	-2.33769	0.0194035	0.0674122
CDH17	ENSG00000079112	protein_coding	10.7374	-0.277984	0.619034	-0.449061	0.653387	0.775985
THOC1	ENSG00000079134	protein_coding	1369.57	0.396177	0.230654	1.71762	0.0858651	0.198432
FKBP7	ENSG00000079150	protein_coding	408.853	1.90159	0.331148	5.7424	9.33423e-09	1.03107e-06
OSBPL6	ENSG00000079156	protein_coding	1839.6	-0.021176	0.234062	-0.090472	0.927912	0.959967
SLC1A3	ENSG00000079215	protein_coding	54793.3	0.153738	0.384429	0.399913	0.689221	0.801337
XRCC5	ENSG00000079246	protein_coding	12990	0.237937	0.150306	1.58302	0.113417	0.2411
LXN	ENSG00000079257	protein_coding	204.152	0.615937	0.55873	1.10239	0.270293	0.436292
SP140	ENSG00000079263	protein_coding	111.144	0.686302	0.426152	1.61046	0.107297	0.232289
MKNK1	ENSG00000079277	protein_coding	1508.42	-0.201975	0.304955	-0.662312	0.507772	0.661362
TNS1	ENSG00000079308	protein_coding	8428.21	0.187495	0.290929	0.64447	0.519271	0.670746
REXO1	ENSG00000079313	protein_coding	1810.75	-1.04989	0.20877	-5.0289	4.93298e-07	2.28645e-05
SAR1A	ENSG00000079332	protein_coding	5581.72	-0.246257	0.163448	-1.50663	0.131905	0.267338
CDC14A	ENSG00000079335	protein_coding	358.378	0.511021	0.302245	1.69075	0.0908841	0.206522
RAPGEF3	ENSG00000079337	protein_coding	1542.82	-1.62597	0.428565	-3.79399	0.000148247	0.00174231
CEACAM1	ENSG00000079385	protein_coding	33.1044	1.183	0.590916	2.00197	0.0452878	0.125562
SENP1	ENSG00000079387	protein_coding	805.687	0.753134	0.196018	3.84216	0.000121957	0.00150516
DUSP13	ENSG00000079393	protein_coding	8.04061	-1.04223	0.779467	-1.3371	0.18119	0.332848
CIC	ENSG00000079432	protein_coding	6397.25	-0.711752	0.218775	-3.25336	0.00114051	0.00796222
LIPE	ENSG00000079435	protein_coding	1149.38	-1.91154	0.480591	-3.97747	6.96525e-05	0.000981613
FDFT1	ENSG00000079459	protein_coding	7208.4	-0.189877	0.253297	-0.749624	0.453481	0.613999
PAFAH1B3	ENSG00000079462	protein_coding	2110.9	0.459255	0.31436	1.46092	0.144037	0.284502
OPHN1	ENSG00000079482	protein_coding	5223.29	1.35424	0.49716	2.72396	0.00645048	0.0296347
AFM	ENSG00000079557	protein_coding	0.0931048	0.046197	4.14325	0.01115	0.991104
KIF22	ENSG00000079616	protein_coding	2275.12	0.760078	0.270412	2.81082	0.00494155	0.0242953
SCGN	ENSG00000079689	protein_coding	54.2114	-0.107641	1.06625	-0.100953	0.919587	0.95468
CARMIL1	ENSG00000079691	protein_coding	1183.1	-0.442037	0.480407	-0.92013	0.357505	0.525686
PGM1	ENSG00000079739	protein_coding	4266.9	0.19176	0.259057	0.740221	0.459166	0.619124
DDX1	ENSG00000079785	protein_coding	6568.96	-0.334938	0.155276	-2.15705	0.0310017	0.0951079
DNM2	ENSG00000079805	protein_coding	7427.24	-0.261058	0.148783	-1.75463
EPB41L2	ENSG00000079819	protein_coding	10918.1	-0.000632157	0.28262	-0.00223678	0.998215	0.999032
RIMS1	ENSG00000079841	protein_coding	867.439	-2.47922	0.740641	-3.3474	0.000815728	0.00617772
MOXD1	ENSG00000079931	protein_coding	1820.02	-0.303065	1.09193	-0.27755	0.781357	0.866253
STX7	ENSG00000079950	protein_coding	4241.61	-0.650409	0.194231	-3.34863	0.000812112	0.00615559
RABL2B	ENSG00000079974	protein_coding	1045.64	-0.344806	0.222167	-1.55201	0.120659	0.251533
KEAP1	ENSG00000079999	protein_coding	5828.42	0.30925	0.155301	1.99129	0.0464487	0.127792
DDX43	ENSG00000080007	protein_coding	14.9071	0.291538	0.660736	0.441231	0.659045	0.779642
PTPRH	ENSG00000080031	protein_coding	176.515	-1.68275	0.633928	-2.65448	0.00794314	0.0346302
DCT	ENSG00000080166	protein_coding	318.529	1.40217	0.632765	2.21594	0.0266953	0.0852682
SLC35C2	ENSG00000080189	protein_coding	3053.64	0.23274	0.142833	1.62946	0.103216	0.226125
CRYBG3	ENSG00000080200	protein_coding	802.119	-0.0257972	0.470541	-0.0548246	0.956278	0.975621
EPHA6	ENSG00000080224	protein_coding	62.9826	-2.87338	0.897625	-3.2011	0.00136906	0.0091627
SCTR	ENSG00000080293	protein_coding	10.0037	-0.185634	0.586209	-0.316668	0.751496	0.845251
RFX3	ENSG00000080298	protein_coding	2106.43	0.0897275	0.279687	0.320814	0.748351	0.842944
RIF1	ENSG00000080345	protein_coding	2891.88	-0.502142	0.190737	-2.63264	0.00847249	0.0363267
RAB21	ENSG00000080371	protein_coding	4003.13	-0.394933	0.169002	-2.33685	0.0194468	0.0675096
SLC4A4	ENSG00000080493	protein_coding	14805.5	1.00878	0.479733	2.10279	0.035484	0.104937
SMARCA2	ENSG00000080503	protein_coding	6974.19	-0.823002	0.290173	-2.83625	0.00456468	0.0228587
RDH8	ENSG00000080511	protein_coding	1.09049	0.195055	1.19503	0.163222	0.870344	0.924248
SESN1	ENSG00000080546	protein_coding	2770.78	-0.0380477	0.322819	-0.117861	0.906178	0.946424
MID2	ENSG00000080561	protein_coding	214.826	-0.130201	0.454883	-0.286229	0.774702	0.861603
DNAAF6	ENSG00000080572	protein_coding	3.92962	2.4949	1.604	1.55543	0.119845	0.250262
COL5A3	ENSG00000080573	protein_coding	3102.91	-0.447503	0.482839	-0.926817	0.354022	0.521949
SRCAP	ENSG00000080603	protein_coding	8171.77	0.149601	0.20082	0.744954	0.4563	0.616502
PUM3	ENSG00000080608	protein_coding	658.198	0.595508	0.240081	2.48045	0.0131218	0.0502666
CPB2	ENSG00000080618	protein_coding	7.47309	-1.01042	0.434011	-2.3281	0.019907	0.0687374
CHRNA3	ENSG00000080644	protein_coding	52.7362	-0.644852	0.786589	-0.819808	0.412325	0.577694
KCNN2	ENSG00000080709	protein_coding	1450.18	1.35315	0.490312	2.75978	0.005784	0.0273416
CNOT4	ENSG00000080802	protein_coding	2092.12	0.12376	0.154162	0.802789	0.422097	0.586769
PSEN1	ENSG00000080815	protein_coding	4849.63	-0.614806	0.191043	-3.21816
CPOX	ENSG00000080819	protein_coding	1071.57	-1.09754	0.257529	-4.26181
CLDND1	ENSG00000080822	protein_coding	12635	-1.14046	0.378825	-3.01051	0.00260808	0.014947
MOK	ENSG00000080823	protein_coding	685.823	-0.300082	0.324015	-0.926135	0.354376	0.522234
HSP90AA1	ENSG00000080824	protein_coding	55005.8	-0.781063	0.223723	-3.4912	0.00048085	0.00416092
RBL1	ENSG00000080839	protein_coding	677.017	1.41235	0.29644	4.76439	1.89423e-06	6.32446e-05
DLGAP4	ENSG00000080845	protein_coding	6029.25	-0.693204	0.201095	-3.44714	0.000566545	0.00468156
IGSF9B	ENSG00000080854	protein_coding	803.593	-0.261302	0.569263	-0.459018	0.646221	0.770967
CFHR2	ENSG00000080910	protein_coding	0.00938092	-0.210647	17.1822	-0.0122596	0.990219
CROCCP3	ENSG00000080947	transcribed_unprocessed_pseudogene	343.92	-0.188047	0.321387	-0.58511	0.558474	0.702781
NDC80	ENSG00000080986	protein_coding	390.706	4.98906	0.752457	6.63036	3.34875e-11	1.56237e-08
AP4E1	ENSG00000081014	protein_coding	642.092	-0.0847168	0.161665	-0.524026	0.600261	0.735581
RSBN1	ENSG00000081019	protein_coding	1394.49	-0.147858	0.220713	-0.669914	0.502913	0.65763
MAGI3	ENSG00000081026	protein_coding	1322.8	-0.539621	0.357311	-1.51023	0.130985	0.266175
CXCL2	ENSG00000081041	protein_coding	311.04	0.0693243	0.673869	0.102875	0.918062	0.953756
AFP	ENSG00000081051	protein_coding	10.9274	1.48783	1.27593	1.16608	0.243584	0.406945
COL4A4	ENSG00000081052	protein_coding	353.147	1.72044	0.623923	2.75746	0.00582526	0.027478
TCF7	ENSG00000081059	protein_coding	373.004	1.45318	0.496673	2.92583	0.00343536	0.0184394
OSTM1	ENSG00000081087	protein_coding	1924.17	-0.10001	0.248891	-0.401825	0.687813	0.800121
CDH7	ENSG00000081138	protein_coding	152.613	-1.8583	0.851887	-2.18139	0.0291546	0.0907446
IMPG2	ENSG00000081148	protein_coding	41.8859	0.593569	0.367396	1.61561	0.106179	0.230762
PCNP	ENSG00000081154	protein_coding	6755.05	-0.158187	0.169682	-0.932252	0.351207	0.519311
EXD2	ENSG00000081177	protein_coding	3283.08	0.220088	0.221717	0.992653	0.320879	0.489831
ARG2	ENSG00000081181	protein_coding	225.909	-0.445167	0.349785	-1.27269	0.203128	0.359748
MEF2C	ENSG00000081189	protein_coding	4424.95	-2.31968	0.460677	-5.03537	4.76916e-07	2.23683e-05
PTPRC	ENSG00000081237	protein_coding	1323.45	1.01121	0.554071	1.82506	0.0679927	0.16824
CACNA1S	ENSG00000081248	protein_coding	30.6291	-2.0661	0.830139	-2.48885	0.0128156	0.0493767
PKP1	ENSG00000081277	protein_coding	50.3538	-2.03791	0.824353	-2.47213	0.0134312	0.0511101
UBA5	ENSG00000081307	protein_coding	2385.8	-0.131105	0.13205	-0.992841	0.320787	0.489773
STK17B	ENSG00000081320	protein_coding	2081.71	2.46977	0.392382	6.2943	3.08795e-10	8.11055e-08
CDC14B	ENSG00000081377	protein_coding	2702.37	0.420712	0.199055	2.11355	0.034554	0.102855
ZNF510	ENSG00000081386	protein_coding	1265.52	-0.0235437	0.227555	-0.103464	0.917595	0.953494
LRP2	ENSG00000081479	protein_coding	645.382	-2.49505	0.806638	-3.09315	0.00198046	0.0121683
ZNF506	ENSG00000081665	protein_coding	1112.38	-0.069628	0.181708	-0.383187	0.701581	0.810236
JMJD4	ENSG00000081692	protein_coding	850.425	-0.0689958	0.208841	-0.330375	0.741117	0.837562
DUSP12	ENSG00000081721	protein_coding	976.989	0.485216	0.180482	2.68845	0.00717848	0.0320532
AACS	ENSG00000081760	protein_coding	1368.71	-1.94708	0.302101	-6.44514	1.15495e-10	3.79188e-08
DELE1	ENSG00000081791	protein_coding	3966.06	0.322012	0.145161	2.21831	0.0265334	0.0848733
SLC13A1	ENSG00000081800	protein_coding	1.13432	0.71245	1.12368	0.634035	0.526058	0.67669
CADPS2	ENSG00000081803	protein_coding	1179.32	-1.34153	0.536871	-2.49879	0.0124617	0.0483383
PCDHB4	ENSG00000081818	protein_coding	562.709	-0.344108	0.713555	-0.482244	0.629632	0.758236
PCDHA6	ENSG00000081842	protein_coding	95.9004	-1.40064	0.918733	-1.52453	0.127376	0.261315
PCDHGA2	ENSG00000081853	protein_coding	317.665	-0.195133	0.618879	-0.3153	0.752534	0.845855
HSPB11	ENSG00000081870	protein_coding	698.72	0.0332824	0.286688	0.116093	0.907579	0.947362
PHLPP1	ENSG00000081913	protein_coding	9799.35	0.030318	0.312027	0.0971645	0.922596	0.956197
ATP8B1	ENSG00000081923	protein_coding	155.603	-0.257997	0.456516	-0.565144	0.571976	0.713237
IL12RB2	ENSG00000081985	protein_coding	25.4052	-3.60251	0.693621	-5.19377	2.06074e-07	1.16353e-05
SMARCD3	ENSG00000082014	protein_coding	6666.36	-0.260867	0.228304	-1.14263	0.253193	0.417646
WDR70	ENSG00000082068	protein_coding	1383.81	0.403373	0.140736	2.86617	0.00415474	0.021255
FYB1	ENSG00000082074	protein_coding	1425.68	1.44806	0.519295	2.78852	0.00529498	0.0256699
MPP4	ENSG00000082126	protein_coding	20.5289	0.105687	0.577105	0.183134	0.854693	0.914779
STRADB	ENSG00000082146	protein_coding	2198.36	0.823475	0.254912	3.23043	0.00123605	0.00846192
BZW1	ENSG00000082153	protein_coding	5590.69	0.441203	0.233051	1.89316	0.0583361	0.151006
PGR	ENSG00000082175	protein_coding	68.1017	-0.469836	0.660757	-0.711057	0.477049	0.635098
C1QTNF3	ENSG00000082196	protein_coding	806.321	0.87626	0.50069	1.7501	0.0801004	0.18882
ME2	ENSG00000082212	protein_coding	3054.6	0.30988	0.186263	1.66367	0.0961793	0.215281
C5orf22	ENSG00000082213	protein_coding	1072.32	-0.754848	0.172548	-4.3747	1.216e-05	0.000264035
CCNT2	ENSG00000082258	protein_coding	2182.25	-0.176535	0.166495	-1.0603	0.289008	0.45616
FAM135A	ENSG00000082269	protein_coding	1394.69	-0.0900146	0.217978	-0.412953	0.679641	0.793948
COL19A1	ENSG00000082293	protein_coding	29.3134	-2.37873	0.871237	-2.73029	0.00632782	0.0292189
EPB41L3	ENSG00000082397	protein_coding	4051.16	-2.06168	0.489678	-4.21027	2.55062e-05	0.000461032
COBLL1	ENSG00000082438	protein_coding	917.565	0.0642724	0.347024	0.18521	0.853064	0.913615
DLG3	ENSG00000082458	protein_coding	1928.31	-1.83421	0.390712	-4.69454	2.67204e-06	8.38209e-05
KCNK2	ENSG00000082482	protein_coding	655.293	-0.545214	0.535657	-1.01784	0.308754	0.477236
SERTAD4	ENSG00000082497	protein_coding	211.079	-1.0345	0.660334	-1.56663	0.1172	0.246614
TRAF5	ENSG00000082512	protein_coding	493.367	0.127619	0.429759	0.296956	0.7665	0.856075
MRPL22	ENSG00000082515	protein_coding	789.598	-0.146816	0.23752	-0.618121	0.536495	0.685022
GEMIN5	ENSG00000082516	protein_coding	1591.72	0.311142	0.152109	2.04552	0.0408036	0.116547
OPRK1	ENSG00000082556	protein_coding	85.1875	-3.04713	0.936663	-3.25318	0.00114123	0.00796571
NFE2L1	ENSG00000082641	protein_coding	15706.4	-0.583615	0.231369	-2.52244	0.0116544	0.0460435
SEMA5B	ENSG00000082684	protein_coding	2452	0.576729	0.458736	1.25721	0.208677	0.366754
GSK3B	ENSG00000082701	protein_coding	5010.54	-0.40852	0.237148	-1.72263	0.0849547	0.196879
ITGB5	ENSG00000082781	protein_coding	4193.33	0.878393	0.410549	2.13956	0.0323905	0.0982304
ERC1	ENSG00000082805	protein_coding	4087.21	0.215059	0.27303	0.787676	0.430887	0.594397
XPO1	ENSG00000082898	protein_coding	8700.25	0.253597	0.145603	1.74169	0.0815622	0.191341
LINC01587	ENSG00000082929	lncRNA	9.31912	4.86232	1.42761	3.40591	0.000659444	0.00526279
RNF13	ENSG00000082996	protein_coding	5726.04	-0.199289	0.237028	-0.840784	0.400469	0.566882
TRPM3	ENSG00000083067	protein_coding	793.621	-0.988441	0.73999	-1.33575	0.181632	0.333244
PALB2	ENSG00000083093	protein_coding	736.892	0.380723	0.141144	2.69741	0.0069882	0.0314411
DOP1A	ENSG00000083097	protein_coding	1958.25	-0.732572	0.333609	-2.1959	0.0280992	0.0883351
LYRM2	ENSG00000083099	protein_coding	2935.3	0.10004	0.170626	0.586314	0.557664	0.702065
BCKDHB	ENSG00000083123	protein_coding	1763.37	0.291343	0.264784	1.1003	0.2712	0.437251
KAT6A	ENSG00000083168	protein_coding	4411.34	0.479939	0.278291	1.72459	0.0846006	0.196346
TUT7	ENSG00000083223	protein_coding	1059.2	0.36336	0.216284	1.68001	0.0929545	0.209936
ULK2	ENSG00000083290	protein_coding	2681.6	-1.00516	0.300319	-3.34698	0.000816975	0.0061832
GRHL2	ENSG00000083307	protein_coding	6.12433	-0.917457	0.589824	-1.55547	0.119833	0.250253
TNPO1	ENSG00000083312	protein_coding	7348.18	0.791844	0.201189	3.93583	8.2911e-05	0.00112251
PLOD1	ENSG00000083444	protein_coding	6299.15	0.950027	0.393752	2.41276	0.0158324	0.0578092
P2RX5	ENSG00000083454	protein_coding	79.5942	-2.10227	0.596925	-3.52183	0.000428573	0.00383843
ITGAE	ENSG00000083457	protein_coding	940.776	0.403392	0.265891	1.51713	0.129233	0.263771
DIS3	ENSG00000083520	protein_coding	2354.5	0.167749	0.208325	0.80523	0.420687	0.585383
PIBF1	ENSG00000083535	protein_coding	643.225	0.496001	0.196948	2.51844	0.0117877	0.0463865
TDRD3	ENSG00000083544	protein_coding	974.027	0.23417	0.207622	1.12787	0.259375	0.424604
AC000061.1	ENSG00000083622	lncRNA	0.0510799	-0.0736867	4.45027	-0.0165578	0.986789
NUFIP1	ENSG00000083635	protein_coding	678.687	0.220271	0.207894	1.05953	0.289356	0.456399
PDS5B	ENSG00000083642	protein_coding	2323.08	-1.00415	0.223377	-4.49533	6.94609e-06	0.000172838
OXCT1	ENSG00000083720	protein_coding	3811.17	-1.39882	0.262937	-5.31998	1.03781e-07	6.81458e-06
RRAGB	ENSG00000083750	protein_coding	1653.31	-0.268405	0.209471	-1.28135	0.200072	0.356293
EPYC	ENSG00000083782	protein_coding	1.41993	2.07694	2.19253	0.947281	0.343496	0.511644
CYLD	ENSG00000083799	protein_coding	3032.76	-1.01937	0.239375	-4.25849	2.05811e-05	0.000392981
SLC27A5	ENSG00000083807	protein_coding	665.482	-0.0596554	0.291363	-0.204746	0.837771	0.90376
ZNF324	ENSG00000083812	protein_coding	667.979	-0.696574	0.207045	-3.36436	0.000767208	0.00590358
ZNF671	ENSG00000083814	protein_coding	780.338	0.131661	0.196225	0.670969	0.50224	0.657211
ZNF416	ENSG00000083817	protein_coding	356.188	0.226088	0.265776	0.850672	0.394951	0.561785
ZNF586	ENSG00000083828	protein_coding	249.751	0.437277	0.249252	1.75435	0.0793698	0.187595
ZNF446	ENSG00000083838	protein_coding	689.578	0.0574471	0.204994	0.280237	0.779295	0.865103
ZNF264	ENSG00000083844	protein_coding	1490.38	-0.428514	0.200055	-2.14198	0.032195	0.0978377
RPS5	ENSG00000083845	protein_coding	22528.1	1.47845	0.387206	3.81825	0.000134401	0.00161546
FAT1	ENSG00000083857	protein_coding	8312.98	0.796756	0.421716	1.88932	0.058849	0.151935
YTHDC1	ENSG00000083896	protein_coding	4565.86	0.0371372	0.165479	0.224423	0.822428	0.893543
CHMP2B	ENSG00000083937	protein_coding	2164.99	-0.396837	0.164319	-2.41504	0.0157336	0.0575906
SMAP2	ENSG00000084070	protein_coding	5482.52	-1.01931	0.283583	-3.59439	0.000325152	0.0031321
PPIE	ENSG00000084072	protein_coding	2024.9	0.137954	0.188575	0.731563	0.464435	0.624022
ZMPSTE24	ENSG00000084073	protein_coding	3039.2	0.246834	0.224285	1.10054	0.271099	0.437167
STARD7	ENSG00000084090	protein_coding	13521.5	0.226458	0.132462	1.70961	0.0873374	0.200731
NOA1	ENSG00000084092	protein_coding	1287.49	0.337156	0.182221	1.85026	0.0642764	0.161353
REST	ENSG00000084093	protein_coding	1119.08	0.888995	0.360192	2.46811	0.0135827	0.0515207
HAL	ENSG00000084110	protein_coding	9.56084	1.68235	0.792261	2.12349	0.0337132	0.101074
SSH1	ENSG00000084112	protein_coding	2385.69	-0.602239	0.211291	-2.85028	0.00436801	0.022129
GSTP1	ENSG00000084207	protein_coding	11498.8	0.941326	0.267817	3.51481	0.000440063	0.00390484
APLP2	ENSG00000084234	protein_coding	31921.3	-0.246244	0.21352	-1.15326	0.248802	0.41282
FAM234B	ENSG00000084444	protein_coding	2268.63	-1.4219	0.335674	-4.23596	2.27578e-05	0.000422927
SLCO1A2	ENSG00000084453	protein_coding	3266	-1.14934	0.673545	-1.70641	0.0879317	0.2017
WBP11	ENSG00000084463	protein_coding	5044.82	-0.242358	0.133106	-1.8208	0.0686379	0.169289
EIF3I	ENSG00000084623	protein_coding	7845.06	0.480688	0.260885	1.84253	0.0653982	0.163371
NKAIN1	ENSG00000084628	protein_coding	1101.88	0.605349	0.577409	1.04839	0.29446	0.461763
COL16A1	ENSG00000084636	protein_coding	3958.59	-0.55696	0.461978	-1.2056	0.227973	0.38948
TXLNA	ENSG00000084652	protein_coding	3847.09	0.195542	0.270686	0.722393	0.470053	0.628853
APOB	ENSG00000084674	protein_coding	20.6552	-1.07486	0.821334	-1.30868	0.190643	0.344625
NCOA1	ENSG00000084676	protein_coding	7420.4	-0.195016	0.246066	-0.792535	0.428049	0.592218
AGBL5	ENSG00000084693	protein_coding	1696.86	0.268604	0.15561	1.72613	0.0843234	0.195882
EFR3B	ENSG00000084710	protein_coding	4233.37	-1.38498	0.321964	-4.30166	1.69522e-05	0.000339025
KIF3C	ENSG00000084731	protein_coding	8081.05	-1.83029	0.424382	-4.31283	1.61176e-05	0.000326163
RAB10	ENSG00000084733	protein_coding	11073.5	0.396884	0.162018	2.44962	0.0143006	0.0535901
GCKR	ENSG00000084734	protein_coding	44.598	0.340847	0.464265	0.734163	0.462849	0.62241
HADHA	ENSG00000084754	protein_coding	12499.7	0.717505	0.174326	4.11588	3.85708e-05	0.000631998
MAPRE3	ENSG00000084764	protein_coding	3901.42	-2.05998	0.32098	-6.41777	1.38281e-10	4.37784e-08
CAD	ENSG00000084774	protein_coding	3138.09	0.887793	0.225925	3.92959	8.50917e-05	0.0011434
CD59	ENSG00000085063	protein_coding	14898.5	0.232021	0.283854	0.817394	0.413703	0.578937
CD82	ENSG00000085117	protein_coding	5307.7	0.799781	0.340518	2.34872	0.018838	0.0658832
BCORL1	ENSG00000085185	protein_coding	917.977	-0.158842	0.267582	-0.59362	0.552766	0.697855
ATRX	ENSG00000085224	protein_coding	4390.87	-0.605696	0.362124	-1.67262	0.0944022	0.212366
AK6	ENSG00000085231	protein_coding	1106.81	-0.0546366	0.149352	-0.365825	0.714496	0.819148
FCN1	ENSG00000085265	protein_coding	51.3924	0.229085	0.841968	0.272083	0.785558	0.86909
MYNN	ENSG00000085274	protein_coding	988.718	0.3227	0.176745	1.8258	0.0678809	0.16811
MECOM	ENSG00000085276	protein_coding	426.122	0.483831	0.410884	1.17754	0.238981	0.402021
SCAMP1	ENSG00000085365	protein_coding	3809.41	-0.875289	0.228913	-3.82369	0.000131472	0.00159484
PREP	ENSG00000085377	protein_coding	1522.85	-0.561964	0.225358	-2.49365	0.0126437	0.0488737
HACE1	ENSG00000085382	protein_coding	1120.44	-0.834874	0.202166	-4.12964	3.63333e-05	0.000605406
SEH1L	ENSG00000085415	protein_coding	1887.55	-0.917112	0.162859	-5.63132	1.78833e-08	1.76631e-06
WDR47	ENSG00000085433	protein_coding	2765.83	-1.86137	0.318685	-5.8408	5.19514e-09	6.5555e-07
WDFY1	ENSG00000085449	protein_coding	2395.54	-0.0667449	0.165817	-0.402522	0.6873	0.79976
OVGP1	ENSG00000085465	protein_coding	173.518	-0.294585	0.422933	-0.696529	0.486097	0.643146
SLC25A24	ENSG00000085491	protein_coding	422.954	0.0812009	0.50618	0.160419	0.872551	0.92576
MAP3K4	ENSG00000085511	protein_coding	1662.21	-0.553908	0.233904	-2.3681	0.0178795	0.0633488
PILRA	ENSG00000085514	protein_coding	484.26	1.19164	0.405379	2.93957	0.00328668	0.0178467
IGSF9	ENSG00000085552	protein_coding	114.135	1.54275	0.553178	2.78889	0.00528889	0.0256473
ABCB1	ENSG00000085563	protein_coding	1464.94	0.049259	0.379858	0.129677	0.896822	0.940996
ZNF213	ENSG00000085644	protein_coding	1893.25	-0.00907342	0.169166	-0.0536361	0.957225	0.976194
AKR1B1	ENSG00000085662	protein_coding	7387.54	0.518663	0.205912	2.51886	0.0117735	0.0463539
CPNE3	ENSG00000085719	protein_coding	6644.21	1.2451	0.214095	5.81564	6.0403e-09	7.40832e-07
RRN3	ENSG00000085721	protein_coding	2853.03	0.308346	0.205259	1.50223	0.133039	0.269067
CTTN	ENSG00000085733	protein_coding	7891.92	-0.429373	0.165614	-2.59261	0.00952506	0.039624
WNT11	ENSG00000085741	protein_coding	35.4817	0.474272	0.538503	0.880723	0.378468	0.546027
MTIF2	ENSG00000085760	protein_coding	1441.72	0.0178892	0.107484	0.166436	0.867814	0.922782
DDHD2	ENSG00000085788	protein_coding	3438.15	-1.06933	0.222439	-4.80731	1.52976e-06	5.34406e-05
TTC39A	ENSG00000085831	protein_coding	108.027	-0.972378	0.637239	-1.52592	0.127029	0.260856
EPS15	ENSG00000085832	protein_coding	5377.84	-1.19631	0.29508	-4.05419	5.03093e-05	0.000772237
ORC1	ENSG00000085840	protein_coding	182.073	3.16891	0.669335	4.73441	2.19691e-06	7.17292e-05
MGST2	ENSG00000085871	protein_coding	746.56	0.796157	0.376312	2.11568	0.034372	0.102555
CHERP	ENSG00000085872	protein_coding	3515.29	0.000188972	0.184265	0.00102555	0.999182	0.999447
ATG16L1	ENSG00000085978	protein_coding	1324.6	-0.824607	0.171299	-4.81384	1.48056e-06	5.22496e-05
USP40	ENSG00000085982	protein_coding	2299.32	0.433496	0.183466	2.36282	0.0181366	0.0640396
POMGNT1	ENSG00000085998	protein_coding	5470.18	-0.161485	0.203926	-0.791881	0.42843	0.592557
RAD54L	ENSG00000085999	protein_coding	205.927	1.27941	0.606861	2.10825	0.0350097	0.103915
MAST2	ENSG00000086015	protein_coding	3353.68	-0.326971	0.18993	-1.72153	0.0851546	0.197257
DNAJA1	ENSG00000086061	protein_coding	10682	-0.650701	0.185855	-3.50112	0.000463302	0.00404724
B4GALT1	ENSG00000086062	protein_coding	1510.86	1.13874	0.434656	2.61986	0.0087967	0.0373058
CHMP5	ENSG00000086065	protein_coding	4321.36	-0.104288	0.188449	-0.553401	0.579989	0.719794
NFX1	ENSG00000086102	protein_coding	2414.7	-0.250998	0.165026	-1.52096	0.128271	0.262489
AQP6	ENSG00000086159	protein_coding	311.726	0.951189	0.505381	1.88212	0.0598194	0.153768
DIMT1	ENSG00000086189	protein_coding	2988.39	0.271536	0.18682	1.45347	0.146094	0.28739
IPO11	ENSG00000086200	protein_coding	1510.38	0.168893	0.167846	1.00624	0.3143	0.48286
FOLH1	ENSG00000086205	protein_coding	641.238	-1.70786	0.684706	-2.4943	0.0126206	0.0488114
EIF2AK1	ENSG00000086232	protein_coding	9722.79	0.49344	0.146795	3.36142	0.000775415	0.00594608
NME8	ENSG00000086288	protein_coding	10.9366	0.54006	0.739191	0.73061	0.465018	0.624406
EPDR1	ENSG00000086289	protein_coding	2798.1	-1.13697	0.353698	-3.21452	0.00130663	0.00883999
SNX10	ENSG00000086300	protein_coding	2187.31	-1.45419	0.602357	-2.41416	0.0157713	0.0576872
SEPHS1	ENSG00000086475	protein_coding	3860.07	0.864138	0.221734	3.89717	9.73221e-05	0.00127103
MRPL28	ENSG00000086504	protein_coding	3522	-0.380704	0.219488	-1.73451	0.0828268	0.193495
HBQ1	ENSG00000086506	protein_coding	26.6187	-2.29709	0.679846	-3.37884	0.000727919	0.0056806
ITPKC	ENSG00000086544	protein_coding	1489.95	0.0986334	0.400638	0.246191	0.805534	0.882516
CEACAM6	ENSG00000086548	protein_coding	4.32078	-2.70483	1.4926	-1.81215
FAT2	ENSG00000086570	protein_coding	44.5027	-0.730565	0.472509	-1.54614	0.122071	0.253582
RBM22	ENSG00000086589	protein_coding	3600.07	0.364835	0.124352	2.93389	0.00334744	0.0181101
TMED2	ENSG00000086598	protein_coding	7610.19	0.282412	0.233276	1.21064	0.226035	0.386981
ERO1B	ENSG00000086619	protein_coding	917.702	-0.170652	0.231696	-0.736535	0.461405	0.62109
ZFAND6	ENSG00000086666	protein_coding	3467.75	0.971095	0.22664	4.28475	1.82944e-05	0.000358587
HSD17B2	ENSG00000086696	protein_coding	2.21149	-0.588672	1.18851	-0.495303	0.620386	0.751107
TXLNG	ENSG00000086712	protein_coding	1380.67	0.287978	0.20063	1.43537	0.151183	0.294201
PPEF1	ENSG00000086717	protein_coding	75.7876	-2.4594	0.723983	-3.39704	0.000681189	0.00540228
LAT2	ENSG00000086730	protein_coding	1312.7	0.71798	0.467545	1.53564	0.124627	0.257234
HUWE1	ENSG00000086758	protein_coding	16242.3	-0.15759	0.239251	-0.65868	0.510102	0.662974
ZW10	ENSG00000086827	protein_coding	805.995	0.0830454	0.150146	0.553098	0.580196	0.719902
ALG9	ENSG00000086848	protein_coding	761.664	-0.0353291	0.173798	-0.203277	0.838918	0.904475
MYBPC2	ENSG00000086967	protein_coding	17.2391	-2.10621	0.647908	-3.25079	0.00115087	0.00801245
NOX4	ENSG00000086991	protein_coding	154.675	2.81655	0.767127	3.67155	0.000241081	0.0024864
ACOX3	ENSG00000087008	protein_coding	1123.37	0.205286	0.15974	1.28513	0.198747	0.354754
MTMR2	ENSG00000087053	protein_coding	2548.31	-0.485285	0.200715	-2.41779	0.0156152	0.05724
PPP1R15A	ENSG00000087074	protein_coding	2094.49	-0.920958	0.404732	-2.27548	0.0228772	0.0762387
HSD17B14	ENSG00000087076	protein_coding	1396.46	0.488762	0.34693	1.40882	0.158888	0.304204
TRIP6	ENSG00000087077	protein_coding	3382.78	1.31625	0.481742	2.73228	0.00628983	0.0290927
ACHE	ENSG00000087085	protein_coding	1055.84	-1.04097	0.442712	-2.35136	0.0187051	0.065603
FTL	ENSG00000087086	protein_coding	100084	0.639203	0.487113	1.31223	0.189443	0.343156
SRRT	ENSG00000087087	protein_coding	6027.09	0.34444	0.185397	1.85785	0.0631907	0.159464
BAX	ENSG00000087088	protein_coding	2440.62	0.944837	0.301135	3.13759	0.00170343	0.0108341
NLK	ENSG00000087095	protein_coding	2425.09	-1.5248	0.284858	-5.35283	8.65881e-08	5.93857e-06
PIGS	ENSG00000087111	protein_coding	3357.61	0.0498346	0.170421	0.292421	0.769965	0.8584
ADAMTS2	ENSG00000087116	protein_coding	324.821	0.877667	0.638037	1.37557	0.168953	0.317458
TMPRSS11E	ENSG00000087128	protein_coding	0.634822	0.958519	1.56659	0.611849	0.540638
ATXN7L3	ENSG00000087152	protein_coding	4065.54	-1.57802	0.257278	-6.13352	8.59534e-10	1.68492e-07
PGS1	ENSG00000087157	protein_coding	1708.54	-0.254903	0.122424	-2.08213	0.0373308	0.108944
PSMC5	ENSG00000087191	protein_coding	8477.37	-0.167914	0.180258	-0.93152	0.351584	0.519653
UIMC1	ENSG00000087206	protein_coding	1210.41	0.647241	0.140547	4.60515	4.12162e-06	0.000117385
CETP	ENSG00000087237	protein_coding	136.766	2.10712	0.537686	3.91887	8.89658e-05	0.00118325
MMP2	ENSG00000087245	protein_coding	4397.22	2.91204	0.568514	5.1222	3.01993e-07	1.5678e-05
MT3	ENSG00000087250	protein_coding	24945.5	-0.0671454	0.594182	-0.113005	0.910027	0.948896
LPCAT2	ENSG00000087253	protein_coding	1226.38	0.337692	0.471099	0.716818	0.473487	0.631874
GNAO1	ENSG00000087258	protein_coding	14522.9	-1.54664	0.40966	-3.77542	0.000159738	0.00183598
OGFOD1	ENSG00000087263	protein_coding	2537.57	0.150436	0.15045	0.999909	0.317355	0.485786
SH3BP2	ENSG00000087266	protein_coding	4878.39	1.21474	0.295908	4.10511	4.04122e-05	0.000655124
NOP14	ENSG00000087269	protein_coding	1645.78	0.331956	0.149557	2.2196	0.0264462	0.0846964
ADD1	ENSG00000087274	protein_coding	23433.1	-0.313424	0.176289	-1.7779	0.0754197	0.180973
L2HGDH	ENSG00000087299	protein_coding	599.982	-0.177821	0.245156	-0.725337	0.468245	0.62743
TXNDC16	ENSG00000087301	protein_coding	1290.98	-0.16846	0.245282	-0.686799	0.492209	0.648366
RTRAF	ENSG00000087302	protein_coding	4178.56	0.338075	0.185287	1.8246	0.0680611	0.168374
NID2	ENSG00000087303	protein_coding	539.891	1.87069	0.625402	2.99118	0.00277902	0.0157394
GMCL1	ENSG00000087338	protein_coding	1059.98	0.0167919	0.14626	0.114808	0.908597	0.94813
SF3B2	ENSG00000087365	protein_coding	17392.1	0.341951	0.183357	1.86494	0.0621893	0.157835
KLHL42	ENSG00000087448	protein_coding	3595.59	-0.587952	0.211848	-2.77535	0.00551416	0.0264218
GNAS	ENSG00000087460	protein_coding	87744.4	-0.165627	0.182771	-0.9062	0.36483	0.532944
DNM1L	ENSG00000087470	protein_coding	5192.69	-1.00708	0.191715	-5.25299	1.49653e-07	9.10187e-06
PTHLH	ENSG00000087494	protein_coding	217.755	-1.32277	0.566632	-2.33445	0.0195721	0.0678649
PHACTR3	ENSG00000087495	protein_coding	3747.64	-0.987124	0.553901	-1.78213	0.0747277	0.179848
ERGIC2	ENSG00000087502	protein_coding	1974.7	0.163796	0.163936	0.999147	0.317723	0.486194
TFAP2C	ENSG00000087510	protein_coding	38.691	-0.76475	0.880314	-0.868723	0.384998	0.552687
AURKA	ENSG00000087586	protein_coding	392.519	2.09132	0.568589	3.67808	0.000234993	0.00243922
CASS4	ENSG00000087589	protein_coding	187.881	0.526923	0.431977	1.21979	0.222543	0.38285
PIR	ENSG00000087842	protein_coding	624.966	-0.245206	0.48964	-0.500789	0.61652	0.74783
AAMDC	ENSG00000087884	protein_coding	777.559	1.08777	0.262276	4.14741	3.36253e-05	0.000571571
RFX2	ENSG00000087903	protein_coding	1581.68	1.4935	0.379969	3.93058	8.47421e-05	0.0011412
METTL2A	ENSG00000087995	protein_coding	1220.52	0.49622	0.171555	2.89248	0.00382215	0.0199361
SULT2B1	ENSG00000088002	protein_coding	32.967	0.0402852	0.547734	0.0735488	0.941369	0.967425
ALG6	ENSG00000088035	protein_coding	665.644	0.985048	0.328085	3.00242	0.00267843	0.0152835
CNOT3	ENSG00000088038	protein_coding	2229.53	-0.137181	0.202964	-0.675887	0.499112	0.654301
GP6	ENSG00000088053	protein_coding	14.4881	-1.68774	0.466701	-3.61632	0.000298819	0.00293505
PTPN4	ENSG00000088179	protein_coding	1619.23	-1.20909	0.308968	-3.91333	9.10314e-05	0.00120485
DDX18	ENSG00000088205	protein_coding	3859.25	0.430349	0.164271	2.61974	0.00879956	0.0373134
KHSRP	ENSG00000088247	protein_coding	12672.3	0.331761	0.174213	1.90434	0.0568653	0.148185
GNA11	ENSG00000088256	protein_coding	5713.42	-0.248743	0.17383	-1.43096	0.152442	0.295541
ASAP3	ENSG00000088280	protein_coding	3197.19	0.95081	0.356592	2.66638	0.00766723	0.0336216
EDEM2	ENSG00000088298	protein_coding	1247.19	0.928726	0.315137	2.94705	0.00320822	0.0175416
DNMT3B	ENSG00000088305	protein_coding	142.531	0.732838	0.340555	2.15189	0.0314058	0.0960155
REM1	ENSG00000088320	protein_coding	170.187	2.21177	0.887135	2.49316	0.0126612	0.0489217
TPX2	ENSG00000088325	protein_coding	1654.84	2.8619	0.65871	4.34471	1.39462e-05	0.000292261
FER1L4	ENSG00000088340	transcribed_unitary_pseudogene	85.7187	0.260211	0.759537	0.342592	0.731906	0.831233
PDRG1	ENSG00000088356	protein_coding	1489.87	0.215908	0.258798	0.834272	0.404128	0.570308
EPB41L1	ENSG00000088367	protein_coding	7222.52	-2.01316	0.384566	-5.2349	1.65077e-07	9.75551e-06
SLC15A1	ENSG00000088386	protein_coding	2.53115	0.624954	1.09914	0.568584	0.569638	0.711256
DOCK9	ENSG00000088387	protein_coding	2890.91	-1.78551	0.408015	-4.37608	1.20835e-05	0.000262857
ANKRD10	ENSG00000088448	protein_coding	5050.2	0.741063	0.304814	2.4312	0.015049	0.0556131
TGDS	ENSG00000088451	protein_coding	466.615	0.745818	0.253648	2.94037	0.00327819	0.017817
DOCK3	ENSG00000088538	protein_coding	2873.01	-2.09269	0.475697	-4.3992	1.0865e-05	0.000243137
C3orf18	ENSG00000088543	protein_coding	1563.75	-0.153113	0.215196	-0.711506	0.476771	0.634847
COQ9	ENSG00000088682	protein_coding	3316.48	0.524166	0.184565	2.84	0.00451129	0.0226615
TMEM40	ENSG00000088726	protein_coding	3.69483	-0.974677	0.692239	-1.40801	0.159129	0.304467
KIF9	ENSG00000088727	protein_coding	444.001	0.187323	0.365883	0.511975	0.608669	0.741757
ARHGAP28	ENSG00000088756	protein_coding	168.793	0.245487	0.618632	0.396822	0.691499	0.802887
CRLS1	ENSG00000088766	protein_coding	3181.22	1.18824	0.216043	5.50001	3.79774e-08	3.08854e-06
DEFB127	ENSG00000088782	protein_coding	0.00717092	-0.21478	17.1822	-0.0125001	0.990027
PPP1R13B	ENSG00000088808	protein_coding	1192.93	-1.60834	0.330387	-4.86804	1.12708e-06	4.30861e-05
ATRN	ENSG00000088812	protein_coding	6364.56	-0.556632	0.218362	-2.54912	0.0107994	0.0434896
SMOX	ENSG00000088826	protein_coding	6741.75	1.01918	0.329538	3.09275	0.00198313	0.0121786
SIGLEC1	ENSG00000088827	protein_coding	781.249	1.85171	0.754193	2.45523	0.0140796	0.0529691
FKBP1A	ENSG00000088832	protein_coding	8389.75	-0.473429	0.271558	-1.74338	0.0812674	0.190858
NSFL1C	ENSG00000088833	protein_coding	4878.5	-0.348873	0.133519	-2.6129	0.00897778	0.0378699
SLC4A11	ENSG00000088836	protein_coding	337.518	-0.309062	0.587241	-0.526295	0.598683	0.734172
C20orf194	ENSG00000088854	protein_coding	3853.53	-0.743276	0.299584	-2.48103	0.0131005	0.0502073
ZNF343	ENSG00000088876	protein_coding	524.761	0.0994712	0.188272	0.528338	0.597265	0.733102
EBF4	ENSG00000088881	protein_coding	3081.97	1.22118	0.35924	3.39936	0.000675436	0.00536867
CPXM1	ENSG00000088882	protein_coding	3528.71	3.77261	0.573138	6.58238	4.62971e-11	1.97784e-08
MAVS	ENSG00000088888	protein_coding	7124.82	0.814586	0.172511	4.72193	2.33614e-06	7.55793e-05
LZTS3	ENSG00000088899	protein_coding	4617.66	-1.74284	0.373498	-4.66625	3.06742e-06	9.36818e-05
F11	ENSG00000088926	protein_coding	3.54552	-2.1522	0.737431	-2.91851	0.00351711	0.0187477
XRN2	ENSG00000088930	protein_coding	3955.43	0.985	0.225154	4.37479	1.21549e-05	0.000264035
KIZ	ENSG00000088970	protein_coding	2714.69	0.763144	0.303741	2.51248	0.0119885	0.0469867
DYNLL1	ENSG00000088986	protein_coding	11013.2	-0.563426	0.249481	-2.25839	0.0239213	0.0787194
TESC	ENSG00000088992	protein_coding	369.078	-1.3927	0.474832	-2.93305	0.00335654	0.0181399
SNX5	ENSG00000089006	protein_coding	6215.58	0.825093	0.166591	4.9528	7.31535e-07	3.08428e-05
RPL6	ENSG00000089009	protein_coding	24307	1.08122	0.255526	4.23135	2.32291e-05	0.000430108
SIRPG	ENSG00000089012	protein_coding	10.7167	0.69555	0.844453	0.82367	0.410127	0.575796
MAPKAPK5	ENSG00000089022	protein_coding	1970.07	-0.0559403	0.107268	-0.521499	0.602019	0.736844
P2RX7	ENSG00000089041	protein_coding	3830.25	0.0845171	0.436893	0.19345	0.846606	0.909225
ESF1	ENSG00000089048	protein_coding	1418.81	0.581	0.205525	2.8269	0.00470006	0.0233737
RBBP9	ENSG00000089050	protein_coding	1851.73	0.706255	0.206171	3.42558	0.00061348	0.00498346
ANAPC5	ENSG00000089053	protein_coding	6718.38	-0.481207	0.147444	-3.26366	0.00109985	0.00774546
SLC23A2	ENSG00000089057	protein_coding	8499.75	-0.387083	0.285701	-1.35486	0.175464	0.325193
SLC8B1	ENSG00000089060	protein_coding	1380.12	0.258638	0.319951	0.808367	0.418879	0.583649
TMEM230	ENSG00000089063	protein_coding	5166.25	0.323467	0.286261	1.12997	0.258488	0.423523
DZANK1	ENSG00000089091	protein_coding	357.127	-0.470471	0.210795	-2.23189	0.0256222	0.0827875
KDM2B	ENSG00000089094	protein_coding	2370.01	-0.00908143	0.192214	-0.0472465	0.962317	0.979555
CFAP61	ENSG00000089101	protein_coding	168.368	0.717373	0.598032	1.19956	0.230311	0.392291
LHX5	ENSG00000089116	protein_coding	181.315	4.87039	1.26443	3.85183	0.000117238	0.00146374
TASP1	ENSG00000089123	protein_coding	358.119	-0.707177	0.19192	-3.68475	0.000228931	0.00238959
OAS1	ENSG00000089127	protein_coding	1435.23	1.70667	0.698044	2.44493	0.0144879	0.054109
GCN1	ENSG00000089154	protein_coding	5803.25	0.498516	0.193606	2.5749	0.0100269	0.041183
RPLP0	ENSG00000089157	protein_coding	57486.8	2.44478	0.351285	6.95954	3.41396e-12	2.38043e-09
PXN	ENSG00000089159	protein_coding	4222.78	0.82621	0.22201	3.72149	0.000198048	0.00215147
SIRT4	ENSG00000089163	protein_coding	105.764	-0.0727329	0.264835	-0.274635	0.783597	0.867894
RPH3A	ENSG00000089169	protein_coding	3603.1	-2.11355	0.811349	-2.60498	0.009188	0.0385001
KIF16B	ENSG00000089177	protein_coding	572.801	-0.686926	0.355725	-1.93106	0.0534756	0.141863
TRMT6	ENSG00000089195	protein_coding	921.759	-0.30694	0.172936	-1.77488	0.0759175	0.181639
CHGB	ENSG00000089199	protein_coding	5812.66	-1.45206	0.751517	-1.93217	0.0533386	0.141584
PEBP1	ENSG00000089220	protein_coding	32441.5	-0.720362	0.276251	-2.60763	0.00911705	0.0383024
TBX5	ENSG00000089225	protein_coding	160.691	7.87833	1.46876	5.36393	8.14322e-08	5.6395e-06
BRAP	ENSG00000089234	protein_coding	1763.05	0.240949	0.137886	1.74746	0.0805581	0.189645
ERP29	ENSG00000089248	protein_coding	4822.54	0.17104	0.208336	0.82098	0.411658	0.577099
NOS1	ENSG00000089250	protein_coding	464.843	-1.90772	0.789921	-2.41508	0.0157318	0.0575901
FUS	ENSG00000089280	protein_coding	20029.3	0.165531	0.18499	0.894811	0.370888	0.538768
IGBP1	ENSG00000089289	protein_coding	3208.4	0.414608	0.216645	1.91377	0.0556498	0.145992
FXYD5	ENSG00000089327	protein_coding	1380.11	1.39353	0.489952	2.84421	0.00445219	0.0224464
ZNF302	ENSG00000089335	protein_coding	2914.7	0.307803	0.200232	1.53723	0.124238	0.25664
GRAMD1A	ENSG00000089351	protein_coding	3527	0.261175	0.19081	1.36877	0.17107	0.319927
FXYD3	ENSG00000089356	protein_coding	86.6317	-0.162943	0.602858	-0.270284	0.786941	0.870104
HEPH	ENSG00000089472	protein_coding	1650.74	-0.251815	0.533607	-0.47191	0.636991	0.763881
CDIP1	ENSG00000089486	protein_coding	8111.04	-0.999256	0.298579	-3.34671	0.000817776	0.00618662
CMTM1	ENSG00000089505	protein_coding	77.6224	0.554524	0.326714	1.69728	0.089644	0.20453
KCNH4	ENSG00000089558	protein_coding	83.3672	-1.75392	0.555653	-3.15651	0.00159671	0.0103126
GANAB	ENSG00000089597	protein_coding	17030.1	0.583485	0.18397	3.17163	0.00151588	0.00989874
GMIP	ENSG00000089639	protein_coding	1033.08	0.565451	0.280237	2.01776	0.0436164	0.122131
RBM41	ENSG00000089682	protein_coding	394.103	0.18179	0.235315	0.772537	0.439796	0.60191
BIRC5	ENSG00000089685	protein_coding	1384.03	4.953	0.834648	5.93424	2.95208e-09	4.20382e-07
LAG3	ENSG00000089692	protein_coding	78.5368	2.20099	0.531653	4.13989	3.47467e-05	0.000585297
MLF2	ENSG00000089693	protein_coding	15921.5	-0.204948	0.182652	-1.12207	0.261832	0.427336
OTUB2	ENSG00000089723	protein_coding	116.578	-1.46116	0.331849	-4.40308	1.06724e-05	0.000240115
DDX24	ENSG00000089737	protein_coding	10473	-1.09527	0.217337	-5.03951	4.66718e-07	2.20065e-05
ZBTB25	ENSG00000089775	protein_coding	998.709	-0.114998	0.178588	-0.643928	0.519622	0.671138
NECAP1	ENSG00000089818	protein_coding	4258.02	-1.49862	0.27127	-5.52447	3.30475e-08	2.81007e-06
ARHGAP4	ENSG00000089820	protein_coding	1424.61	0.67796	0.396259	1.7109	0.0870994	0.200453
ANKRD24	ENSG00000089847	protein_coding	703.418	-1.82357	0.507443	-3.59364	0.000326087	0.00313854
DHX32	ENSG00000089876	protein_coding	1267.33	0.190092	0.17237	1.10281	0.27011	0.436117
RCOR1	ENSG00000089902	protein_coding	1355.97	0.387438	0.216064	1.79316	0.0729472	0.176786
GPATCH2L	ENSG00000089916	protein_coding	2924.18	0.148642	0.258076	0.575965	0.564639	0.70733
LTBP4	ENSG00000090006	protein_coding	4917.66	0.532014	0.517415	1.02822	0.303848	0.472097
BLVRB	ENSG00000090013	protein_coding	1610.28	0.0708203	0.394346	0.179589	0.857475	0.916511
SLC9A1	ENSG00000090020	protein_coding	1537.6	-1.26424	0.342455	-3.69169	0.000222771	0.00234392
SPTLC1	ENSG00000090054	protein_coding	2914.55	0.0693181	0.188635	0.367473	0.713266	0.818267
PAPOLA	ENSG00000090060	protein_coding	7166.27	0.335235	0.145785	2.29952	0.0214752	0.0727701
CCNK	ENSG00000090061	protein_coding	462.817	0.445741	0.261316	1.70575	0.0880542	0.201916
PCBP4	ENSG00000090097	protein_coding	7480.99	0.0260934	0.344263	0.075795	0.939582	0.966533
RGS1	ENSG00000090104	protein_coding	4007.74	1.86015	0.693014	2.68415	0.00727149	0.0323626
YPEL3	ENSG00000090238	protein_coding	4184.99	-0.78025	0.299085	-2.60879	0.00908636	0.0382097
MRPS33	ENSG00000090263	protein_coding	2348.56	0.488567	0.216326	2.25848	0.0239161	0.0787168
NDUFB2	ENSG00000090266	protein_coding	5206.89	0.184224	0.254847	0.722879	0.469754	0.628668
NUDC	ENSG00000090273	protein_coding	6490.31	-0.49665	0.210623	-2.35801	0.0183733	0.0646759
MAEA	ENSG00000090316	protein_coding	2972.24	-0.482597	0.143	-3.37481	0.000738669	0.00574205
ICAM1	ENSG00000090339	protein_coding	1082.75	-0.167326	0.681792	-0.245421	0.80613	0.882928
STRN4	ENSG00000090372	protein_coding	5286.17	-0.405594	0.216431	-1.87401	0.0609287	0.155728
IRAK3	ENSG00000090376	protein_coding	559.515	1.14386	0.391811	2.91943	0.00350676	0.0187028
LYZ	ENSG00000090382	protein_coding	1067.04	3.03103	0.907667	3.33937	0.000839687	0.0063227
SI	ENSG00000090402	protein_coding	1.23542	-1.27824	1.15151	-1.11005	0.266978	0.433111
MUL1	ENSG00000090432	protein_coding	2162.37	-0.206578	0.212302	-0.973041	0.330533	0.499073
TFAP4	ENSG00000090447	protein_coding	719.394	0.693999	0.304217	2.28126	0.022533	0.0754178
PDCD7	ENSG00000090470	protein_coding	1423.34	0.044985	0.130719	0.344136	0.730744	0.830468
SPG21	ENSG00000090487	protein_coding	3889.25	0.646438	0.17473	3.69963	0.000215913	0.00229011
FETUB	ENSG00000090512	protein_coding	13.2595	0.884315	0.605261	1.46105	0.144003	0.284494
DNAJB11	ENSG00000090520	protein_coding	2589.3	0.180244	0.219131	0.822538	0.410771	0.576334
P3H2	ENSG00000090530	protein_coding	576.891	1.28488	0.58359	2.20169	0.0276875	0.0873747
THPO	ENSG00000090534	protein_coding	67.1919	-1.71837	0.379565	-4.52722	5.97649e-06	0.00015449
CHRD	ENSG00000090539	protein_coding	1068.86	-1.45844	0.358684	-4.06609	4.78087e-05	0.000745143
FLT3LG	ENSG00000090554	protein_coding	111.096	1.29802	0.345591	3.75595	0.000172688	0.00194633
RAB11FIP3	ENSG00000090565	protein_coding	5628.22	-0.495151	0.17856	-2.77303	0.00555372	0.0265503
GNPTG	ENSG00000090581	protein_coding	5621.37	0.0484714	0.201544	0.2405	0.809943	0.885143
ZNF268	ENSG00000090612	protein_coding	1384.6	0.603674	0.177847	3.39435	0.000687914	0.00544344
GOLGA3	ENSG00000090615	protein_coding	4254.82	-0.638947	0.182631	-3.49856	0.000467781	0.00407432
PABPC4	ENSG00000090621	protein_coding	5040.08	0.222249	0.211245	1.05209	0.292757	0.459887
CD209	ENSG00000090659	protein_coding	109.664	1.76987	0.870493	2.03318	0.0420348	0.118978
CERS4	ENSG00000090661	protein_coding	2668.35	-0.429563	0.22388	-1.91872	0.0550197	0.144789
MCOLN1	ENSG00000090674	protein_coding	1673.38	-0.103111	0.181167	-0.56915	0.569254	0.711001
USP48	ENSG00000090686	protein_coding	2548.4	-0.594019	0.167739	-3.54133	0.00039811	0.00363725
EFNB1	ENSG00000090776	protein_coding	1336.86	0.990817	0.341672	2.8999	0.00373278	0.0196055
PDPR	ENSG00000090857	protein_coding	3975.46	0.484415	0.279783	1.73139	0.0833816	0.194407
AARS1	ENSG00000090861	protein_coding	15499.5	-0.560495	0.212181	-2.6416	0.00825164	0.0356031
GLG1	ENSG00000090863	protein_coding	13627.4	-0.172348	0.178073	-0.967851	0.333119	0.501631
KIF4A	ENSG00000090889	protein_coding	636.964	3.87757	0.686662	5.64698	1.63289e-08	1.63556e-06
TNRC6A	ENSG00000090905	protein_coding	4121.66	0.0828039	0.205742	0.402465	0.687342	0.799782
PLEKHG2	ENSG00000090924	protein_coding	2101.99	2.20879	0.378126	5.84142	5.1757e-09	6.55429e-07
DLL3	ENSG00000090932	protein_coding	10844.3	4.6051	0.729043	6.31664	2.67317e-10	7.23553e-08
NAT14	ENSG00000090971	protein_coding	1966.96	-0.461803	0.29967	-1.54104	0.123307	0.25528
PITPNM2	ENSG00000090975	protein_coding	1761.5	-1.40978	0.312837	-4.50642	6.59313e-06	0.000166412
EXOC1	ENSG00000090989	protein_coding	3216.56	0.022334	0.19867	0.112417	0.910492	0.949118
RBM27	ENSG00000091009	protein_coding	1125.73	0.173865	0.132878	1.30846	0.190719	0.344709
POU4F3	ENSG00000091010	protein_coding	5.18804	1.31199	0.618846	2.12005	0.0340015	0.101715
OSBPL8	ENSG00000091039	protein_coding	4307.39	0.125082	0.260965	0.479307	0.63172	0.75977
DTX2	ENSG00000091073	protein_coding	459.568	0.478809	0.303045	1.57999	0.114108	0.242017
NLRC4	ENSG00000091106	protein_coding	150.978	0.687539	0.419249	1.63993	0.10102	0.222524
PUS7	ENSG00000091127	protein_coding	696.29	0.344638	0.286118	1.20453	0.228384	0.390049
LAMB4	ENSG00000091128	protein_coding	22.6647	2.50041	0.681685	3.66798	0.000244475	0.00251264
NRCAM	ENSG00000091129	protein_coding	25184.6	-0.145251	0.334774	-0.433878	0.664377	0.783057
LAMB1	ENSG00000091136	protein_coding	3123.95	1.02773	0.712803	1.44182	0.149354	0.29165
SLC26A4	ENSG00000091137	protein_coding	97.2952	-2.70104	0.637513	-4.23683	2.267e-05	0.000421738
SLC26A3	ENSG00000091138	protein_coding	4.92618	-1.01693	0.534702	-1.90185	0.0571902	0.148774
DLD	ENSG00000091140	protein_coding	4625.64	-0.108065	0.174708	-0.618543	0.536217	0.684799
WDR7	ENSG00000091157	protein_coding	2395.79	-1.71494	0.295428	-5.80495	6.43836e-09	7.73869e-07
TXNL1	ENSG00000091164	protein_coding	4690.93	-0.421372	0.158099	-2.66523	0.00769349	0.0337102
IL5RA	ENSG00000091181	protein_coding	7.4105	-0.430667	1.03261	-0.417069	0.676628	0.791838
ABCC6	ENSG00000091262	protein_coding	143.721	1.17986	0.38557	3.06005	0.00221303	0.0131793
CMTM6	ENSG00000091317	protein_coding	2671.16	1.34737	0.302272	4.45747	8.2933e-06	0.000197491
ITGA6	ENSG00000091409	protein_coding	3995.33	0.405638	0.320226	1.26672	0.205254	0.362427
RAPGEF4	ENSG00000091428	protein_coding	4190.97	-2.22544	0.593443	-3.75005	0.000176802	0.00198576
MAP3K20	ENSG00000091436	protein_coding	1658.16	0.708137	0.403341	1.75568	0.0791433	0.187247
SMPX	ENSG00000091482	protein_coding	10.0347	-3.24992	1.07941	-3.01083	0.00260538	0.0149377
FH	ENSG00000091483	protein_coding	2961.37	-0.251885	0.203459	-1.23801	0.215712	0.374957
SEL1L3	ENSG00000091490	protein_coding	1295.81	-0.315943	0.708749	-0.445777	0.655759	0.777577
TF	ENSG00000091513	protein_coding	18509.7	-1.59616	0.652234	-2.44722	0.0143963	0.0538511
CDV3	ENSG00000091527	protein_coding	7163.12	0.175663	0.169104	1.03879	0.298902	0.466728
MYO15A	ENSG00000091536	protein_coding	61.4593	-2.39862	0.609724	-3.93394	8.35639e-05	0.00112834
ALKBH5	ENSG00000091542	protein_coding	4879.1	-0.562278	0.137195	-4.09837	4.16066e-05	0.000668458
APOH	ENSG00000091583	protein_coding	8.79278	1.84187	1.17893	1.56232	0.118213	0.248111
NLRP1	ENSG00000091592	protein_coding	14321	-0.534242	0.298827	-1.7878	0.0738085	0.178325
PITPNM3	ENSG00000091622	protein_coding	1394.26	-2.7561	0.683553	-4.03202	5.52986e-05	0.00082559
SPAG7	ENSG00000091640	protein_coding	2751.56	-0.0683316	0.185808	-0.367753	0.713057	0.818212
ORC6	ENSG00000091651	protein_coding	348.096	0.683439	0.490229	1.39412	0.163281	0.30992
ZFHX4	ENSG00000091656	protein_coding	2007.97	0.759399	0.362623	2.09418	0.0362435	0.106625
SLC17A6	ENSG00000091664	protein_coding	161.699	-3.21638	0.989681	-3.24991	0.00115441	0.00803237
CPA1	ENSG00000091704	protein_coding	6.37151	-0.0266338	1.18911	-0.0223981	0.98213	0.990483
ZC3HC1	ENSG00000091732	protein_coding	1414.1	0.945883	0.234276	4.03748	5.40286e-05	0.000812101
ESR1	ENSG00000091831	protein_coding	64.9851	-0.480306	0.369559	-1.29967	0.193713	0.348465
RGS17	ENSG00000091844	protein_coding	545.053	-0.592803	0.407519	-1.45467	0.145762	0.286959
ANGPT2	ENSG00000091879	protein_coding	1172.48	2.56688	0.712822	3.60102	0.000316974	0.00306748
TMEM101	ENSG00000091947	protein_coding	1491.91	0.493343	0.199828	2.46884	0.0135554	0.051444
CD200	ENSG00000091972	protein_coding	1815.12	-1.64959	0.351184	-4.69721	2.63737e-06	8.31251e-05
CCDC80	ENSG00000091986	protein_coding	9743.8	3.43403	0.437051	7.85727	3.9261e-15	7.73398e-12
CMA1	ENSG00000092009	protein_coding	1.4697	0.698889	0.993241	0.703645	0.481654	0.639197
PSME1	ENSG00000092010	protein_coding	4590.33	1.00772	0.269359	3.74117	0.000183164	0.00203593
PPP2R3C	ENSG00000092020	protein_coding	1705.37	0.163654	0.175773	0.93105	0.351828	0.519883
HAUS4	ENSG00000092036	protein_coding	939.287	1.21742	0.220588	5.51897	3.40986e-08	2.85158e-06
JPH4	ENSG00000092051	protein_coding	5898.43	-1.62935	0.596357	-2.73217	0.00629191	0.0290962
MYH7	ENSG00000092054	protein_coding	1842.92	1.91662	0.69232	2.7684	0.00563325	0.0268581
CEBPE	ENSG00000092067	protein_coding	9.14205	0.345132	0.577015	0.598134	0.54975	0.695432
SLC7A8	ENSG00000092068	protein_coding	1467.05	-0.660938	0.430893	-1.53388	0.125059	0.257931
OSGEP	ENSG00000092094	protein_coding	2033.3	0.10396	0.212464	0.489308	0.624624	0.754353
SLC22A17	ENSG00000092096	protein_coding	18798.5	-0.951204	0.319032	-2.98153	0.00286809	0.0161117
RNF31	ENSG00000092098	protein_coding	991.576	-0.18772	0.200261	-0.937378	0.348564	0.516593
SCFD1	ENSG00000092108	protein_coding	2259.55	-0.00936764	0.138731	-0.0675237	0.946165	0.969768
G2E3	ENSG00000092140	protein_coding	825.338	0.0158425	0.209917	0.0754704	0.93984	0.966582
HECTD1	ENSG00000092148	protein_coding	5967.86	-0.608574	0.241381	-2.52122	0.0116948	0.046132
HNRNPC	ENSG00000092199	protein_coding	21246.3	0.566455	0.158707	3.56919	0.000358088	0.00336614
RPGRIP1	ENSG00000092200	protein_coding	51.7153	0.450164	0.27376	1.64438	0.100099	0.221195
SUPT16H	ENSG00000092201	protein_coding	7253.1	0.212412	0.221642	0.958356	0.337883	0.506375
TOX4	ENSG00000092203	protein_coding	4022.59	-0.282125	0.146788	-1.92198	0.054608	0.143941
GEMIN2	ENSG00000092208	protein_coding	520.014	0.262438	0.20397	1.28665	0.198217	0.354057
TGM1	ENSG00000092295	protein_coding	81.4882	0.793816	0.426828	1.8598	0.0629133	0.159069
TINF2	ENSG00000092330	protein_coding	3085.68	0.386381	0.155684	2.48183	0.0130708	0.050137
DAZL	ENSG00000092345	protein_coding	1.80904	-0.201551	1.25872	-0.160124	0.872783	0.925951
TBL1Y	ENSG00000092377	protein_coding	3.83852	0.619788	1.4253	0.434847	0.663674	0.782722
SEMA6A	ENSG00000092421	protein_coding	7764.68	0.210431	0.299637	0.702286	0.482501	0.640145
TRPM7	ENSG00000092439	protein_coding	1494.43	0.251344	0.210742	1.19266	0.233002	0.395206
TYRO3	ENSG00000092445	protein_coding	5955.14	-1.72187	0.332908	-5.17223	2.31318e-07	1.28158e-05
WDR76	ENSG00000092470	protein_coding	592.277	2.18819	0.431721	5.06853	4.00906e-07	1.96073e-05
CAPN3	ENSG00000092529	protein_coding	397.443	-1.92208	0.617367	-3.11335	0.00184978	0.0115556
SNAP23	ENSG00000092531	protein_coding	1584.58	0.701475	0.230551	3.0426	0.00234545	0.0137667
TBX15	ENSG00000092607	protein_coding	370.214	2.81747	0.57797	4.87477	1.08936e-06	4.19397e-05
PHGDH	ENSG00000092621	protein_coding	13136.2	0.579592	0.366074	1.58326	0.113362	0.241076
COL9A3	ENSG00000092758	protein_coding	1983.18	-0.579326	0.73629	-0.786817	0.431389	0.594812
EZR	ENSG00000092820	protein_coding	15505.2	0.773254	0.368778	2.0968	0.0360114	0.106144
MYL6	ENSG00000092841	protein_coding	29020.7	0.821819	0.350014	2.34796	0.0188765	0.0659822
AGO1	ENSG00000092847	protein_coding	2707.41	0.180542	0.209997	0.859735	0.389935	0.557254
TEKT2	ENSG00000092850	protein_coding	179.342	0.992963	0.536698	1.85013	0.0642943	0.161375
CLSPN	ENSG00000092853	protein_coding	201.391	1.00144	0.666243	1.50312	0.132808	0.268754
RFFL	ENSG00000092871	protein_coding	1689.41	-0.656381	0.258925	-2.53502	0.011244	0.0448673
UNC13D	ENSG00000092929	protein_coding	901.358	1.27935	0.354211	3.61183	0.000304043	0.002974
MFSD11	ENSG00000092931	protein_coding	1139.03	-0.0231973	0.126845	-0.18288	0.854892	0.914909
DPYSL2	ENSG00000092964	protein_coding	35463.7	-1.17398	0.222453	-5.27746	1.30988e-07	8.24247e-06
TGFB2	ENSG00000092969	protein_coding	1895.09	0.636877	0.723384	0.880412	0.378636	0.546159
GPATCH2	ENSG00000092978	protein_coding	778.773	-0.102384	0.145311	-0.704586	0.481068	0.638626
NUP50	ENSG00000093000	protein_coding	2380.5	-0.094628	0.176409	-0.536411	0.591674	0.728488
CDC45	ENSG00000093009	protein_coding	317.376	4.57128	0.739243	6.18373	6.26044e-10	1.37026e-07
COMT	ENSG00000093010	protein_coding	8513.83	0.638996	0.21347	2.99338	0.00275903	0.0156478
ADA2	ENSG00000093072	protein_coding	1924.93	0.329935	0.482049	0.684443	0.493695	0.649709
AC016026.1	ENSG00000093100	lncRNA	6.06756	-0.380756	0.521352	-0.730325	0.465192	0.624518
VNN3	ENSG00000093134	protein_coding	5.24808	1.71226	1.06336	1.61024	0.107346	0.232345
ECHDC1	ENSG00000093144	protein_coding	2692.39	0.0793434	0.180154	0.440419	0.659634	0.780007
LRRFIP2	ENSG00000093167	protein_coding	3020.94	0.179469	0.194611	0.922192	0.356428	0.524278
[truncated: 54,495 more rows]

## Sheet: GSE66354
id	logFC	AveExpr	t	P.Value	adj.P.Val	B	Gene.Symbol
231771_at	-9.11608	3.70633	-20.7299	9.79307e-46	1.54134e-42	93.4287	GJB6
210040_at	-8.53222	5.19538	-12.7357	1.34843e-25	1.99533e-23	47.5709	SLC12A5
227053_at	-8.4881	4.57068	-15.5951	4.07693e-33	1.85747e-30	64.7183	PACSIN1
221916_at	-8.11671	6.00344	-10.7094	3.35496e-20	2.34211e-18	35.2678	NEFL
1568612_at	-8.10339	4.87999	-9.87487	5.30421e-18	2.48194e-16	30.2589	GABRG2
205113_at	-7.98406	5.75144	-10.2754	4.70695e-19	2.61278e-17	32.6544	NEFM
205551_at	-7.89441	4.17187	-9.25309	2.19299e-16	8.02688e-15	26.5803	SV2B
244118_at	-7.76923	4.38558	-12.1012	6.62361e-24	7.71212e-22	43.7136	GABRA1
1556096_s_at	-7.75647	4.89227	-11.6049	1.39578e-22	1.38086e-20	40.695	UNC13C
230303_at	-7.74107	5.41568	-8.7534	4.17832e-15	1.19767e-13	23.6702	SYNPR
229300_at	-7.71758	4.72418	-9.98421	2.74272e-18	1.3376e-16	30.9111	RAB3C
203797_at	-7.66713	7.09947	-9.67981	1.71446e-17	7.293e-16	29.099	VSNL1
229294_at	-7.62232	4.52403	-9.4398	7.21287e-17	2.82031e-15	27.679	JPH3
213921_at	-7.55303	3.80564	-12.5626	3.89908e-25	5.53317e-23	46.5191	SST
210016_at	-7.47381	5.58628	-7.61332	2.84119e-12	5.10795e-11	17.2432	MYT1L
213108_at	-7.42927	3.00818	-21.8019	3.41488e-48	5.91217e-45	99.0027	CAMK2A
219425_at	-7.30308	4.57652	-12.5298	4.76915e-25	6.65873e-23	46.3196	SULT4A1
229039_at	-7.29024	6.46339	-15.2297	3.60257e-32	1.41753e-29	62.5613	SYN2
219308_s_at	-7.27737	4.74566	-9.98273	2.76736e-18	1.34582e-16	30.9022	AK5
244113_at	-7.24137	3.73178	-15.6153	3.61705e-33	1.69249e-30	64.8368	KCNJ9
223654_s_at	-7.16794	4.87253	-9.76965	9.99376e-18	4.44787e-16	29.6326	CELF4
235468_at	-7.12767	3.89375	-9.57205	3.27123e-17	1.3549e-15	28.4604	RBFOX3
205336_at	-7.10796	3.39307	-13.9149	1.00301e-28	2.31535e-26	54.7065	PVALB
229818_at	-7.04167	4.10808	-12.4278	8.91679e-25	1.16952e-22	45.6998	SVOP
221008_s_at	-6.9859	6.28411	-7.97153	3.79241e-13	7.86322e-12	19.2254	ETNPPL
221914_at	-6.92418	4.74801	-11.5001	2.65426e-22	2.51111e-20	40.0586	SYN1
229057_at	-6.91374	6.66737	-8.98981	1.04193e-15	3.42294e-14	25.0412	SCN2A
235225_at	-6.8378	5.20482	-17.4259	9.07194e-38	5.81713e-35	75.3174	SCN2B
1557122_s_at	-6.82977	6.50984	-12.7269	1.4235e-25	2.08856e-23	47.5172	GABRB2
204723_at	-6.81461	4.16374	-8.56827	1.23023e-14	3.26671e-13	22.6047	SCN3B
231911_at	-6.79156	4.27162	-10.4361	1.77358e-19	1.09274e-17	33.62	ERMN
204465_s_at	-6.70633	5.88458	-6.50369	1.11785e-09	1.26409e-08	11.3797	INA
238426_at	-6.69528	4.70472	-11.6324	1.1783e-22	1.18605e-20	40.8628	TMEM130
231986_at	-6.69405	5.29451	-11.2113	1.55907e-21	1.27925e-19	38.3056	RIMS1
220131_at	-6.69401	3.99862	-10.0687	1.64622e-18	8.38267e-17	31.4159	FXYD7
230923_at	-6.66957	3.95115	-11.4636	3.32164e-22	3.07527e-20	39.8365	FAM19A1
207853_s_at	-6.66171	4.05312	-15.187	4.65183e-32	1.75081e-29	62.3082	SNCB
205278_at	-6.62376	5.78203	-6.9544	1.04087e-10	1.43134e-09	13.7056	GAD1
203000_at	-6.60364	8.15389	-5.69851	6.26998e-08	5.02789e-07	7.44998	STMN2
214735_at	-6.55176	3.7444	-13.6115	6.35945e-28	1.23987e-25	52.8771	IPCEF1
241833_at	-6.54101	4.91121	-8.84621	2.42519e-15	7.32763e-14	24.2071	PEX5L
229110_at	-6.51845	5.71646	-6.92183	1.23883e-10	1.67955e-09	13.5349	SLC24A2
228509_at	-6.48435	4.74192	-8.71901	5.1091e-15	1.44062e-13	23.4718	SPHKAP
203999_at	-6.47104	8.32726	-8.22162	9.1085e-14	2.10541e-12	20.6307	SYT1
206280_at	-6.43174	3.72108	-8.51246	1.7012e-14	4.44237e-13	22.285	CDH18
212664_at	-6.42529	5.82463	-8.08993	1.9342e-13	4.255e-12	19.8886	TUBB4A
205230_at	-6.37866	5.22275	-8.20281	1.01451e-13	2.31108e-12	20.5244	RPH3A
226086_at	-6.37506	5.74333	-8.8408	2.50344e-15	7.52467e-14	24.1758	SYT13
201292_at	6.31482	8.71676	8.40825	3.11041e-14	7.73713e-13	21.6899	TOP2A
233437_at	-6.31011	2.52821	-20.1378	2.37367e-44	3.16118e-41	90.2855	GABRA4
232735_at	-6.30044	2.65774	-23.4212	8.70947e-52	1.88484e-48	107.139	ANKRD34A
223500_at	-6.27332	6.47484	-9.62517	2.37948e-17	1.00234e-15	28.775	CPLX1
219671_at	-6.25387	5.99358	-8.96747	1.18859e-15	3.86805e-14	24.9112	HPCAL4
202503_s_at	6.24904	8.05094	8.70586	5.51708e-15	1.54559e-13	23.3959	KIAA0101
206196_s_at	-6.24663	6.70742	-7.69792	1.77168e-12	3.30885e-11	17.7078	RUNDC3A
243998_at	-6.24354	3.68601	-15.1993	4.32151e-32	1.66263e-29	62.3811	KRT222
223699_at	-6.24343	2.76392	-11.6455	1.08743e-22	1.10097e-20	40.9422	CNDP1
205691_at	-6.22452	6.70462	-10.0574	1.76295e-18	8.92457e-17	31.3482	SYNGR3
229029_at	-6.19038	5.83063	-9.55746	3.56988e-17	1.46458e-15	28.374	CAMK4
206384_at	-6.1147	3.12135	-14.4037	5.17615e-30	1.45004e-27	57.6422	CACNG3
237719_x_at	-6.09248	4.0234	-17.5156	5.41711e-38	3.75145e-35	75.8272	RGS7BP
235781_at	-6.08779	4.81959	-8.40848	3.10635e-14	7.73713e-13	21.6912	CACNA1B
225815_at	-6.07649	3.79784	-13.1701	9.42155e-27	1.58364e-24	50.2069	CPLX2
230698_at	-6.03838	5.40814	-8.7566	4.1008e-15	1.17935e-13	23.6887	CALN1
205814_at	-6.03285	6.51583	-9.10606	5.24366e-16	1.80844e-14	25.7192	GRM3
219659_at	-6.02229	5.12432	-8.81806	2.86075e-15	8.4954e-14	24.0441	ATP8A2
206780_at	-6.01779	4.92469	-14.5156	2.63312e-30	8.14057e-28	58.3116	GAD2
204777_s_at	-6.00309	5.03232	-10.8157	1.75422e-20	1.2869e-18	35.9095	MAL
205827_at	-5.99627	3.64328	-7.7315	1.46791e-12	2.78013e-11	17.8929	CCK
239293_at	-5.97846	5.61694	-8.87425	2.05704e-15	6.31446e-14	24.3697	NRSN1
206552_s_at	-5.95185	4.72839	-7.17392	3.18695e-11	4.81043e-10	14.8672	TAC1
1553997_a_at	-5.94126	5.26546	-8.07329	2.12657e-13	4.6507e-12	19.7952	ASPHD1
236166_at	-5.9366	4.62736	-19.7578	1.87863e-43	2.16832e-40	88.2448	LOC285147
37566_at	-5.92917	4.25076	-26.3234	7.03956e-58	2.43752e-54	120.892	KIAA1045
230560_at	-5.92579	5.81696	-8.22242	9.06666e-14	2.10179e-12	20.6352	STXBP6
214120_at	-5.92558	5.65512	-8.09265	1.90443e-13	4.19483e-12	19.9039	RFPL1S
219619_at	-5.92557	7.4916	-7.40865	8.82782e-12	1.46958e-10	16.1284	DIRAS2
206888_s_at	-5.92489	3.37974	-18.9068	2.06437e-41	1.78702e-38	83.6061	ARHGDIG
239290_at	-5.92285	3.82001	-13.2738	4.9988e-27	8.65443e-25	50.8347	FRMPD4
222900_at	-5.92146	5.27841	-11.929	1.90742e-23	2.09007e-21	42.6661	NRIP3
207010_at	-5.89481	6.42952	-7.08697	5.10329e-11	7.43715e-10	14.405	GABRB1
235342_at	-5.89006	5.88071	-9.00616	9.46137e-16	3.13802e-14	25.1364	SPOCK3
240532_at	-5.88991	2.63968	-22.8473	1.57478e-50	3.02936e-47	104.295	SLC32A1
215267_s_at	-5.87238	3.79851	-10.3123	3.76272e-19	2.15694e-17	32.8759	SLC8A2
225655_at	5.85514	9.40481	15.4007	1.29772e-32	5.3494e-30	63.5721	UHRF1
205751_at	-5.85314	6.81293	-6.41336	1.78147e-09	1.93735e-08	10.9238	SH3GL2
230849_at	-5.85261	3.65653	-8.16168	1.28392e-13	2.87563e-12	20.2923	KCNA1
221217_s_at	-5.85126	7.32555	-8.5057	1.76929e-14	4.59935e-13	22.2463	RBFOX1
228973_at	-5.84801	6.11942	-13.8638	1.36793e-28	3.07571e-26	54.3991	DLG2
224463_s_at	5.84556	7.98626	6.24741	4.15649e-09	4.18137e-08	10.0957	C11orf70
204586_at	-5.83889	3.28752	-15.676	2.521e-33	1.21239e-30	65.1942	BSN
201890_at	5.83815	8.24645	8.1789	1.16343e-13	2.62613e-12	20.3895	RRM2
228262_at	-5.82096	4.10236	-10.7803	2.17742e-20	1.58393e-18	35.6956	MAP7D2
205737_at	-5.79262	6.45202	-6.14311	7.03585e-09	6.79753e-08	9.58164	KCNQ2
204081_at	-5.77446	6.72696	-10.0518	1.8232e-18	9.20264e-17	31.3149	NRGN
212732_at	-5.77109	7.29868	-9.43223	7.54644e-17	2.9426e-15	27.6343	MEG3
229309_at	-5.75925	4.4489	-9.01745	8.85172e-16	2.95849e-14	25.2022	ADRB1
213558_at	-5.74237	5.9242	-9.26313	2.06598e-16	7.5941e-15	26.6392	PCLO
202508_s_at	-5.71048	9.37153	-6.51975	1.02856e-09	1.16924e-08	11.4612	SNAP25
219896_at	-5.70035	3.76478	-9.22978	2.51867e-16	9.12253e-15	26.4435	CALY
213965_s_at	-5.6889	3.99408	-9.09298	5.66545e-16	1.9423e-14	25.6428	CHD5
206290_s_at	-5.67547	6.10767	-8.28425	6.35704e-14	1.50354e-12	20.9852	RGS7
205489_at	-5.67271	3.60487	-7.98593	3.49489e-13	7.32447e-12	19.3058	CRYM
203417_at	5.65632	8.29763	7.39381	9.57946e-12	1.57952e-10	16.0481	MFAP2
213967_at	-5.64049	6.00468	-6.51822	1.03677e-09	1.17775e-08	11.4534	RALYL
216073_at	-5.63471	2.84503	-30.5035	6.33037e-66	1.09598e-61	138.952	ANKRD34C
213676_at	-5.60109	5.82774	-9.28354	1.82991e-16	6.79856e-15	26.7591	TMEM151B
204337_at	-5.58237	6.21489	-6.83721	1.94405e-10	2.54018e-09	13.093	RGS4
210169_at	-5.57656	3.86762	-17.8118	9.93886e-39	7.16964e-36	77.5035	SEC14L5
218625_at	-5.56809	6.57771	-5.75842	4.6952e-08	3.84887e-07	7.7314	NRN1
215446_s_at	5.55684	8.28293	7.156	3.51255e-11	5.26061e-10	14.7717	LOX
204730_at	-5.5528	7.24252	-9.8293	6.97977e-18	3.20533e-16	29.9874	RIMS3
236456_at	-5.54143	3.45873	-8.93236	1.46158e-15	4.63448e-14	24.707	PTPN5
212533_at	5.52562	10.5018	18.4708	2.37403e-40	1.95722e-37	81.1938	WEE1
205325_at	-5.52013	6.38815	-9.21044	2.82491e-16	1.01679e-14	26.3302	PHYHIP
238061_at	-5.51846	3.02437	-20.6927	1.19492e-45	1.72397e-42	93.2326	LGI3
232173_at	-5.51708	3.37894	-12.4017	1.04655e-24	1.34214e-22	45.5412	CLEC2L
238747_at	-5.51707	4.13006	-13.5993	6.84953e-28	1.30314e-25	52.8035	CACNA1E
230262_at	-5.50802	6.04403	-7.32612	1.38927e-11	2.21477e-10	15.6828	ST8SIA3
236448_at	-5.50746	3.77483	-6.4871	1.21804e-09	1.36757e-08	11.2957	UNC5A
1569110_x_at	5.49766	9.26953	9.10445	5.29392e-16	1.82214e-14	25.7098	LOC728613
227702_at	-5.48804	4.07633	-17.3095	1.77305e-37	1.09632e-34	74.6549	CYP4X1
33767_at	-5.47821	5.89539	-10.1725	8.78061e-19	4.64889e-17	32.0376	NEFH
212750_at	-5.46287	6.15583	-13.9601	7.62022e-29	1.78282e-26	54.9786	PPP1R16B
222484_s_at	-5.4617	6.27897	-5.57527	1.13036e-07	8.61731e-07	6.87703	CXCL14
228206_at	-5.45999	3.09011	-12.7616	1.15007e-25	1.73141e-23	47.7285	HS3ST4
206984_s_at	-5.43451	5.59663	-6.32823	2.75537e-09	2.8824e-08	10.4974	RIT2
241382_at	-5.43019	4.46923	-8.35053	4.34016e-14	1.05535e-12	21.3614	PCP4L1
229254_at	-5.41025	6.99082	-13.6021	6.73269e-28	1.29514e-25	52.8206	MFSD4
239575_at	-5.40915	2.02964	-16.9368	1.53199e-36	8.78493e-34	72.5222	OPALIN
1554526_at	-5.40378	4.73585	-10.1329	1.11628e-18	5.8564e-17	31.8002	OLFM3
230238_at	-5.40067	6.66577	-11.3853	5.36893e-22	4.76679e-20	39.3611	SOWAHA
220551_at	-5.37836	4.17821	-6.36537	2.27883e-09	2.42615e-08	10.683	SLC17A6
205818_at	-5.36197	6.71666	-6.06893	1.01997e-08	9.51021e-08	9.21923	BRINP1
231213_at	-5.34558	4.90876	-7.30768	1.53691e-11	2.42779e-10	15.5836	PDE1A
1556641_at	-5.3435	5.43782	-7.46575	6.44276e-12	1.09249e-10	16.438	SLC7A14
218355_at	5.33813	7.39391	10.0944	1.40947e-18	7.32797e-17	31.5695	KIF4A
223529_at	-5.3343	7.70305	-5.9352	1.97963e-08	1.74596e-07	8.57255	SYT4
229823_at	-5.32938	6.30016	-7.29068	1.68671e-11	2.64512e-10	15.4922	RIMS2
212473_s_at	-5.31577	7.31751	-8.74063	4.50237e-15	1.2863e-13	23.5965	MICAL2
210675_s_at	-5.30785	3.85968	-9.715	1.38795e-17	6.03756e-16	29.3078	PTPRR
204729_s_at	-5.30764	4.50721	-10.9405	8.18169e-21	6.352e-19	36.6645	STX1A
209156_s_at	5.30604	9.68351	6.51295	1.0655e-09	1.20784e-08	11.4266	COL6A2
235375_x_at	-5.30004	3.86021	-10.6702	4.26297e-20	2.94043e-18	35.0307	TTC9B
215116_s_at	-5.29867	8.55	-9.05793	6.96982e-16	2.36605e-14	25.4382	DNM1
203854_at	5.2939	7.76184	5.4251	2.2936e-07	1.6449e-06	6.19003	CFI
230497_at	-5.29202	6.45632	-7.27012	1.88739e-11	2.94381e-10	15.3818	CELF5
206448_at	-5.26006	6.41969	-8.8423	2.48151e-15	7.47171e-14	24.1845	ZNF365
215241_at	-5.23948	3.29916	-11.483	2.94894e-22	2.75973e-20	39.9544	ANO3
205852_at	-5.23889	4.51886	-10.4556	1.57484e-19	9.8787e-18	33.7376	CDK5R2
207014_at	-5.21346	5.1622	-8.07051	2.16053e-13	4.71263e-12	19.7796	GABRA2
209839_at	-5.21094	6.98732	-7.18986	2.92265e-11	4.45029e-10	14.9523	DNM3
216452_at	-5.21001	4.59894	-6.18266	5.76609e-09	5.64002e-08	9.77596	TRPM3
232636_at	-5.20747	5.18365	-8.02884	2.73894e-13	5.82546e-12	19.5459	SLITRK4
232276_at	-5.20558	5.74147	-9.38593	9.94704e-17	3.81847e-15	27.3614	HS6ST3
205637_s_at	-5.19741	6.59487	-6.15956	6.47739e-09	6.2931e-08	9.66238	SH3GL3
209685_s_at	-5.19272	8.0139	-7.51967	4.78052e-12	8.25177e-11	16.7314	PRKCB
210227_at	-5.18187	2.48603	-12.3663	1.30051e-24	1.64348e-22	45.326	DLGAP2
219918_s_at	5.17992	7.21612	6.85143	1.80265e-10	2.36973e-09	13.167	ASPM
203213_at	5.16667	8.75274	10.2544	5.34559e-19	2.91032e-17	32.5285	CDK1
239837_at	-5.16488	5.28212	-13.7155	3.3731e-28	7.03595e-26	53.5052	ADAM11
205874_at	-5.15735	3.16683	-12.871	5.88402e-26	9.17748e-24	48.3923	ITPKA
227641_at	-5.14867	9.09301	-7.63541	2.51209e-12	4.56367e-11	17.3643	FBXL16
218039_at	5.14522	9.37013	8.62789	8.69555e-15	2.35257e-13	22.947	NUSAP1
204869_at	-5.13644	5.03002	-9.84804	6.23486e-18	2.89395e-16	30.099	PCSK2
221901_at	-5.12685	4.67994	-11.391	5.18194e-22	4.62449e-20	39.3962	KIAA1644
242002_at	-5.1249	5.27231	-12.5392	4.49986e-25	6.33383e-23	46.3772	NKAIN2
227425_at	-5.11571	5.44818	-10.3127	3.75326e-19	2.15694e-17	32.8784	REPS2
229963_at	-5.09447	7.91176	-7.35419	1.19097e-11	1.93776e-10	15.8341	BEX5
218623_at	-5.07223	7.4014	-5.37779	2.85939e-07	2.01566e-06	5.97618	HMP19
214044_at	-5.04753	3.6173	-14.4779	3.30657e-30	1.00433e-27	58.0861	RYR2
204230_s_at	-5.04719	4.79715	-8.76376	3.93256e-15	1.13285e-13	23.73	SLC17A7
206014_at	-5.03823	4.51552	-6.60248	6.68894e-10	7.85123e-09	11.8824	ACTL6B
203474_at	5.02581	9.03498	9.19024	3.18461e-16	1.13916e-14	26.2118	IQGAP2
213925_at	-5.02434	5.68749	-9.02771	8.33193e-16	2.79015e-14	25.2619	C1orf95
230706_s_at	-5.01424	7.34107	-8.89203	1.85299e-15	5.72872e-14	24.4728	CAMK2N2
205414_s_at	-5.01167	5.89835	-12.2161	3.27248e-24	3.9463e-22	44.412	ARHGAP44
238021_s_at	5.00489	10.5529	8.74514	4.38521e-15	1.25489e-13	23.6225	CRNDE
228708_at	-5.00101	5.95904	-6.30999	3.02387e-09	3.12364e-08	10.4065	RAB27B
207828_s_at	4.98952	7.9473	6.84886	1.82739e-10	2.3986e-09	13.1537	CENPF
214217_at	-4.98853	5.40031	-7.02035	7.30706e-11	1.03356e-09	14.0527	GRM5
219937_at	-4.9772	4.44868	-8.4763	2.098e-14	5.36523e-13	22.0782	TRHDE
214098_at	-4.97476	7.04857	-11.1179	2.76294e-21	2.22487e-19	37.7391	KIAA1107
1552714_at	-4.96912	3.1322	-14.2952	9.98213e-30	2.57941e-27	56.9918	CREG2
214111_at	-4.93416	8.42011	-5.81224	3.61553e-08	3.00941e-07	7.98577	OPCML
220147_s_at	4.92716	9.46054	9.75692	1.07888e-17	4.7894e-16	29.5569	FAM60A
203989_x_at	4.92191	9.5802	12.8058	8.7754e-26	1.3445e-23	47.9964	F2R
230765_at	-4.91821	3.67415	-7.2648	1.94302e-11	3.02242e-10	15.3532	NWD2
205630_at	-4.91788	3.5652	-6.94447	1.09769e-10	1.5035e-09	13.6535	CRH
220166_at	-4.91758	3.36419	-27.4783	3.48246e-60	2.00973e-56	126.08	CNNM1
228260_at	-4.91646	6.97099	-5.09446	1.04411e-06	6.5757e-06	4.72227	ELAVL2
228132_at	-4.90946	4.74924	-14.7072	8.28975e-31	2.87041e-28	59.4561	ABLIM2
222005_s_at	-4.90392	8.17246	-6.44769	1.49289e-09	1.65259e-08	11.0966	GNG3
226612_at	-4.90126	8.99349	-6.84657	1.84984e-10	2.42419e-09	13.1417	UBE2QL1
208321_s_at	-4.89936	3.52399	-15.4886	7.68516e-33	3.32633e-30	64.0908	CABP1
206089_at	-4.89575	3.85281	-10.6285	5.49643e-20	3.65999e-18	34.7792	NELL1
238360_s_at	-4.88123	3.54764	-8.67291	6.68768e-15	1.85254e-13	23.2061	LINC00672
214145_s_at	-4.87964	3.80436	-19.3014	2.31011e-42	2.35264e-39	85.7684	SPTB
221236_s_at	-4.87712	7.51709	-6.01132	1.35863e-08	1.23281e-07	8.93956	STMN4
230137_at	-4.87435	3.55756	-10.2776	4.64492e-19	2.59411e-17	32.6675	TMEM155
236308_at	-4.86765	5.04694	-5.8104	3.64792e-08	3.03345e-07	7.97709	VSTM2A
229019_at	-4.86328	5.52036	-7.31572	1.47072e-11	2.33173e-10	15.6268	ZNF385B
227812_at	4.852	8.7586	8.18098	1.14963e-13	2.59838e-12	20.4012	TNFRSF19
204679_at	-4.85057	7.83325	-6.96025	1.00879e-10	1.38943e-09	13.7363	KCNK1
213791_at	-4.8498	4.99753	-7.22898	2.36226e-11	3.6386e-10	15.1613	PENK
228010_at	-4.84631	7.87977	-5.23851	5.43462e-07	3.63421e-06	5.35393	PPP2R2C
223913_s_at	-4.84162	3.44662	-9.07709	6.22365e-16	2.12106e-14	25.55	MIR7-3HG
204720_s_at	-4.8346	9.29095	-6.90421	1.36104e-10	1.8309e-09	13.4426	DNAJC6
233220_at	-4.83116	3.12119	-8.87369	2.06377e-15	6.32391e-14	24.3664	GRIN3A
228109_at	-4.8267	4.9069	-10.0478	1.86798e-18	9.40128e-17	31.2909	RASGRF2
229649_at	-4.82202	8.6406	-8.04537	2.49312e-13	5.36192e-12	19.6385	NRXN3
203402_at	-4.81708	5.52767	-16.3368	5.09396e-35	2.67248e-32	69.0557	KCNAB2
205632_s_at	-4.81596	6.00803	-9.89216	4.77948e-18	2.25469e-16	30.3619	PIP5K1B
217901_at	4.81252	7.26116	6.97469	9.33681e-11	1.2963e-09	13.8122	DSG2
238454_at	-4.80803	5.50758	-10.2099	7.00057e-19	3.764e-17	32.2617	ZNF540
229084_at	-4.80126	5.58895	-7.77283	1.16411e-12	2.23687e-11	18.1211	CNTN4
230547_at	-4.79885	6.31587	-6.65006	5.21579e-10	6.2492e-09	12.126	KCNC1
206385_s_at	-4.79388	9.08292	-6.70865	3.83503e-10	4.72233e-09	12.4272	ANK3
220448_at	-4.78154	3.31231	-10.6501	4.81787e-20	3.28393e-18	34.9096	KCNK12
230076_at	-4.77294	6.23495	-8.04149	2.54878e-13	5.46126e-12	19.6168	PITPNM3
232388_at	-4.76633	4.82923	-11.244	1.27667e-21	1.07296e-19	38.5034	CNTNAP4
207174_at	-4.76069	4.77279	-6.61128	6.38869e-10	7.53456e-09	11.9273	GPC5
224428_s_at	4.75627	8.54404	8.03593	2.63057e-13	5.61567e-12	19.5857	CDCA7
203498_at	-4.7553	8.41965	-7.99075	3.40056e-13	7.13623e-12	19.3328	RCAN2
204825_at	4.75441	7.58485	7.39884	9.31783e-12	1.54669e-10	16.0753	MELK
90265_at	-4.75155	6.11774	-10.7923	2.02331e-20	1.47804e-18	35.7683	ADAP1
223621_at	-4.74866	4.67304	-8.18594	1.11745e-13	2.53224e-12	20.4292	PNMA3
206465_at	-4.73406	5.40387	-6.81011	2.24458e-10	2.90004e-09	12.9521	ACSBG1
220663_at	-4.7283	3.68588	-9.3169	1.50052e-16	5.65981e-15	26.9552	IL1RAPL1
213714_at	-4.72182	5.76729	-7.15651	3.50278e-11	5.25608e-10	14.7745	CACNB2
204584_at	-4.71752	7.41823	-4.85505	3.01123e-06	1.71548e-05	3.7001	L1CAM
209956_s_at	-4.71706	7.71803	-6.80854	2.26342e-10	2.91784e-09	12.9439	CAMK2B
1553357_at	-4.71631	3.29169	-13.3422	3.29076e-27	5.81357e-25	51.2488	LINC00889
242301_at	-4.716	5.27559	-5.79666	3.90021e-08	3.23548e-07	7.91198	CBLN2
236783_at	-4.70692	7.30879	-6.57924	7.55059e-10	8.78517e-09	11.7637	KCNIP4
213421_x_at	-4.6984	2.83203	-26.8433	6.33321e-59	2.74117e-55	123.247	PRSS3
207767_s_at	-4.69711	3.53789	-15.305	2.29681e-32	9.24759e-30	63.0069	EGR4
231077_at	4.69498	8.22969	3.63311	0.000384767	0.00136449	-0.922946	C1orf192
219148_at	4.6939	7.07252	6.6939	4.14443e-10	5.05656e-09	12.3512	PBK
202705_at	4.69053	7.24419	6.42213	1.70288e-09	1.86477e-08	10.9679	CCNB2
204681_s_at	-4.68786	6.65228	-10.8932	1.09207e-20	8.36597e-19	36.3786	RAPGEF5
220331_at	-4.68383	7.21284	-8.93945	1.40183e-15	4.4696e-14	24.7482	CYP46A1
230773_at	-4.67838	4.62942	-8.26599	7.06051e-14	1.66311e-12	20.8817	ZNF385D
203358_s_at	4.67741	7.65906	8.63027	8.57561e-15	2.32711e-13	22.9607	EZH2
213413_at	4.66267	10.1317	8.34774	4.41056e-14	1.07097e-12	21.3455	STON1
238073_at	-4.65515	7.42146	-5.10237	1.0076e-06	6.37129e-06	4.75667	ELAVL4
224650_at	-4.65371	7.07479	-5.39032	2.69751e-07	1.91372e-06	6.03269	MAL2
205590_at	-4.65275	5.66171	-7.13135	4.01454e-11	5.94557e-10	14.6406	RASGRP1
204260_at	-4.64911	7.65742	-5.1721	7.3539e-07	4.79902e-06	5.06122	CHGB
202178_at	-4.63954	7.39774	-10.3008	4.03511e-19	2.29049e-17	32.8067	PRKCZ
206001_at	-4.63005	3.76942	-6.52775	9.86758e-10	1.12467e-08	11.5018	NPY
223672_at	-4.62818	5.11735	-7.17139	3.23102e-11	4.8727e-10	14.8538	SGIP1
242193_at	-4.62513	4.98518	-7.63398	2.53222e-12	4.59061e-11	17.3564	MIR124-2HG
228100_at	4.62463	8.43078	4.98882	1.67295e-06	1.00338e-05	4.26693	PIFO
230255_at	-4.61983	3.60929	-7.85035	7.52525e-13	1.48388e-11	18.5506	GABRD
214811_at	-4.61923	6.11511	-8.73781	4.57728e-15	1.30554e-13	23.5802	RIMBP2
213927_at	-4.61357	5.68857	-10.4868	1.30281e-19	8.32309e-18	33.9252	MAP3K9
216598_s_at	4.61032	8.78578	5.66357	7.4159e-08	5.84129e-07	7.28673	CCL2
241672_at	-4.60358	3.6262	-7.63965	2.45337e-12	4.47108e-11	17.3876	SERTM1
214978_s_at	-4.60209	5.18267	-9.40489	8.88356e-17	3.42541e-15	27.4731	PPFIA4
202107_s_at	4.59678	8.50736	8.77315	3.72199e-15	1.07757e-13	23.7844	MCM2
204753_s_at	-4.59476	7.04409	-8.00817	3.08033e-13	6.50363e-12	19.4302	HLF
225806_at	4.59144	8.55166	7.80896	9.50143e-13	1.84622e-11	18.3211	AJUBA
228320_x_at	-4.59085	4.04229	-10.8505	1.41769e-20	1.07651e-18	36.1203	CCDC64
212224_at	-4.58917	6.65346	-6.58388	7.36994e-10	8.5981e-09	11.7874	ALDH1A1
223557_s_at	-4.58115	7.0908	-5.37696	2.87054e-07	2.0227e-06	5.9724	TMEFF2
214087_s_at	-4.5765	5.45174	-8.20474	1.00336e-13	2.28868e-12	20.5353	MYBPC1
227949_at	-4.56722	6.58921	-5.76924	4.45554e-08	3.66455e-07	7.7824	PHACTR3
235614_at	-4.55973	2.57923	-15.8356	9.78409e-34	4.98212e-31	66.131	TMEM151A
219572_at	-4.55482	6.63735	-6.81827	2.14955e-10	2.78974e-09	12.9945	CADPS2
206899_at	-4.55301	3.15717	-7.69304	1.82069e-12	3.38577e-11	17.681	NTSR2
210454_s_at	-4.55244	4.62682	-9.8094	7.86784e-18	3.55655e-16	29.869	KCNJ6
240065_at	4.55036	6.68472	3.55844	0.000500905	0.00173443	-1.17033	FAM81B
225111_s_at	-4.5495	9.6669	-10.3848	2.42273e-19	1.45642e-17	33.3114	NAPB
235227_at	-4.54836	5.69623	-9.05587	7.05503e-16	2.39029e-14	25.4262	STXBP5
238600_at	-4.54203	5.48387	-10.2083	7.07142e-19	3.79032e-17	32.2517	JAKMIP1
233135_at	-4.53962	2.64531	-13.1472	1.0839e-26	1.78719e-24	50.0681	LINC01007
207149_at	-4.53743	3.53721	-7.5122	4.98264e-12	8.57942e-11	16.6907	CDH12
228636_at	-4.52829	5.67631	-4.32009	2.83628e-05	0.000130981	1.54822	BHLHE22
1555310_a_at	-4.52158	5.88733	-8.81604	2.89492e-15	8.55286e-14	24.0324	PAK6
204685_s_at	-4.51494	8.77392	-7.75267	1.30362e-12	2.48838e-11	18.0097	ATP2B2
213245_at	-4.51484	7.96839	-6.70153	3.98145e-10	4.87833e-09	12.3905	ADCY1
203184_at	4.51315	7.32561	7.33572	1.31804e-11	2.11486e-10	15.7345	FBN2
212713_at	4.50721	6.70052	5.25033	5.1483e-07	3.45341e-06	5.40634	MFAP4
213834_at	-4.50677	4.55268	-14.4052	5.13025e-30	1.45004e-27	57.6511	IQSEC3
204444_at	4.50418	7.14539	7.49464	5.49157e-12	9.36704e-11	16.5951	KIF11
206690_at	-4.49985	3.7812	-10.2747	4.72493e-19	2.61351e-17	32.6506	ASIC2
239359_at	-4.49378	3.10443	-15.7518	1.60816e-33	7.95487e-31	65.6392	2022-03-11
232547_at	-4.4918	5.13483	-10.406	2.12956e-19	1.28464e-17	33.439	SRCIN1
214788_x_at	-4.48981	2.91243	-10.654	4.70342e-20	3.21859e-18	34.9334	DDN
205626_s_at	-4.4872	8.6169	-4.18213	4.9115e-05	0.000214458	1.0246	CALB1
227434_at	-4.48545	5.8316	-6.97284	9.42986e-11	1.30712e-09	13.8025	WBSCR17
219140_s_at	-4.48123	4.26398	-7.72205	1.54773e-12	2.92211e-11	17.8408	RBP4
229782_at	4.47437	7.90661	4.63321	7.79719e-06	4.07464e-05	2.78492	RMST
1554299_at	-4.47369	2.50702	-10.6319	5.38419e-20	3.59909e-18	34.7996	NPAS4
229085_at	-4.46534	6.13209	-6.37622	2.15559e-09	2.30654e-08	10.7374	LRRC3B
229139_at	-4.46374	4.60932	-9.61728	2.49482e-17	1.04583e-15	28.7282	JPH1
203755_at	4.45884	6.77144	6.60459	6.61546e-10	7.77553e-09	11.8932	BUB1B
240402_at	-4.45877	4.31615	-10.0148	2.28055e-18	1.12809e-16	31.0936	KIRREL3
206191_at	-4.45533	3.84167	-13.8825	1.22071e-28	2.78081e-26	54.5119	ENTPD3
205358_at	-4.42918	8.82788	-4.01296	9.46626e-05	0.000388363	0.400929	GRIA2
205359_at	-4.42395	4.29428	-9.46243	6.30125e-17	2.49072e-15	27.8125	AKAP6
217231_s_at	-4.42366	3.1426	-7.94522	4.40232e-13	9.0198e-12	19.0785	MAST1
205352_at	-4.41293	9.725	-7.3409	1.28109e-11	2.06898e-10	15.7625	SERPINI1
218883_s_at	4.40388	8.34586	7.01674	7.45022e-11	1.05123e-09	14.0337	CENPU
205348_s_at	-4.3998	8.40704	-7.21918	2.49175e-11	3.83123e-10	15.1089	DYNC1I1
210383_at	-4.39861	6.1028	-5.94197	1.9147e-08	1.69474e-07	8.60506	SCN1A
218585_s_at	4.39803	7.28292	6.10278	8.61271e-09	8.16157e-08	9.38426	DTL
202954_at	4.39799	8.59837	6.63779	5.56184e-10	6.63169e-09	12.063	UBE2C
205948_at	-4.39707	3.77993	-8.54943	1.3726e-14	3.61152e-13	22.4967	PTPRT
219277_s_at	-4.39363	4.54931	-7.94841	4.32338e-13	8.88964e-12	19.0963	OGDHL
228547_at	-4.39121	7.89763	-4.79646	3.88263e-06	2.1642e-05	3.45532	NRXN1
206101_at	4.39097	9.12503	4.6777	6.45804e-06	3.4318e-05	2.96594	ECM2
235273_at	4.38702	8.01905	9.11162	5.07397e-16	1.75691e-14	25.7517	DYX1C1
231391_at	-4.38411	3.32265	-16.4105	3.3051e-35	1.78816e-32	69.4837	CTXN3
230691_at	-4.37363	2.68768	-14.2536	1.28387e-29	3.26877e-27	56.7426	STX1B
235916_at	-4.37332	6.18069	-8.37492	3.77052e-14	9.28578e-13	21.5001	YPEL4
229925_at	-4.3695	2.45228	-19.4739	8.92244e-43	9.65463e-40	86.7074	SLC6A17
213938_at	-4.36731	7.51542	-8.16385	1.26806e-13	2.84376e-12	20.3046	ERC2
228033_at	4.36081	6.70019	6.28421	3.44797e-09	3.52389e-08	10.2782	E2F7
212701_at	-4.34416	6.16039	-12.1119	6.20518e-24	7.30818e-22	43.7782	TLN2
214434_at	-4.34046	7.93522	-7.08329	5.20592e-11	7.58033e-10	14.3855	HSPA12A
230644_at	-4.33712	5.92542	-6.42953	1.63926e-09	1.79893e-08	11.0052	LRFN5
239139_at	-4.33664	2.95659	-12.2165	3.26357e-24	3.9463e-22	44.4147	CPNE9
1563646_a_at	4.33526	8.01214	10.0399	1.95911e-18	9.80292e-17	31.2438	TMEM67
1557475_at	-4.33123	3.57283	-14.459	3.70636e-30	1.10635e-27	57.973	LINC00507
213486_at	-4.32954	7.47827	-6.30004	3.18117e-09	3.26858e-08	10.357	COPG2IT1
206711_at	-4.32744	3.52651	-8.12071	1.62267e-13	3.6017e-12	20.0616	TMEM257
233305_at	-4.32667	3.05721	-10.8269	1.63791e-20	1.21704e-18	35.9774	NECAB1
213170_at	4.32158	7.21327	9.1142	4.99703e-16	1.73374e-14	25.7668	GPX7
221810_at	-4.31423	5.30868	-10.4665	1.47366e-19	9.27764e-18	33.8033	RAB15
207135_at	-4.31421	6.13385	-10.6244	5.6345e-20	3.73755e-18	34.7547	HTR2A
219521_at	-4.31106	7.18161	-5.97504	1.62619e-08	1.45726e-07	8.76427	B3GAT1
223726_at	-4.30921	2.71264	-14.446	4.00874e-30	1.17633e-27	57.8954	KCNH3
229626_at	-4.30908	4.03379	-8.6314	8.51916e-15	2.31542e-13	22.9672	CCDC184
214495_at	-4.309	3.08865	-7.41448	8.54896e-12	1.42865e-10	16.16	CACNG2
202095_s_at	4.30294	5.78072	5.62504	8.91786e-08	6.90805e-07	7.10742	BIRC5
214762_at	-4.30137	8.50385	-7.1438	3.75279e-11	5.57701e-10	14.7068	ATP6V1G2
212670_at	4.29982	8.41247	4.8819	2.67839e-06	1.53597e-05	3.81298	ELN
205073_at	-4.29498	4.5636	-6.67774	4.51143e-10	5.47347e-09	12.268	CYP2J2
203820_s_at	4.29245	6.96727	5.23458	5.53303e-07	3.69573e-06	5.33656	IGF2BP3
243198_at	4.29097	7.16035	7.05083	6.20165e-11	8.88818e-10	14.2137	TEX9
236351_at	-4.28569	4.60374	-9.54634	3.81563e-17	1.55802e-15	28.3082	DPP10-AS1
230551_at	-4.28466	5.99749	-7.35767	1.16845e-11	1.90304e-10	15.8529	KSR2
205454_at	-4.28208	4.11093	-8.97424	1.1421e-15	3.73783e-14	24.9506	HPCA
226101_at	-4.28168	5.86852	-12.5269	4.85265e-25	6.72112e-23	46.3024	PRKCE
225792_at	-4.27987	4.26959	-6.84644	1.85108e-10	2.42419e-09	13.141	HOOK1
229065_at	-4.27414	4.22456	-7.32356	1.40889e-11	2.24399e-10	15.669	SLC35F3
232720_at	-4.274	4.50356	-5.40788	2.48561e-07	1.77019e-06	6.11204	LINGO2
203889_at	-4.27263	10.0026	-4.60934	8.62234e-06	4.45608e-05	2.68835	SCG5
241998_at	-4.26447	5.89887	-5.27206	4.66013e-07	3.14545e-06	5.50282	C2orf80
214650_x_at	-4.26046	4.24544	-6.49873	1.14693e-09	1.29192e-08	11.3546	MOG
230883_at	-4.24705	3.81402	-10.0118	2.32226e-18	1.14545e-16	31.0756	NXPH2
204114_at	4.24642	8.32933	8.87561	2.04071e-15	6.27545e-14	24.3775	NID2
210198_s_at	-4.23919	9.57218	-4.44877	1.68081e-05	8.18792e-05	2.04848	PLP1
1558404_at	-4.23727	3.72314	-9.81094	7.79529e-18	3.53298e-16	29.8782	LINC00622
202589_at	4.23148	10.4553	8.50205	1.80712e-14	4.69065e-13	22.2254	TYMS
204953_at	-4.22533	8.98013	-6.44659	1.50135e-09	1.66089e-08	11.0911	SNAP91
227690_at	-4.21716	7.41528	-5.32427	3.66424e-07	2.51542e-06	5.73575	GABRB3
235527_at	-4.21147	7.35097	-5.72231	5.59073e-08	4.51456e-07	7.56153	DLGAP1
1564031_a_at	-4.20805	2.90841	-17.273	2.18869e-37	1.30665e-34	74.4466	RELL2
210721_s_at	-4.20548	5.95089	-5.57241	1.14584e-07	8.72074e-07	6.86382	PAK7
229961_x_at	-4.20399	3.68148	-13.8547	1.44579e-28	3.20909e-26	54.3443	YJEFN3
221696_s_at	-4.20138	3.61881	-18.9431	1.6863e-41	1.53658e-38	83.8058	STYK1
205990_s_at	4.19962	10.1559	6.79471	2.43538e-10	3.11862e-09	12.8721	WNT5A
40472_at	-4.19956	6.65844	-10.2919	4.25883e-19	2.39393e-17	32.7533	LPCAT4
204252_at	4.19444	8.48609	13.6501	5.02546e-28	1.0236e-25	53.1103	CDK2
231666_at	4.19085	7.15362	3.55007	0.000515812	0.00178071	-1.1978	PAX3
233337_s_at	-4.18973	6.51706	-5.37476	2.90001e-07	2.03931e-06	5.9625	SEZ6L2
204570_at	-4.1825	5.01778	-10.0704	1.62874e-18	8.31813e-17	31.4265	COX7A1
219365_s_at	-4.18117	6.05051	-7.78517	1.08614e-12	2.0987e-11	18.1894	CAMKV
227176_at	-4.17689	8.42316	-6.48823	1.21095e-09	1.36049e-08	11.3014	SLC2A13
231325_at	-4.17649	5.41382	-5.31052	3.90424e-07	2.67065e-06	5.67427	UNC5D
205508_at	-4.16585	5.04832	-13.2316	6.46904e-27	1.1089e-24	50.5793	SCN1B
205368_at	-4.16387	5.91021	-5.89583	2.40257e-08	2.0777e-07	8.38386	FAM131B
230237_at	-4.16182	3.88676	-5.50786	1.55522e-07	1.15511e-06	6.56711	ADCYAP1
238694_at	-4.16089	6.16504	-10.0469	1.8783e-18	9.42577e-17	31.2855	DGKE
214285_at	-4.15842	3.54254	-14.2337	1.44864e-29	3.63482e-27	56.623	FABP3
204974_at	-4.1564	7.19353	-10.7495	2.62743e-20	1.87196e-18	35.5097	RAB3A
204162_at	4.15458	6.96331	7.39567	9.48171e-12	1.56638e-10	16.0582	NDC80
205678_at	-4.15295	6.15452	-6.41872	1.73307e-09	1.89303e-08	10.9507	AP3B2
1557617_at	-4.14948	3.19536	-28.655	1.81559e-62	1.57167e-58	131.207	DCTN1-AS1
227081_at	4.14847	9.57767	7.02884	6.98101e-11	9.90674e-10	14.0975	DNALI1
227923_at	-4.14492	7.62689	-11.4252	4.20146e-22	3.80837e-20	39.6039	SHANK3
203987_at	4.14164	8.86035	7.60821	2.92327e-12	5.24462e-11	17.2152	FZD6
232195_at	-4.13945	8.41678	-6.44046	1.54957e-09	1.70986e-08	11.0602	GPR158
205651_x_at	-4.1393	7.27172	-7.39625	9.45189e-12	1.56444e-10	16.0613	RAPGEF4
1552689_at	-4.13047	7.80168	-12.7176	1.50679e-25	2.1922e-23	47.4609	CASKIN1
238673_at	-4.11731	6.01628	-8.22816	8.7729e-14	2.04422e-12	20.6677	SAMD12
210052_s_at	4.11698	7.30511	5.94277	1.90715e-08	1.68893e-07	8.60891	TPX2
206157_at	4.11668	8.23531	5.31428	3.83715e-07	2.62891e-06	5.69107	PTX3
230045_at	-4.11453	5.89128	-4.88814	2.60626e-06	1.49808e-05	3.83929	CNTN2
205952_at	-4.11383	5.56422	-5.34338	3.35434e-07	2.32016e-06	5.8214	KCNK3
203764_at	4.11235	6.01511	5.74466	5.01849e-08	4.08487e-07	7.6666	DLGAP5
244617_at	-4.10995	4.25991	-18.9784	1.38522e-41	1.33235e-38	84	GPR26
232111_at	-4.10763	3.42005	-8.10384	1.78669e-13	3.95561e-12	19.9667	TUNAR
223572_at	-4.10736	4.25875	-5.19355	6.67129e-07	4.37666e-06	5.15548	HHATL
204505_s_at	-4.10387	6.43019	-11.5232	2.30375e-22	2.20359e-20	40.1989	DMTN
231175_at	-4.09668	6.92631	-6.78973	2.50044e-10	3.1972e-09	12.8463	BEND6
236085_at	4.09391	6.60541	3.28701	0.00126313	0.00393035	-2.03273	CAPSL
1556351_at	-4.08915	5.92822	-4.85579	3.00153e-06	1.71108e-05	3.70321	HCN1
235969_at	-4.08541	6.19073	-10.8722	1.24158e-20	9.46938e-19	36.2516	SCN8A
229256_at	-4.07855	8.5662	-6.91103	1.31237e-10	1.7737e-09	13.4783	PGM2L1
230763_at	4.07769	6.28657	4.24677	3.80329e-05	0.000171029	1.26827	SPATA17
229451_at	-4.0679	2.93221	-9.56422	3.42829e-17	1.41656e-15	28.414	GALNT9
230112_at	-4.06246	3.55962	-7.45065	7.00297e-12	1.1817e-10	16.3561	2022-03-04
214589_at	-4.06123	5.33736	-7.6564	2.23446e-12	4.11107e-11	17.4795	FGF12
1553126_a_at	-4.05543	5.94817	-4.98211	1.7234e-06	1.02883e-05	4.23824	SLC39A12
238332_at	-4.05159	4.14364	-7.53097	4.49037e-12	7.78976e-11	16.793	ANKRD29
231783_at	-4.04834	3.0327	-11.4984	2.68183e-22	2.52339e-20	40.0484	CHRM1
232226_at	-4.04685	7.10243	-5.14536	8.30061e-07	5.33835e-06	4.94409	LRRC4C
213496_at	-4.04644	7.26684	-4.42997	1.81552e-05	8.7873e-05	1.97469	LPPR4
223901_at	-4.04172	3.90377	-13.6111	6.37371e-28	1.23987e-25	52.8748	SYT3
213920_at	-4.03905	6.54115	-4.70783	5.68052e-06	3.06281e-05	3.08924	CUX2
1554593_s_at	-4.0295	3.74764	-5.82963	3.32172e-08	2.78764e-07	8.0683	SLC1A6
229901_at	-4.02169	3.22754	-7.47465	6.13357e-12	1.0421e-10	16.4864	ZNF488
219429_at	-4.01986	4.37498	-6.30527	3.09761e-09	3.1922e-08	10.383	FA2H
213506_at	4.01669	7.13258	5.35247	3.21604e-07	2.23432e-06	5.86221	F2RL1
236734_at	-4.01561	6.0905	-5.26633	4.78423e-07	3.22419e-06	5.47737	SLITRK1
225491_at	-4.01206	11.1349	-5.82002	3.48107e-08	2.91149e-07	8.02267	SLC1A2
204697_s_at	-4.00874	4.72017	-5.65006	7.91203e-08	6.19823e-07	7.22377	CHGA
230700_at	-4.00692	2.75846	-11.0665	3.78499e-21	3.00595e-19	37.4275	RTN4RL1
205257_s_at	-4.00151	7.43348	-6.49971	1.14111e-09	1.28704e-08	11.3595	AMPH
213385_at	-3.99303	7.34073	-5.58388	1.08502e-07	8.28995e-07	6.9168	CHN2
204684_at	-3.9926	7.67758	-5.66618	7.32359e-08	5.78173e-07	7.29891	NPTX1
242488_at	-3.99077	6.14339	-4.60775	8.68011e-06	4.48058e-05	2.68194	CHRM3
221221_s_at	-3.99036	5.30303	-9.358	1.17481e-16	4.49988e-15	27.1969	KLHL3
204546_at	-3.986	8.32301	-14.6759	1.00135e-30	3.3339e-28	59.2691	KIAA0513
237802_at	-3.9806	6.3196	-5.48563	1.72689e-07	1.26524e-06	6.46545	XKR4
202644_s_at	3.97912	7.99596	7.93339	4.70729e-13	9.57665e-12	19.0125	TNFAIP3
228579_at	-3.97853	6.88685	-9.5093	4.76212e-17	1.91291e-15	28.0892	KCNQ3
220889_s_at	-3.97404	6.44327	-4.45691	1.62551e-05	7.94984e-05	2.08051	CA10
201136_at	3.97113	9.0979	6.66673	4.7795e-10	5.7704e-09	12.2115	PLP2
206382_s_at	-3.96062	3.7463	-8.2444	7.9925e-14	1.8674e-12	20.7595	BDNF
219144_at	-3.95804	6.04651	-5.99682	1.45996e-08	1.31991e-07	8.86941	DUSP26
229032_at	-3.95684	5.61174	-7.32945	1.36409e-11	2.18066e-10	15.7008	WSCD2
223708_at	-3.95607	6.58372	-7.84984	7.54703e-13	1.48648e-11	18.5477	C1QTNF4
229651_at	-3.95234	4.52121	-4.98214	1.72323e-06	1.02883e-05	4.23834	SEZ6
204134_at	-3.95097	3.78988	-7.77977	1.11958e-12	2.1561e-11	18.1595	PDE2A
1557636_a_at	3.94821	7.36324	4.22759	4.10425e-05	0.000182901	1.19567	C7orf57
242524_at	-3.94418	4.00379	-6.76706	2.81876e-10	3.56995e-09	12.7288	CBLN4
218051_s_at	3.94416	8.45912	7.0611	5.86792e-11	8.473e-10	14.268	NT5DC2
240275_at	3.94181	6.21259	3.65741	0.000352811	0.00126255	-0.841503	ARMC3
1562403_a_at	-3.93459	4.87743	-5.45227	2.01979e-07	1.46067e-06	6.31339	SLC8A3
227860_at	3.93274	6.37321	6.07158	1.00659e-08	9.39975e-08	9.23211	CPXM1
228550_at	-3.93037	4.21191	-7.34067	1.28269e-11	2.06964e-10	15.7612	RTN4R
1557107_at	-3.92366	3.14417	-13.7657	2.48593e-28	5.37986e-26	53.8075	SLC26A4-AS1
229331_at	3.91674	6.93775	4.9496	1.98968e-06	1.17155e-05	4.09961	SPATA18
244493_at	-3.9144	3.46859	-14.1145	2.98304e-29	7.27399e-27	55.9076	GPR22
213045_at	-3.91354	6.92597	-11.4222	4.28129e-22	3.86052e-20	39.5852	MAST3
205906_at	3.90703	6.23558	4.56608	1.03375e-05	5.267e-05	2.51427	FOXJ1
206152_at	-3.9067	4.67726	-13.0216	2.33848e-26	3.71433e-24	49.3064	AGAP2
219564_at	-3.90395	6.77414	-3.8087	0.000203736	0.000772512	-0.324391	KCNJ16
225524_at	3.90152	9.01783	10.6333	5.33607e-20	3.58075e-18	34.8085	ANTXR2
233499_at	-3.89869	3.87359	-6.54042	9.23973e-10	1.05972e-08	11.5661	LRRC7
238017_at	-3.89472	3.37919	-15.4546	9.41204e-33	3.97441e-30	63.8901	SDR16C5
229430_at	-3.88752	6.98698	-5.0724	1.1527e-06	7.19006e-06	4.62666	C8orf46
228194_s_at	-3.8821	4.58391	-5.53216	1.38664e-07	1.03657e-06	6.67853	SORCS1
220520_s_at	3.87591	6.2605	4.72058	5.37949e-06	2.9132e-05	3.14159	NUP62CL
204718_at	-3.87492	6.61209	-8.90857	1.68126e-15	5.2636e-14	24.5688	EPHB6
236915_at	3.87367	7.7631	4.79117	3.97232e-06	2.20901e-05	3.43334	C4orf47
218546_at	-3.87171	6.80926	-7.37276	1.07549e-11	1.76158e-10	15.9344	C1orf115
203313_s_at	3.86593	9.72716	10.2943	4.19589e-19	2.36624e-17	32.7681	TGIF1
220313_at	-3.86127	3.61546	-6.15378	6.6685e-09	6.46065e-08	9.63399	GPR88
203146_s_at	-3.86091	9.18857	-6.40231	1.88553e-09	2.04027e-08	10.8683	GABBR1
221792_at	-3.86053	8.88382	-9.3372	1.32973e-16	5.05969e-15	27.0745	RAB6B
233002_at	-3.86031	5.51151	-6.203	5.20355e-09	5.13328e-08	9.8762	PPP4R4
213411_at	-3.85959	8.02469	-6.69842	4.04703e-10	4.95167e-09	12.3745	ADAM22
241399_at	-3.85638	7.00691	-7.19036	2.91467e-11	4.44205e-10	14.9549	FAM19A2
1553797_a_at	-3.84581	6.31142	-5.05376	1.25296e-06	7.74181e-06	4.54607	LINC01105
213131_at	-3.84562	9.93177	-6.7201	3.61088e-10	4.48137e-09	12.4862	OLFM1
215045_at	-3.84058	6.22707	-6.03104	1.23183e-08	1.12548e-07	9.03512	CELF3
209556_at	-3.83898	7.99413	-13.1847	8.62063e-27	1.46322e-24	50.2949	NCDN
219714_s_at	-3.83469	5.74648	-5.715	5.79117e-08	4.67206e-07	7.52726	CACNA2D3
219697_at	-3.83447	3.75496	-6.9977	8.25273e-11	1.15505e-09	13.9333	HS3ST2
235740_at	-3.83203	5.65673	-6.46369	1.3746e-09	1.53241e-08	11.1774	MCTP1
228984_at	-3.83102	2.79029	-10.0749	1.58521e-18	8.14381e-17	31.4533	CARNS1
231397_at	-3.82674	5.40893	-4.36567	2.35931e-05	0.000110816	1.72413	LPPR5
1552301_a_at	-3.82453	3.916	-9.95198	3.33181e-18	1.59788e-16	30.7187	CORO6
208017_s_at	-3.82315	5.31061	-7.91548	5.20937e-13	1.04994e-11	18.9127	MCF2
204513_s_at	-3.81574	7.86103	-6.96125	1.00341e-10	1.38313e-09	13.7416	ELMO1
225822_at	-3.81357	2.10865	-11.4655	3.28205e-22	3.05496e-20	39.8484	TMEM125
223460_at	-3.81297	2.77965	-8.96937	1.17538e-15	3.83226e-14	24.9222	CAMKK1
227168_at	-3.81268	7.62967	-5.34543	3.32263e-07	2.30191e-06	5.83061	MIAT
227055_at	3.80334	7.66352	5.27805	4.53376e-07	3.06494e-06	5.52945	METTL7B
204540_at	-3.79607	8.7959	-5.3802	2.82763e-07	1.99571e-06	5.98701	EEF1A2
206118_at	-3.79542	2.69971	-12.485	6.2792e-25	8.42727e-23	46.0471	STAT4
203619_s_at	-3.79463	7.63104	-4.97634	1.76806e-06	1.05372e-05	4.21355	FAIM2
238878_at	-3.78624	3.15283	-5.73664	5.21683e-08	4.22644e-07	7.62888	ARX
226029_at	3.78536	9.66637	9.7564	1.08223e-17	4.792e-16	29.5538	VANGL2
228101_at	-3.78535	7.84209	-7.89446	5.86681e-13	1.1756e-11	18.7957	APBA1
227838_at	-3.785	4.86967	-5.05101	1.26849e-06	7.82097e-06	4.53418	UNC5C
225612_s_at	3.78422	9.95398	10.1986	7.49816e-19	3.99433e-17	32.1938	B3GNT5
213664_at	-3.77606	7.24873	-5.10569	9.92687e-07	6.28847e-06	4.77109	SLC1A1
206698_at	-3.7744	5.4164	-6.75555	2.99544e-10	3.77713e-09	12.6693	XK
212686_at	-3.77421	7.82653	-8.43879	2.60687e-14	6.61772e-13	21.8641	PPM1H
204733_at	-3.77128	2.47222	-8.95167	1.30453e-15	4.18246e-14	24.8193	KLK6
236875_at	-3.76152	4.76544	-9.59123	2.91633e-17	1.21371e-15	28.5739	LOC100130705
209369_at	-3.75513	3.59165	-7.44172	7.35665e-12	1.24017e-10	16.3076	ANXA3
210657_s_at	-3.75501	7.31437	-5.897	2.38882e-08	2.06684e-07	8.38945	2022-09-04
228804_at	-3.74892	3.95254	-13.7415	2.87955e-28	6.07972e-26	53.6619	DGCR5
216617_s_at	-3.7451	4.07185	-10.0319	2.05666e-18	1.02319e-16	31.1958	MAG
223381_at	3.74483	6.64961	5.71028	5.92443e-08	4.7729e-07	7.50513	NUF2
203389_at	-3.74118	7.8109	-7.45584	6.80516e-12	1.15056e-10	16.3842	KIF3C
233059_at	-3.7403	8.07547	-4.98244	1.72089e-06	1.02843e-05	4.23965	KCNJ3
206732_at	-3.73969	4.12692	-4.68967	6.13758e-06	3.28267e-05	3.01485	SLITRK3
213200_at	-3.73745	6.47735	-9.74729	1.14317e-17	5.02325e-16	29.4997	SYP
229778_at	-3.73661	6.4967	-4.70271	5.80603e-06	3.12367e-05	3.06823	SPX
203570_at	3.7356	7.37514	5.83053	3.30721e-08	2.7768e-07	8.07257	LOXL1
204059_s_at	-3.73394	7.01618	-5.04405	1.30852e-06	8.03915e-06	4.50416	ME1
1568604_a_at	-3.73331	8.15868	-4.33265	2.69629e-05	0.00012525	1.59657	CADPS
227014_at	-3.73207	6.48842	-9.07857	6.16948e-16	2.11091e-14	25.5587	ASPHD2
213326_at	-3.72977	7.23712	-8.26744	7.00189e-14	1.65155e-12	20.8899	VAMP1
210381_s_at	-3.72965	3.1513	-11.3116	8.43139e-22	7.19077e-20	38.9142	CCKBR
1554588_a_at	3.72821	7.66781	8.75566	4.12346e-15	1.18391e-13	23.6833	TTC30B
213368_x_at	-3.72651	3.78298	-14.6033	1.55033e-30	4.97053e-28	58.8362	PPFIA3
215172_at	-3.72429	4.25897	-7.11858	4.30179e-11	6.34386e-10	14.5727	PTPN20B
221950_at	-3.71956	4.41685	-4.2851	3.26392e-05	0.000148628	1.41416	EMX2
230104_s_at	-3.71903	9.47708	-5.87897	2.6098e-08	2.24235e-07	8.30325	TPPP
228329_at	-3.71765	5.03447	-4.24269	3.86545e-05	0.00017342	1.25282	DAB1
203729_at	3.71314	9.19383	6.1088	8.35701e-09	7.93514e-08	9.41367	EMP3
230977_at	-3.71279	4.62287	-17.4323	8.74211e-38	5.81713e-35	75.3541	NPM2
205019_s_at	-3.71264	2.70855	-10.0729	1.6048e-18	8.2201e-17	31.4411	VIPR1
223611_s_at	-3.71147	7.5711	-6.01112	1.36001e-08	1.23341e-07	8.93857	LNX1
204932_at	3.71126	8.69949	4.45422	1.64358e-05	8.02686e-05	2.06993	TNFRSF11B
1557430_at	-3.70885	6.79471	-7.70064	1.74484e-12	3.26225e-11	17.7229	SMIM17
236195_x_at	-3.70776	2.84203	-10.7633	2.41532e-20	1.74235e-18	35.593	PRKCG
203700_s_at	-3.70775	5.9885	-6.61211	6.36077e-10	7.517e-09	11.9316	DIO2
206376_at	-3.70532	5.09799	-5.16561	7.57349e-07	4.92376e-06	5.03276	SLC6A15
1554640_at	-3.70531	4.84183	-9.17207	3.54695e-16	1.25837e-14	26.1053	PALM2
237939_at	-3.70218	5.13186	-5.94777	1.86068e-08	1.65369e-07	8.63296	EPHA5
210809_s_at	3.6995	7.3841	3.44814	0.000734157	0.00242937	-1.5278	POSTN
202363_at	-3.68997	9.16884	-4.80055	3.81462e-06	2.12972e-05	3.47233	SPOCK1
213745_at	-3.68663	5.22909	-5.49019	1.69028e-07	1.24368e-06	6.48626	ATRNL1
242162_at	3.68432	5.63425	3.37866	0.000929862	0.00299901	-1.74807	DAW1
204437_s_at	3.6796	5.5012	4.07294	7.51806e-05	0.000315005	0.619677	FOLR1
213040_s_at	-3.67853	7.20692	-6.14056	7.12636e-09	6.87476e-08	9.56916	NPTXR
204822_at	3.6758	5.95207	5.68271	6.76514e-08	5.38696e-07	7.37605	TTK
225532_at	-3.67316	4.91914	-7.92741	4.86947e-13	9.86024e-12	18.9792	CABLES1
231223_at	-3.67023	6.27678	-5.15229	8.04432e-07	5.18315e-06	4.97442	CSMD1
213371_at	-3.66972	3.37867	-8.85166	2.34892e-15	7.12171e-14	24.2387	LDB3
213975_s_at	3.66851	8.81845	5.90835	2.25937e-08	1.96763e-07	8.44374	LYZ
213308_at	-3.66776	7.37432	-5.86516	2.79234e-08	2.38381e-07	8.23739	SHANK2
1554181_at	-3.66763	2.51411	-13.038	2.11464e-26	3.38988e-24	49.406	SNX32
230563_at	-3.66264	8.69109	-4.59709	9.07768e-06	4.6691e-05	2.63895	RASGEF1A
215161_at	-3.66173	2.60662	-8.90051	1.76281e-15	5.47927e-14	24.522	CAMK1G
205428_s_at	-3.65954	5.95115	-6.46133	1.39144e-09	1.54721e-08	11.1655	CALB2
218629_at	3.65797	6.48547	9.23631	2.42277e-16	8.7936e-15	26.4819	SMO
210078_s_at	-3.65616	7.47833	-6.77651	2.68148e-10	3.40855e-09	12.7778	KCNAB1
203817_at	-3.65554	9.16304	-10.529	1.0075e-19	6.60715e-18	34.1796	GUCY1B3
226145_s_at	-3.65505	4.93523	-4.81614	3.56574e-06	2.00499e-05	3.5373	FRAS1
223634_at	-3.65486	5.18102	-8.35599	4.20578e-14	1.02506e-12	21.3924	RASD2
221713_s_at	-3.65317	6.22104	-10.4428	1.7021e-19	1.06001e-17	33.6607	MAP6D1
207035_at	-3.6526	2.48953	-9.17591	3.467e-16	1.23253e-14	26.1279	SLC30A3
230839_at	-3.65118	4.09749	-7.18247	3.04232e-11	4.61627e-10	14.9129	PRMT8
206577_at	-3.6484	3.66213	-11.3158	8.22026e-22	7.08047e-20	38.9393	VIP
215003_at	-3.64835	3.90203	-9.47699	5.77631e-17	2.2937e-15	27.8984	DGCR9
222857_s_at	-3.64731	7.53901	-5.15142	8.0762e-07	5.19982e-06	4.97059	KCNMB4
238865_at	3.64469	5.57941	7.06021	5.896e-11	8.49937e-10	14.2633	PABPC4L
219884_at	-3.63748	3.24989	-8.69746	5.79458e-15	1.61809e-13	23.3475	LHX6
223691_at	3.63428	6.99358	5.86002	2.8635e-08	2.43856e-07	8.21287	RGS22
227462_at	3.63356	7.02773	5.73854	5.16927e-08	4.1938e-07	7.63779	ERAP2
205384_at	-3.63274	6.8616	-3.59303	0.000443517	0.00154998	-1.05629	FXYD1
236377_at	-3.63222	4.1527	-5.46889	1.86829e-07	1.35907e-06	6.38906	TMEM132D
238327_at	3.62649	6.1982	3.93539	0.000127075	0.00050483	0.121851	ODF3B
205104_at	-3.62557	7.3925	-7.73426	1.44537e-12	2.74082e-11	17.9082	SNPH
204051_s_at	3.61785	7.33204	5.76561	4.5345e-08	3.72595e-07	7.7653	SFRP4
203739_at	3.61641	9.37672	10.3108	3.79678e-19	2.16229e-17	32.867	ZNF217
217551_at	3.61497	5.80875	5.22869	5.68397e-07	3.78633e-06	5.3105	OR7E14P
244623_at	-3.61232	5.03431	-4.94843	2.00001e-06	1.17576e-05	4.09461	KCNQ5
229116_at	-3.61195	7.72506	-6.3474	2.49827e-09	2.63735e-08	10.5931	CNKSR2
227612_at	-3.60963	8.94835	-3.6428	0.00037171	0.00132443	-0.890526	ELAVL3
204743_at	-3.60773	8.77574	-7.37722	1.04947e-11	1.7206e-10	15.9584	TAGLN3
210408_s_at	-3.6065	5.17919	-3.9738	0.000109892	0.000442766	0.259473	CPNE6
209035_at	3.60476	9.45561	7.59468	3.15193e-12	5.59686e-11	17.1411	MDK
231963_at	-3.60028	2.59227	-7.69758	1.77505e-12	3.31158e-11	17.706	ANKRD33B
204287_at	-3.59814	8.36369	-9.84323	6.41831e-18	2.97113e-16	30.0704	SYNGR1
215543_s_at	-3.58928	5.38935	-7.49581	5.45596e-12	9.32469e-11	16.6015	LARGE
224588_at	3.58889	5.99231	2.56468	0.0113166	0.0269015	-4.03276	XIST
205901_at	-3.58551	3.51946	-4.87507	2.75948e-06	1.5809e-05	3.78423	PNOC
213075_at	3.58256	6.63885	5.79541	3.9239e-08	3.25005e-07	7.90608	OLFML2A
207714_s_at	3.57694	9.04153	7.36489	1.12305e-11	1.83083e-10	15.8918	SERPINH1
226305_at	-3.57461	7.76203	-13.4762	1.45157e-27	2.67351e-25	52.0596	LYNX1
226314_at	3.56824	8.13739	14.8995	2.60666e-31	9.40188e-29	60.6018	CHST14
213373_s_at	3.5642	6.29493	6.19045	5.5438e-09	5.43795e-08	9.81435	CASP8
210033_s_at	3.56223	7.5103	2.79091	0.00594486	0.0153479	-3.45392	SPAG6
222570_at	-3.56077	8.47253	-10.7111	3.32056e-20	2.32749e-18	35.278	NCS1
213861_s_at	3.55844	6.24132	8.78559	3.46052e-15	1.00523e-13	23.8562	METTL21B
230472_at	3.5584	7.49962	4.01236	9.48829e-05	0.000389083	0.398723	IRX1
209877_at	-3.55478	3.52836	-9.82508	7.15958e-18	3.27055e-16	29.9623	SNCG
205986_at	-3.55078	4.79445	-11.3129	8.36531e-22	7.16974e-20	38.922	AATK
239067_s_at	-3.54942	4.40467	-12.0003	1.23139e-23	1.36661e-21	43.0995	PANX2
230231_at	-3.54202	6.5999	-5.08785	1.07557e-06	6.76155e-06	4.69358	FGF14
226507_at	-3.54007	8.99794	-11.3619	6.19514e-22	5.47227e-20	39.2194	PAK1
229770_at	-3.53947	5.82216	-6.80858	2.26285e-10	2.91784e-09	12.9441	GLT1D1
229816_at	3.53856	6.73987	4.49099	1.41244e-05	7.00677e-05	2.21506	WDR78
227644_at	-3.53752	4.7759	-11.1438	2.35802e-21	1.91664e-19	37.896	RIMS4
1554801_at	-3.53543	3.25566	-13.6418	5.28523e-28	1.06399e-25	53.0603	FNDC9
1557098_s_at	-3.53014	3.58854	-25.5607	2.54997e-56	7.35793e-53	117.378	HAR1A
223220_s_at	3.52887	8.44989	5.86696	2.7679e-08	2.36529e-07	8.24595	PARP9
220142_at	-3.52848	3.01318	-10.7442	2.71285e-20	1.91704e-18	35.478	HAPLN2
242138_at	-3.52556	3.99651	-4.44117	1.73411e-05	8.42857e-05	2.0186	DLX1
217546_at	-3.52452	8.56182	-4.51293	1.28978e-05	6.4463e-05	2.30211	MT1M
222953_at	-3.5197	3.42307	-9.70122	1.50767e-17	6.52557e-16	29.226	GPR83
210246_s_at	-3.51589	3.96547	-6.6252	5.94035e-10	7.06841e-09	11.9986	ABCC8
236420_s_at	-3.51344	5.33755	-6.16692	6.2419e-09	6.08137e-08	9.69854	ANO4
227154_at	-3.50664	6.88711	-4.15432	5.47813e-05	0.000236575	0.920661	IGSF21
218542_at	3.50644	5.63211	6.04578	1.14473e-08	1.05474e-07	9.10666	CEP55
210302_s_at	3.50552	6.61727	2.99485	0.00321669	0.00896644	-2.89453	MAB21L2
204592_at	-3.50453	5.74188	-11.7235	6.73611e-23	7.02544e-21	41.4165	DLG4
229973_at	-3.50435	6.19382	-4.90523	2.41835e-06	1.40264e-05	3.91143	ERICH3
229160_at	-3.50244	4.40045	-6.41914	1.72933e-09	1.89015e-08	10.9528	MUM1L1
221884_at	3.50228	8.14988	3.90722	0.000141275	0.000556265	0.0215834	MECOM
229831_at	-3.49746	7.40618	-4.15565	5.44967e-05	0.000235463	0.925619	CNTN3
1556366_s_at	-3.49369	3.2128	-14.3478	7.25709e-30	1.90367e-27	57.3076	LY86-AS1
213280_at	-3.49029	7.74556	-8.89438	1.82757e-15	5.67037e-14	24.4864	RAP1GAP2
210193_at	-3.48794	4.52737	-12.279	2.22333e-24	2.74947e-22	44.7948	MOBP
1555804_a_at	3.48049	5.55628	3.40583	0.000848134	0.00275803	-1.66239	MAP3K19
232003_at	-3.47963	5.76432	-10.1957	7.63138e-19	4.05283e-17	32.1763	PNMAL2
223605_at	-3.47845	8.15891	-4.89837	2.49214e-06	1.44254e-05	3.88246	SLC25A18
1557181_s_at	-3.4782	5.86267	-5.36204	3.07636e-07	2.14849e-06	5.90526	C11orf87
230287_at	-3.47671	5.45203	-7.26445	1.94667e-11	3.02538e-10	15.3514	SGSM1
228903_at	-3.47491	2.82039	-12.0819	7.45867e-24	8.55179e-22	43.596	CES4A
229266_at	-3.47028	6.21735	-4.08833	7.08341e-05	0.000298673	0.676261	SHISA6
1556627_at	-3.46708	3.66529	-6.55466	8.58085e-10	9.87768e-09	11.6385	DRP2
207299_s_at	-3.46685	6.29954	-3.88887	0.000151323	0.000590856	-0.0434116	GRM1
206364_at	3.46674	5.91411	5.74347	5.04749e-08	4.10654e-07	7.66099	KIF14
228716_at	-3.46629	7.7578	-4.89628	2.51514e-06	1.45294e-05	3.8736	THRB
235228_at	-3.46605	7.1503	-5.07039	1.16313e-06	7.241e-06	4.61795	CCDC85A
232010_at	-3.46354	7.41662	-3.51257	0.000587849	0.00200028	-1.32015	FSTL5
235046_at	3.46302	7.86645	4.94913	1.99387e-06	1.17295e-05	4.09758	INPP4B
207165_at	3.46294	5.87712	6.09421	8.99e-09	8.48195e-08	9.34242	HMMR
209108_at	3.4534	11.6351	9.8054	8.05967e-18	3.63378e-16	29.8452	TSPAN6
223603_at	-3.45163	5.89197	-5.04465	1.305e-06	8.02041e-06	4.50676	RNF112
204945_at	-3.45129	4.69773	-7.39727	9.39867e-12	1.55861e-10	16.0669	PTPRN
239132_at	-3.45048	3.46976	-4.7653	4.44074e-06	2.44304e-05	3.32606	NOS1
214063_s_at	-3.45041	7.35056	-4.31082	2.94402e-05	0.000135666	1.51263	TF
209408_at	3.4491	4.97577	4.83221	3.3256e-06	1.88157e-05	3.60444	KIF2C
221586_s_at	3.44838	9.01735	11.033	4.64712e-21	3.65707e-19	37.2244	E2F5
219911_s_at	-3.4455	4.20025	-6.18995	5.55798e-09	5.44877e-08	9.81185	SLCO4A1
213992_at	3.44431	5.47525	4.81552	3.57532e-06	2.00777e-05	3.53471	COL4A6
219867_at	3.44265	6.25422	3.97422	0.000109716	0.000442157	0.260999	CHODL
226973_at	-3.44207	6.64671	-5.13751	8.60027e-07	5.50653e-06	4.90979	VSTM2L
230495_at	-3.44096	3.46767	-6.88672	1.49406e-10	1.99434e-09	13.3511	LINC01102
234984_at	3.43949	9.03325	15.542	5.59355e-33	2.48311e-30	64.4053	NEDD1
230081_at	-3.43885	5.96909	-4.89041	2.58055e-06	1.4864e-05	3.84885	PLCXD3
204506_at	-3.43473	8.59115	-5.86919	2.73787e-08	2.34077e-07	8.25658	PPP3R1
226627_at	-3.42819	9.52745	-6.63851	5.54109e-10	6.6115e-09	12.0667	2022-09-08
219591_at	-3.42729	6.46048	-10.3641	2.7472e-19	1.63444e-17	33.1871	CEND1
228422_at	-3.42666	5.4109	-5.37485	2.89872e-07	2.03924e-06	5.96293	LHFPL4
205578_at	3.42565	5.94171	4.11923	6.28267e-05	0.00026844	0.790299	ROR2
201012_at	3.42326	11.7077	5.15627	7.90092e-07	5.10215e-06	4.99182	ANXA1
1558368_s_at	3.41782	8.6464	6.89763	1.4096e-10	1.8909e-09	13.4082	DRAXIN
242036_x_at	-3.41479	4.87973	-11.6857	8.49559e-23	8.70321e-21	41.1867	ATP2B3
208359_s_at	-3.40986	5.05924	-4.67447	6.5473e-06	3.47497e-05	2.95275	KCNJ4
37512_at	-3.40984	5.48491	-7.62263	2.69753e-12	4.86482e-11	17.2942	HSD17B6
202022_at	-3.40862	10.0363	-4.96751	1.8384e-06	1.093e-05	4.1759	ALDOC
206408_at	-3.4058	8.1149	-4.94997	1.98651e-06	1.17021e-05	4.10114	LRRTM2
1556499_s_at	3.40511	11.3041	6.55971	8.35832e-10	9.62791e-09	11.6642	COL1A1
207876_s_at	3.40173	7.80447	5.64373	8.15558e-08	6.37639e-07	7.19429	FLNC
220156_at	3.39922	6.52607	2.95338	0.00365394	0.010008	-3.01112	EFCAB1
227091_at	3.39418	7.35254	4.6542	7.13503e-06	3.75924e-05	2.87016	CCDC146
205549_at	-3.39283	9.18899	-4.18538	4.84902e-05	0.000212105	1.03679	PCP4
228323_at	3.3925	5.87734	5.08372	1.09567e-06	6.87046e-06	4.67568	CASC5
206039_at	-3.39146	6.31824	-5.24615	5.24787e-07	3.51475e-06	5.38779	RAB33A
41660_at	3.39144	6.49864	4.46427	1.57703e-05	7.73242e-05	2.1095	CELSR1
203151_at	-3.39017	10.1537	-8.94897	1.32548e-15	4.24177e-14	24.8035	MAP1A
229638_at	3.38987	8.4636	6.26727	3.75811e-09	3.82281e-08	10.1941	IRX3
210240_s_at	-3.3898	5.97254	-7.50999	5.04404e-12	8.65486e-11	16.6787	CDKN2D
231549_at	3.38919	5.37667	3.28176	0.00128526	0.00398991	-2.04884	C1orf158
239216_at	3.38831	5.50698	3.38377	0.000913955	0.00295156	-1.73201	TEKT1
203710_at	-3.38812	8.79666	-7.10402	4.65421e-11	6.81712e-10	14.4954	ITPR1
218976_at	-3.38241	7.86469	-5.06673	1.18234e-06	7.34477e-06	4.60212	DNAJC12
220432_s_at	3.38227	6.26162	5.15891	7.80697e-07	5.05657e-06	5.00339	CYP39A1
244675_at	-3.37842	4.25912	-9.69176	1.59587e-17	6.83892e-16	29.1698	RGS8
201655_s_at	3.37738	8.59647	7.42861	7.9084e-12	1.3293e-10	16.2365	HSPG2
214607_at	-3.37576	7.84561	-6.53624	9.44241e-10	1.07977e-08	11.5449	PAK3
218584_at	3.37081	8.36328	8.02764	2.7576e-13	5.85796e-12	19.5392	TCTN1
227816_at	3.37034	8.1357	5.06889	1.17096e-06	7.27931e-06	4.61146	NTN1
231031_at	-3.36903	6.22246	-7.60619	2.95626e-12	5.29284e-11	17.2041	KGFLP2
205825_at	-3.36838	6.08489	-4.21733	4.27453e-05	0.000189271	1.15693	PCSK1
216086_at	-3.36579	4.6907	-4.98116	1.73074e-06	1.03254e-05	4.23415	SV2C
241456_at	-3.36421	4.62708	-5.74681	4.96665e-08	4.04838e-07	7.6767	FAM78B
206018_at	-3.36311	5.57623	-2.76894	0.0063394	0.0162382	-3.51207	FOXG1
227019_at	3.36189	6.9431	4.99931	1.59691e-06	9.64662e-06	4.31183	C1orf226
227235_at	-3.35736	7.12937	-7.98061	3.60198e-13	7.50434e-12	19.2761	GUCY1A3
214046_at	-3.35695	9.37606	-4.31931	2.84523e-05	0.000131359	1.54522	FUT9
222896_at	-3.35539	5.78421	-8.41831	2.93469e-14	7.3742e-13	21.7472	TMEM38A
212252_at	-3.35202	8.94675	-11.9944	1.27696e-23	1.40816e-21	43.0635	CAMKK2
209651_at	3.35064	8.40988	6.41399	1.77567e-09	1.93468e-08	10.927	TGFB1I1
242385_at	-3.35016	6.08664	-5.93213	2.0098e-08	1.77077e-07	8.55781	RORB
203022_at	3.34928	6.71668	7.83958	7.99627e-13	1.56961e-11	18.4908	RNASEH2A
231867_at	-3.34694	7.63287	-3.9846	0.000105474	0.000427252	0.298369	TENM2
208851_s_at	-3.34389	8.55865	-6.29866	3.20358e-09	3.28965e-08	10.3501	THY1
225681_at	3.34357	9.40523	5.03077	1.3884e-06	8.49076e-06	4.44693	CTHRC1
229849_at	-3.34137	6.82981	-5.86955	2.73307e-08	2.33783e-07	8.25829	WIPF3
232377_at	-3.33262	5.86945	-3.49781	0.000618727	0.00209301	-1.36802	NXPH1
213060_s_at	3.33241	7.36325	3.17948	0.00179512	0.00536306	-2.35807	CHI3L2
205638_at	-3.33239	7.73901	-4.57058	1.01449e-05	5.18107e-05	2.53231	BAI3
219578_s_at	-3.32914	6.21537	-5.99199	1.49529e-08	1.34623e-07	8.8461	CPEB1
220591_s_at	3.32806	6.57478	3.36531	0.000972659	0.00311845	-1.78995	EFHC2
1560698_a_at	-3.32756	4.0225	-8.06112	2.27927e-13	4.92646e-12	19.7269	TRHDE-AS1
214822_at	-3.32634	4.15919	-4.67962	6.40558e-06	3.40497e-05	2.97377	BRINP2
215076_s_at	3.3254	11.7594	6.85022	1.81426e-10	2.38318e-09	13.1607	COL3A1
217452_s_at	-3.32477	5.35334	-4.69193	6.07869e-06	3.25419e-05	3.02411	B3GALT2
227365_at	-3.32186	8.94042	-5.02467	1.42665e-06	8.70011e-06	4.42068	ATCAY
228304_at	3.31982	7.06725	7.29231	1.67172e-11	2.62398e-10	15.501	RBM43
1552365_at	3.31857	7.58701	4.37436	2.27755e-05	0.000107354	1.75784	SCIN
223715_at	-3.31807	4.01392	-7.03995	6.57595e-11	9.38578e-10	14.1562	BRSK2
236359_at	-3.31574	7.21634	-5.29279	4.23662e-07	2.87867e-06	5.59511	SCN4B
219877_at	-3.31517	3.79269	-5.43538	2.18599e-07	1.57233e-06	6.23666	ZMAT4
214769_at	-3.31198	9.03056	-7.23885	2.23845e-11	3.45097e-10	15.2142	CLCN4
219532_at	-3.31097	8.0041	-8.73492	4.65532e-15	1.32562e-13	23.5635	ELOVL4
231133_at	3.30802	6.08509	4.08283	7.23599e-05	0.000304735	0.656008	DRC1
231980_at	-3.3077	7.7884	-4.9867	1.68876e-06	1.01168e-05	4.25785	DOK6
230144_at	-3.30566	7.61105	-4.19311	4.70355e-05	0.000206523	1.0658	GRIA3
1568606_at	3.30535	5.41355	3.33848	0.00106431	0.00338471	-1.87369	C11orf88
205609_at	3.30073	7.20335	4.09282	6.96142e-05	0.000294317	0.69277	ANGPT1
225598_at	-3.3007	6.39658	-9.23846	2.39204e-16	8.70029e-15	26.4945	SLC45A4
212914_at	-3.29983	8.85522	-8.65511	7.41953e-15	2.0422e-13	23.1036	CBX7
228796_at	-3.29825	5.69455	-3.62307	0.000398747	0.00140945	-0.956453	CPNE4
228766_at	3.29661	5.98861	3.09094	0.00238208	0.00688381	-2.61884	CD36
225912_at	3.29059	10.1515	12.5189	5.09766e-25	6.94928e-23	46.2536	TP53INP1
228141_at	3.28246	7.10594	6.38588	2.05142e-09	2.20187e-08	10.7858	GPX8
231151_at	-3.28205	2.69798	-10.9216	9.18047e-21	7.0956e-19	36.5504	DLGAP3
209755_at	-3.27989	8.20215	-4.74574	4.82995e-06	2.64038e-05	3.24523	NMNAT2
221591_s_at	3.27676	4.79542	5.04144	1.32386e-06	8.11901e-06	4.4929	FAM64A
228170_at	-3.27106	8.78243	-2.92138	0.00402809	0.0108915	-3.10012	OLIG1
230896_at	-3.27035	3.00665	-7.50423	5.20749e-12	8.92647e-11	16.6473	BEND4
216237_s_at	3.26932	7.99129	9.59938	2.77724e-17	1.15861e-15	28.6222	MCM5
213776_at	-3.26809	6.22176	-9.54358	3.87911e-17	1.58021e-15	28.2919	LOC157562
221521_s_at	3.26644	7.52798	5.8365	3.2123e-08	2.70104e-07	8.10092	GINS2
214817_at	-3.2663	6.11302	-11.5046	2.58141e-22	2.45561e-20	40.0862	UNC13A
227475_at	-3.26298	4.24443	-6.75142	3.06132e-10	3.85459e-09	12.6479	FOXQ1
227048_at	3.26219	5.18197	3.97738	0.000108409	0.000437911	0.272354	LAMA1
201746_at	3.26154	8.38895	8.95867	1.25185e-15	4.036e-14	24.86	TP53
219703_at	3.26101	8.94632	6.40755	1.83546e-09	1.99106e-08	10.8946	MNS1
226213_at	-3.2578	5.63706	-4.2903	3.19663e-05	0.000146094	1.43404	ERBB3
219825_at	-3.25627	6.21794	-5.37404	2.90971e-07	2.04447e-06	5.95926	CYP26B1
216262_s_at	3.25471	7.03811	6.60649	6.55044e-10	7.70957e-09	11.9028	TGIF2
212935_at	-3.2536	6.67795	-6.87921	1.55504e-10	2.06777e-09	13.3119	MCF2L
219142_at	-3.25081	5.10754	-5.87224	2.6973e-08	2.30951e-07	8.27112	RASL11B
205709_s_at	-3.25027	6.76337	-4.55311	1.09129e-05	5.52441e-05	2.46231	CDS1
233076_at	-3.24903	3.97681	-12.4719	6.8023e-25	9.05909e-23	45.9679	JAKMIP3
227216_at	-3.24463	4.04648	-23.4541	7.38536e-52	1.82661e-48	107.301	RLTPR
1562371_s_at	3.24298	5.42865	3.25747	0.00139235	0.00427938	-2.12303	VWA3B
229725_at	-3.24164	7.39552	-4.50298	1.34407e-05	6.69443e-05	2.2626	ACSL6
226872_at	3.24024	6.89057	3.99985	9.95213e-05	0.000405319	0.353454	RFX2
228537_at	3.24021	6.06145	5.03044	1.3904e-06	8.5e-06	4.44554	GLI2
213913_s_at	-3.23632	6.51654	-6.51471	1.05582e-09	1.19786e-08	11.4356	TBC1D30
219542_at	3.23503	7.3052	4.26988	3.46862e-05	0.000157205	1.35613	NEK11
241703_at	-3.235	8.77126	-6.40569	1.85312e-09	2.0077e-08	10.8852	RUNDC3B
228368_at	-3.23316	5.74281	-5.23866	5.43089e-07	3.63312e-06	5.3546	ARHGAP20
219410_at	3.22935	7.119	4.34971	2.51679e-05	0.000117638	1.66238	TMEM45A
230973_at	-3.22874	2.93782	-9.31759	1.49444e-16	5.64919e-15	26.9592	SH2D5
206017_at	-3.22815	5.8974	-5.02892	1.39988e-06	8.55494e-06	4.43897	KIAA0319
225025_at	-3.22624	6.1211	-6.67572	4.55941e-10	5.52393e-09	12.2577	IGSF8
205934_at	-3.22468	6.93676	-6.37689	2.14825e-09	2.30011e-08	10.7407	PLCL1
229156_s_at	-3.22259	6.79842	-6.92743	1.20237e-10	1.63396e-09	13.5642	PRKAG2-AS1
1556057_s_at	-3.21894	5.02596	-2.95712	0.00361235	0.00990665	-3.00066	NEUROD1
221898_at	3.21489	10.1308	5.52897	1.4077e-07	1.0514e-06	6.66388	PDPN
1556308_at	-3.2143	6.27801	-12.3989	1.06517e-24	1.35597e-22	45.5237	PRRT3
215972_at	-3.21185	3.59777	-9.68301	1.68188e-17	7.18228e-16	29.118	PART1
230846_at	-3.20915	5.37796	-12.4167	9.54554e-25	1.2333e-22	45.6323	AKAP5
206349_at	-3.209	8.58829	-3.14131	0.00202944	0.00598972	-2.47129	LGI1
227290_at	-3.20803	7.40801	-8.86351	2.19096e-15	6.69045e-14	24.3074	CDYL2
236771_at	-3.2078	4.17449	-6.61589	6.23669e-10	7.38044e-09	11.9509	RIPPLY2
219478_at	-3.20665	3.72675	-4.84322	3.17028e-06	1.80017e-05	3.65051	WFDC1
223933_at	-3.2063	4.93052	-9.24105	2.35556e-16	8.58565e-15	26.5096	KIF5A
226576_at	-3.20552	6.65901	-7.24924	2.11521e-11	3.27848e-10	15.2698	ARHGAP26
202580_x_at	3.20505	4.74475	4.53144	1.19435e-05	6.00575e-05	2.37579	FOXM1
235946_at	3.20386	5.58269	4.17481	5.05488e-05	0.000220053	0.997203	RIBC1
231084_at	3.20293	7.55042	3.65298	0.000358446	0.00128113	-0.856393	WDR96
223923_at	3.19995	5.59418	5.22361	5.81724e-07	3.86618e-06	5.28807	C21orf62
239221_at	-3.19891	4.49031	-5.44774	2.06315e-07	1.48892e-06	6.29278	GPR123
228771_at	-3.19449	8.35962	-7.16781	3.29448e-11	4.96408e-10	14.8347	ADRBK2
231384_at	-3.19229	8.70231	-3.92508	0.000132107	0.000522504	0.0850857	GRIN2A
213808_at	-3.19222	6.45732	-5.75618	4.74651e-08	3.88724e-07	7.72082	ADAM23
1553635_s_at	3.19211	6.91405	3.01043	0.00306525	0.00859272	-2.85036	TCTEX1D1
204984_at	3.19019	8.19467	4.66708	6.75593e-06	3.57911e-05	2.92261	GPC4
219538_at	3.18911	6.66815	14.0248	5.14238e-29	1.23653e-26	55.3682	WDR5B
213599_at	3.18833	5.48215	5.10148	1.01166e-06	6.38993e-06	4.75279	OIP5
204995_at	-3.18651	9.62463	-5.31107	3.89432e-07	2.66492e-06	5.67674	CDK5R1
231804_at	-3.18604	3.25014	-14.3961	5.4188e-30	1.46587e-27	57.5969	RXFP1
210445_at	-3.18453	4.15312	-4.78779	4.03065e-06	2.23591e-05	3.41931	FABP6
225746_at	-3.18278	6.57189	-7.9309	4.77423e-13	9.69007e-12	18.9986	RAB11FIP4
204865_at	3.18254	6.26506	3.46243	0.000699045	0.00232518	-1.48205	CA3
226096_at	-3.18236	6.66806	-4.77204	4.31375e-06	2.37696e-05	3.35397	FNDC5
241805_at	-3.17306	8.46488	-3.2727	0.00132429	0.0040993	-2.07658	GABRG1
236738_at	-3.17194	3.81588	-11.7314	6.4181e-23	6.7754e-21	41.4644	C3orf80
230359_at	-3.17162	6.68291	-4.655	7.1108e-06	3.74876e-05	2.87342	KNDC1
226743_at	3.16774	6.97194	5.06645	1.18385e-06	7.35153e-06	4.60088	SLFN11
236289_at	-3.16568	3.66681	-12.3641	1.31834e-24	1.65395e-22	45.3125	LOC100506563
218424_s_at	3.16558	7.49444	5.18704	6.8715e-07	4.5046e-06	5.12687	STEAP3
203868_s_at	3.16512	8.40894	4.24882	3.77234e-05	0.00016977	1.27607	VCAM1
237515_at	-3.16503	6.36961	-6.99013	8.59496e-11	1.1981e-09	13.8935	TMEM56
236088_at	-3.16458	5.52247	-4.71379	5.53789e-06	2.9943e-05	3.11369	NTNG1
209726_at	-3.16435	9.48434	-7.00801	7.80818e-11	1.09726e-09	13.9877	CA11
1557133_at	-3.16277	5.17034	-7.33839	1.2989e-11	2.08995e-10	15.7489	LINC00632
232060_at	3.16144	7.14411	4.39291	2.11215e-05	0.000100405	1.82993	ROR1
204073_s_at	-3.15856	4.46173	-5.12448	9.12119e-07	5.82283e-06	4.85292	MYRF
236705_at	-3.15756	3.97505	-7.11353	4.4209e-11	6.50289e-10	14.5459	TMEM196
228035_at	3.15161	6.44584	5.57864	1.11241e-07	8.49024e-07	6.89258	STK33
219306_at	3.1501	5.41	4.97269	1.79684e-06	1.0694e-05	4.19797	KIF15
202260_s_at	-3.14982	10.7606	-9.69294	1.58456e-17	6.80733e-16	29.1769	STXBP1
229289_at	-3.14921	3.40132	-8.05488	2.36176e-13	5.09205e-12	19.6918	FAM71E1
210380_s_at	-3.14826	6.4588	-4.87721	2.73389e-06	1.56676e-05	3.79321	CACNA1G
234936_s_at	3.14708	8.26893	10.0915	1.43378e-18	7.40985e-17	31.5526	CC2D2A
236656_s_at	-3.14633	7.13359	-4.95876	1.91093e-06	1.13069e-05	4.13857	LOC100288911
1554706_at	-3.1458	3.66248	-13.7529	2.68624e-28	5.74158e-26	53.7307	OR2L13
205394_at	3.1453	6.09233	5.57207	1.14768e-07	8.72629e-07	6.86226	CHEK1
202357_s_at	3.14519	6.76681	3.53981	0.000534653	0.00183769	-1.23139	CFB
203325_s_at	3.14447	8.37142	6.07324	9.98284e-09	9.33169e-08	9.2402	COL5A1
242093_at	-3.1433	4.80793	-5.29305	4.23151e-07	2.87633e-06	5.59628	SYTL5
227228_s_at	3.14312	7.60276	4.81558	3.57443e-06	2.00777e-05	3.53495	CCDC88C
243244_at	-3.1429	5.71132	-8.93817	1.41247e-15	4.49524e-14	24.7408	CACNB4
201506_at	3.1427	10.7722	5.90761	2.26752e-08	1.97274e-07	8.44023	TGFBI
228436_at	-3.13955	4.91033	-9.30051	1.65429e-16	6.19928e-15	26.8588	KCNC4
235486_at	-3.13865	8.45439	-4.45581	1.63288e-05	7.97912e-05	2.07618	KIAA1549L
204780_s_at	3.13649	8.67464	4.95937	1.90579e-06	1.12842e-05	4.14117	FAS
219368_at	-3.13279	9.18177	-5.32884	3.58766e-07	2.46847e-06	5.75622	NAP1L2
1556047_s_at	-3.13011	8.24327	-7.52008	4.76976e-12	8.2414e-11	16.7337	MAGEE1
221024_s_at	3.1291	8.69014	4.84938	3.08654e-06	1.75607e-05	3.6763	SLC2A10
243884_at	3.12677	4.9058	3.73783	0.00026403	0.000975699	-0.568802	TEX26
220302_at	3.12655	5.30464	3.70413	0.000298302	0.00108772	-0.683695	MAK
224400_s_at	3.12528	5.93344	3.79534	0.000214003	0.00080632	-0.370781	CHST9
231358_at	-3.12297	7.83142	-4.43084	1.80911e-05	8.76114e-05	1.97808	MRO
210108_at	-3.1203	4.15971	-6.64984	5.22197e-10	6.25228e-09	12.1248	CACNA1D
229944_at	-3.11987	3.42492	-8.95701	1.26415e-15	4.06807e-14	24.8503	OPRK1
202859_x_at	3.11926	6.38837	4.07753	7.38587e-05	0.000309991	0.63653	CXCL8
218469_at	-3.11705	3.41293	-5.55996	1.21557e-07	9.18601e-07	6.80642	GREM1
203397_s_at	3.11563	6.38858	3.61716	0.000407203	0.0014365	-0.97615	GALNT3
207443_at	-3.11379	5.07488	-3.18134	0.00178437	0.00533555	-2.35253	NR2E1
233516_s_at	3.11168	5.0298	3.50577	0.0006019	0.00204167	-1.34224	SPAG17
219400_at	-3.11166	8.35344	-6.87738	1.5702e-10	2.08474e-09	13.3024	CNTNAP1
244084_at	-3.11021	5.37487	-4.1481	5.61315e-05	0.000241743	0.89749	AIFM3
238756_at	3.10997	8.27487	6.06447	1.04295e-08	9.71307e-08	9.19749	GAS2L3
226416_at	3.10899	7.30649	9.69762	1.54066e-17	6.63518e-16	29.2047	ERI1
202192_s_at	-3.10844	9.82752	-5.74612	4.98333e-08	4.06007e-07	7.67344	GAS7
209642_at	3.1052	5.57483	4.65176	7.20903e-06	3.79477e-05	2.86025	BUB1
203186_s_at	3.10374	7.80362	4.84663	3.12362e-06	1.776e-05	3.6648	S100A4
207556_s_at	-3.10279	9.45811	-14.6809	9.71404e-31	3.29763e-28	59.2991	DGKZ
218622_at	3.10218	9.0673	13.4391	1.82099e-27	3.31862e-25	51.835	NUP37
1552754_a_at	-3.10202	7.62629	-3.90413	0.000142922	0.000561984	0.0106152	CADM2
220308_at	3.1006	5.25843	3.32627	0.00110866	0.00350964	-1.91163	CCDC19
213436_at	-3.09719	7.36931	-3.28321	0.00127912	0.00397299	-2.0444	CNR1
231725_at	3.09547	7.68325	4.72182	5.35092e-06	2.89954e-05	3.14671	PCDHB2
243802_at	3.09157	5.15468	3.52986	0.000553542	0.00189584	-1.26389	DNAH12
223849_s_at	3.0914	7.77977	8.66783	6.889e-15	1.90222e-13	23.1768	MOV10
210448_s_at	-3.0905	2.97142	-4.64449	7.43425e-06	3.89792e-05	2.8307	P2RX5
239118_at	-3.08643	8.46542	-5.68769	6.60503e-08	5.26729e-07	7.39935	KCNA2
205110_s_at	-3.08622	8.94847	-4.56897	1.02131e-05	5.20977e-05	2.52588	FGF13
224209_s_at	-3.08618	7.07261	-3.14728	0.00199096	0.00589122	-2.45364	GDA
207307_at	-3.08551	3.80432	-3.80467	0.000206785	0.00078287	-0.338405	HTR2C
213666_at	-3.08495	7.24697	-5.92761	2.05504e-08	1.80512e-07	8.53612	2022-09-06
215008_at	-3.08249	3.4475	-5.66767	7.27157e-08	5.74328e-07	7.30585	TLL2
202870_s_at	3.0812	6.2362	4.11024	6.50625e-05	0.000277172	0.757049	CDC20
227253_at	3.08091	8.5512	3.42612	0.000791575	0.00259507	-1.59805	CP
235230_at	-3.08062	6.17883	-6.13028	7.50382e-09	7.19689e-08	9.51878	PLCXD2
228165_at	-3.07932	5.96456	-6.45527	1.43569e-09	1.59436e-08	11.1349	PIANP
217028_at	3.07746	10.9556	6.13293	7.40457e-09	7.11466e-08	9.53178	CXCR4
209790_s_at	3.07679	7.63945	12.3399	1.52946e-24	1.905e-22	45.1653	CASP6
205728_at	-3.07559	6.84922	-4.21609	4.29546e-05	0.000190149	1.15227	TENM1
213222_at	-3.07443	9.12007	-5.74262	5.0684e-08	4.11968e-07	7.65697	PLCB1
232887_at	3.07334	6.63766	2.70392	0.00765058	0.0191342	-3.68175	PIRT
229302_at	-3.07283	9.82264	-6.04987	1.12165e-08	1.03458e-07	9.12652	TMEM178A
225847_at	-3.07239	7.68339	-5.70796	5.99122e-08	4.82447e-07	7.49422	NCEH1
204375_at	-3.06911	5.11225	-10.1502	1.0049e-18	5.28811e-17	31.9041	CLSTN3
201909_at	-3.06626	8.91514	-2.17219	0.0314236	0.0645697	-4.92982	RPS4Y1
225767_at	3.06388	6.22247	7.96122	4.02076e-13	8.31677e-12	19.1678	RNA45S5
229824_at	-3.06375	9.07597	-4.05946	7.91917e-05	0.000330054	0.570306	SHC3
218248_at	3.06297	7.79545	10.0788	1.54892e-18	7.98109e-17	31.4762	FAM111A
238462_at	-3.05859	5.53043	-5.05403	1.25148e-06	7.73542e-06	4.54721	UBASH3B
207030_s_at	3.05632	12.3968	8.19903	1.03675e-13	2.35555e-12	20.5031	CSRP2
227189_at	-3.05608	4.95106	-4.79386	3.92646e-06	2.18652e-05	3.44451	CPNE5
222848_at	3.05078	6.75781	5.20089	6.45208e-07	4.24249e-06	5.18781	CENPK
206436_at	-3.04886	3.53259	-7.857	7.24826e-13	1.43416e-11	18.5875	MPPED1
219225_at	-3.0484	7.62331	-5.63568	8.47559e-08	6.60684e-07	7.15687	PGBD5
225325_at	-3.04601	8.05165	-5.81237	3.61325e-08	3.00895e-07	7.98639	MFSD6
231772_x_at	3.04542	6.82441	7.88581	6.16058e-13	1.23162e-11	18.7476	CENPH
205155_s_at	-3.04289	5.19154	-7.32677	1.38433e-11	2.20893e-10	15.6863	SPTBN2
206935_at	-3.04249	7.24726	-3.58883	0.00045013	0.00157246	-1.07017	PCDH8
223459_s_at	3.03966	6.76775	10.3304	3.3698e-19	1.97099e-17	32.985	C1orf56
225061_at	-3.03834	8.05676	-4.02423	9.0668e-05	0.000373925	0.441835	DNAJA4
207057_at	-3.03752	5.18635	-5.65114	7.87133e-08	6.17473e-07	7.22878	SLC16A7
227679_at	-3.03655	5.91652	-8.60388	1.00005e-14	2.67768e-13	22.8091	HDAC11
206547_s_at	-3.03626	3.31415	-10.4413	1.71785e-19	1.06599e-17	33.6516	PPEF1
219301_s_at	-3.03276	7.88342	-4.92822	2.18616e-06	1.27825e-05	4.00877	CNTNAP2
214183_s_at	3.03028	5.48704	3.45539	0.000716135	0.00237518	-1.5046	TKTL1
205051_s_at	-3.03001	7.65763	-5.88432	2.54214e-08	2.18747e-07	8.32884	KIT
223307_at	3.02347	7.09025	6.41382	1.77724e-09	1.93507e-08	10.9261	CDCA3
228624_at	-3.02297	7.1974	-5.66781	7.26663e-08	5.742e-07	7.30651	TMEM144
242835_s_at	-3.02126	4.15929	-12.1298	5.55753e-24	6.63569e-22	43.8874	LOC728730
229498_at	3.02093	7.33372	6.43794	1.56981e-09	1.72888e-08	11.0475	MBNL3
228233_at	3.01855	6.50455	4.19436	4.68041e-05	0.000205665	1.0705	FREM1
219821_s_at	-3.01799	8.15636	-9.45094	6.7489e-17	2.64952e-15	27.7447	GFOD1
214974_x_at	3.01416	6.88105	2.89051	0.00442179	0.0118286	-3.18511	CXCL5
213234_at	-3.01391	6.92768	-10.4397	1.73449e-19	1.07247e-17	33.6421	KIAA1467
1564040_a_at	-3.01328	2.57057	-9.05055	7.28045e-16	2.46185e-14	25.3952	TMEM235
243087_at	3.01219	6.03626	3.62218	0.000400021	0.00141338	-0.959447	WDR63
204454_at	-3.00922	7.38103	-4.41874	1.90086e-05	9.15684e-05	1.93074	LDOC1
204823_at	-3.00732	8.30019	-5.85139	2.98689e-08	2.53366e-07	8.17178	NAV3
209764_at	-3.00699	6.63109	-8.06485	2.23134e-13	4.841e-12	19.7478	MGAT3
241957_x_at	-3.00686	5.81555	-8.91097	1.65768e-15	5.20861e-14	24.5827	LIN7B
201645_at	3.00679	10.7587	3.78837	0.000219542	0.000824856	-0.394885	TNC
221086_s_at	-3.00088	3.19953	-5.86646	2.77464e-08	2.36988e-07	8.24358	FEZF2
209040_s_at	3.00019	7.46094	4.85879	2.96259e-06	1.69167e-05	3.71579	PSMB8
206339_at	-2.99975	3.66012	-14.6191	1.40993e-30	4.6057e-28	58.9302	CARTPT
204279_at	2.99788	6.83104	4.34488	2.56639e-05	0.00011986	1.64373	PSMB9
222662_at	2.99664	7.58005	6.10953	8.32642e-09	7.91193e-08	9.41725	PPP1R3B
229245_at	-2.99616	6.65066	-5.96959	1.67066e-08	1.49247e-07	8.73797	PLEKHA6
226974_at	-2.99592	7.93082	-4.66326	6.86618e-06	3.62864e-05	2.90705	NEDD4L
231856_at	-2.99543	7.39965	-6.7178	3.65476e-10	4.52934e-09	12.4743	KIAA1244
204466_s_at	-2.99313	9.51388	-5.56103	1.20939e-07	9.14331e-07	6.81137	SNCA
228365_at	-2.99214	5.29005	-4.57487	9.96434e-06	5.09187e-05	2.54953	CPNE8
236335_at	-2.99211	7.56471	-5.17278	7.33107e-07	4.78773e-06	5.06423	GUCY1A2
207593_at	-2.98957	2.53864	-13.6251	5.85391e-28	1.16493e-25	52.9591	ABCG4
1558530_at	-2.98957	3.00325	-13.8074	1.92779e-28	4.22478e-26	54.0593	LRTM2
33322_i_at	2.98913	8.23341	6.01179	1.35546e-08	1.23057e-07	8.94184	SFN
212012_at	2.98874	8.54235	5.0032	1.56956e-06	9.49747e-06	4.3285	PXDN
205496_at	-2.98813	4.32435	-6.52957	9.77499e-10	1.11632e-08	11.511	KIAA0408
209443_at	2.98788	5.02313	3.60383	0.000426901	0.00149735	-1.02047	SERPINA5
50965_at	-2.98703	4.39493	-5.45478	1.99613e-07	1.44538e-06	6.32482	RAB26
210715_s_at	-2.98689	7.93299	-5.65167	7.85118e-08	6.16172e-07	7.23127	SPINT2
37408_at	2.98436	9.37111	5.84697	3.05217e-08	2.57893e-07	8.15072	MRC2
233234_at	-2.98422	3.5534	-8.94016	1.39602e-15	4.45928e-14	24.7523	KCTD16
232181_at	-2.98248	5.50484	-6.98722	8.73025e-11	1.21501e-09	13.8781	PPARGC1B
223628_at	-2.98176	1.95783	-17.8139	9.82339e-39	7.16964e-36	77.5151	TMEM191A
202878_s_at	2.98159	9.18608	5.87608	2.64701e-08	2.27207e-07	8.28946	CD93
205374_at	-2.98091	3.18318	-4.40042	2.04852e-05	9.77566e-05	1.85918	SLN
235488_at	-2.9807	5.35595	-9.43972	7.21653e-17	2.82031e-15	27.6785	RASL10B
229976_at	2.97906	5.97179	2.85147	0.00497037	0.0131197	-3.29151	MORN5
222039_at	2.97887	6.92749	5.27504	4.59677e-07	3.1039e-06	5.51608	KIF18B
229365_at	-2.97875	5.70572	-10.3719	2.61984e-19	1.56946e-17	33.234	PPP1R3F
217525_at	2.97862	5.44138	3.37364	0.000945752	0.00304374	-1.76384	OLFML1
204519_s_at	-2.97773	6.57302	-4.2615	3.58655e-05	0.000161956	1.32423	PLLP
227006_at	-2.97627	6.7229	-6.25983	3.9026e-09	3.95352e-08	10.1572	PPP1R14A
227742_at	2.97267	4.67518	3.10097	0.00230764	0.00669553	-2.58963	CLIC6
206700_s_at	-2.97125	6.12102	-3.16428	0.00188524	0.0056033	-2.4033	KDM5D
1552557_a_at	2.9697	6.13796	9.55042	3.72365e-17	1.52405e-15	28.3323	ZDHHC15
205152_at	-2.96808	10.1284	-5.54594	1.29909e-07	9.77023e-07	6.74187	SLC6A1
226777_at	2.96753	5.44696	4.68956	6.14034e-06	3.28313e-05	3.01442	ADAM12
218755_at	2.96731	5.54188	4.72521	5.27402e-06	2.86595e-05	3.16063	KIF20A
229118_at	-2.96537	4.04403	-5.61371	9.41336e-08	7.25617e-07	7.05486	PRRG3
235949_at	2.95997	7.14609	8.09419	1.88776e-13	4.16342e-12	19.9125	TTC26
211006_s_at	-2.95715	7.41168	-5.5024	1.59576e-07	1.18066e-06	6.54212	KCNB1
226718_at	-2.95633	7.17415	-9.03864	7.81094e-16	2.62075e-14	25.3257	AMIGO1
202369_s_at	2.95094	7.7022	6.82466	2.07792e-10	2.70286e-09	13.0277	TRAM2
231131_at	-2.94506	4.40196	-6.33537	2.65663e-09	2.78584e-08	10.5331	FAM133A
213113_s_at	2.93904	8.16779	8.22348	9.01153e-14	2.09418e-12	20.6412	SLC43A3
212624_s_at	-2.93812	11.4307	-8.79061	3.36031e-15	9.79411e-14	23.8852	CHN1
239218_at	-2.93645	6.36565	-4.08217	7.25436e-05	0.00030538	0.653599	PDE1C
1559760_at	-2.93556	2.8881	-12.1009	6.63724e-24	7.71212e-22	43.7116	LOC401220
231773_at	2.93393	6.96983	3.17251	0.00183593	0.00546799	-2.37883	ANGPTL1
227295_at	2.93051	7.5811	6.87846	1.56124e-10	2.07442e-09	13.308	IKBIP
226908_at	2.93044	6.33231	6.34831	2.48662e-09	2.62826e-08	10.5977	LRIG3
223609_at	2.92891	4.67414	3.05239	0.00268938	0.00765054	-2.73036	ROPN1L
206030_at	-2.92526	4.99579	-3.38847	0.000899556	0.00291049	-1.71722	ASPA
227775_at	-2.92133	6.17101	-6.13848	7.20134e-09	6.93034e-08	9.55895	CELF6
220168_at	2.92116	6.15371	3.26369	0.00136418	0.004207	-2.10409	CASC1
226237_at	2.92106	7.20789	3.54994	0.000516048	0.00178077	-1.19823	COL8A1
203069_at	-2.91986	9.45167	-7.75233	1.30608e-12	2.49033e-11	18.0079	SV2A
219038_at	2.9195	7.55642	8.20565	9.98174e-14	2.28129e-12	20.5404	MORC4
204472_at	2.91512	9.89789	5.30255	4.05037e-07	2.75862e-06	5.63867	GEM
235122_at	-2.91438	7.01188	-6.80189	2.34456e-10	3.0157e-09	12.9094	HIVEP3
235758_at	-2.91431	7.23868	-7.72028	1.56323e-12	2.94817e-11	17.831	PNMA6A
212948_at	-2.90776	6.6071	-16.9323	1.573e-36	8.78493e-34	72.4961	CAMTA2
227439_at	-2.90715	9.18408	-5.28949	4.3015e-07	2.91703e-06	5.58039	ANKS1B
219197_s_at	2.90696	6.56452	3.50048	0.000613019	0.00207532	-1.35936	SCUBE2
225503_at	2.90051	6.89308	7.6961	1.78978e-12	3.33547e-11	17.6978	DHRSX
229942_at	2.8988	5.88483	4.84417	3.1572e-06	1.79392e-05	3.6545	BNC2
205666_at	2.89863	4.71761	2.99784	0.00318704	0.0088895	-2.88605	FMO1
1556941_a_at	-2.89834	3.52949	-10.8413	1.49996e-20	1.12419e-18	36.0645	LOC283484
230372_at	2.89828	5.81209	4.6083	8.65993e-06	4.47283e-05	2.68417	HAS2
1556003_a_at	2.89807	5.29398	2.67127	0.00839749	0.0207605	-3.76557	LOC101928817
228665_at	2.89709	8.14578	6.22627	4.62608e-09	4.60825e-08	9.99109	CYYR1
222762_x_at	2.8969	9.08457	8.13189	1.52229e-13	3.39196e-12	20.1245	LIMD1
204712_at	-2.89571	8.02937	-2.69175	0.00792156	0.0197531	-3.71309	WIF1
231192_at	2.89484	6.25349	2.81711	0.00550375	0.0143633	-3.38405	LPAR3
203240_at	2.89399	8.99366	3.9895	0.000103526	0.000420478	0.316048	FCGBP
206267_s_at	-2.8937	4.89288	-7.65877	2.20498e-12	4.06115e-11	17.4926	MATK
219493_at	2.89207	6.94741	6.1101	8.30248e-09	7.89351e-08	9.42006	SHCBP1
1555385_at	-2.89094	3.23206	-8.03454	2.65148e-13	5.65333e-12	19.5779	B4GALNT1
210220_at	2.89023	6.44468	5.97843	1.59915e-08	1.43451e-07	8.78062	FZD2
206456_at	-2.88998	6.4389	-3.07857	0.002477	0.00712836	-2.65477	GABRA5
235521_at	2.88998	5.5808	2.72789	0.00714101	0.0180169	-3.61962	HOXA3
231257_at	-2.88861	3.61993	-3.97648	0.000108781	0.000439107	0.269105	TCERG1L
202627_s_at	2.88804	7.81958	3.99727	0.000100507	0.000409047	0.344103	SERPINE1
230869_at	-2.88746	7.22254	-4.41538	1.92717e-05	9.27322e-05	1.91759	FAM155A
208140_s_at	2.88719	7.52196	4.21973	4.23412e-05	0.000187626	1.16598	LRRC48
213482_at	-2.88467	8.57223	-6.72868	3.45139e-10	4.31125e-09	12.5304	DOCK3
219737_s_at	-2.88426	10.2469	-4.09744	6.83767e-05	0.000289794	0.709817	PCDH9
214253_s_at	-2.88373	4.09103	-12.0086	1.16983e-23	1.30667e-21	43.1502	DTNB
227821_at	-2.88325	5.78598	-5.09572	1.03817e-06	6.54071e-06	4.72778	LGI4
218309_at	-2.88108	11.0797	-5.15893	7.8063e-07	5.05657e-06	5.00347	CAMK2N1
237282_s_at	2.88051	6.50005	3.08481	0.00242866	0.00700322	-2.63665	AKAP14
40020_at	-2.87806	6.75319	-4.29418	3.14738e-05	0.000144117	1.44886	CELSR3
239989_at	2.87673	6.18333	8.58944	1.08771e-14	2.89715e-13	22.7262	CNTLN
223810_at	-2.87502	3.61935	-6.08997	9.18232e-09	8.63987e-08	9.32176	KLHL1
235210_s_at	2.87395	5.22453	3.95259	0.000119087	0.000475935	0.183339	SBSPON
223122_s_at	2.87388	7.20573	2.90918	0.00417964	0.0112398	-3.1338	SFRP2
235113_at	2.87297	6.37201	7.265	1.94087e-11	3.02178e-10	15.3543	LRR1
223604_at	-2.87269	7.00138	-10.5	1.2021e-19	7.70814e-18	34.0048	GARNL3
243337_at	-2.87246	3.232	-5.55165	1.26443e-07	9.5303e-07	6.76814	FREM3
1553013_at	-2.86998	3.50392	-3.92314	0.000133074	0.000525766	0.0781822	CNTNAP5
213397_x_at	2.86569	8.73491	5.25739	4.98447e-07	3.35001e-06	5.43765	RNASE4
237254_at	-2.86403	2.56074	-10.3513	2.96816e-19	1.75385e-17	33.1105	SLC5A11
230601_s_at	2.86367	6.52491	3.53891	0.000536322	0.00184269	-1.23431	LRRC46
216307_at	-2.86346	5.07125	-4.83474	3.2894e-06	1.86231e-05	3.61498	DGKB
217478_s_at	2.86324	8.2059	4.15859	5.38717e-05	0.000232937	0.936597	HLA-DMA
206162_x_at	-2.85918	3.42784	-12.0646	8.29289e-24	9.38398e-22	43.491	SYT5
215153_at	-2.85917	5.81292	-8.67307	6.68144e-15	1.85254e-13	23.207	NOS1AP
205000_at	-2.85833	7.90926	-2.40445	0.0174253	0.0390581	-4.41559	DDX3Y
218802_at	2.85823	8.92269	5.77012	4.43646e-08	3.65059e-07	7.78657	CCDC109B
1557395_at	2.85816	5.64173	3.44785	0.000734906	0.00243092	-1.52875	IGFBP7-AS1
230351_at	2.85761	6.27807	5.63505	8.50125e-08	6.62386e-07	7.15393	FGF14-AS2
232549_at	-2.85618	4.51032	-10.0583	1.7526e-18	8.89815e-17	31.354	RBM11
238815_at	-2.8542	4.81793	-5.04278	1.31597e-06	8.07919e-06	4.49868	LRRTM1
205479_s_at	2.85291	5.03937	3.29506	0.00122991	0.00384274	-2.008	PLAU
217574_at	-2.84968	4.06267	-7.54362	4.18593e-12	7.29085e-11	16.8621	CDH8
226766_at	-2.84939	6.68781	-4.01967	9.22672e-05	0.000379525	0.425245	ROBO2
232067_at	-2.84869	5.83609	-4.12447	6.1556e-05	0.000263531	0.809731	FAXC
205714_s_at	2.84649	6.91944	3.48711	0.000642046	0.00215756	-1.4026	ZMYND10
230458_at	-2.84311	4.7058	-8.67494	6.60883e-15	1.83658e-13	23.2178	SLC45A1
205117_at	-2.84273	8.31149	-3.73261	0.000269082	0.000992886	-0.586653	FGF1
213845_at	-2.83953	8.24418	-4.01467	9.40492e-05	0.000386213	0.407096	GRIK2
209417_s_at	2.83905	6.26684	4.28788	3.22774e-05	0.000147174	1.4248	IFI35
223340_at	-2.83808	10.0337	-8.2276	8.80138e-14	2.0481e-12	20.6645	ATL1
225871_at	-2.83757	6.21143	-5.97386	1.63569e-08	1.46502e-07	8.75859	STEAP2
227226_at	-2.83722	6.5417	-4.65792	7.0233e-06	3.70715e-05	2.88532	MRAP2
228715_at	-2.83637	7.59237	-6.90265	1.3724e-10	1.84475e-09	13.4344	ZCCHC12
226433_at	-2.83591	8.54973	-5.60828	9.66043e-08	7.43008e-07	7.02968	RNF157
213066_at	-2.83544	7.11226	-10.6895	3.78771e-20	2.6336e-18	35.1477	RUSC2
226322_at	-2.83379	8.58603	-4.78478	4.08337e-06	2.26225e-05	3.4068	TMTC1
204447_at	-2.83204	9.90821	-11.5732	1.69467e-22	1.65761e-20	40.5029	LZTS3
219833_s_at	2.83203	9.68622	6.23317	4.46731e-09	4.46196e-08	10.0252	EFHC1
215005_at	-2.83067	4.11176	-8.07322	2.12751e-13	4.6507e-12	19.7947	NECAB2
238008_at	-2.82795	7.45618	-5.01538	1.48684e-06	9.029e-06	4.38078	PRR18
230464_at	-2.82621	2.67671	-10.6833	3.93485e-20	2.72497e-18	35.11	S1PR5
204304_s_at	2.8259	8.57999	3.72096	0.000280686	0.00102956	-0.626405	PROM1
238844_s_at	2.82443	5.67139	4.89443	2.53554e-06	1.46277e-05	3.86581	NPHP1
1557474_at	-2.82388	2.87324	-11.6529	1.03935e-22	1.05848e-20	40.987	LOC284578
212660_at	-2.82365	7.3048	-4.75747	4.59273e-06	2.52025e-05	3.29368	JADE2
238458_at	-2.81715	8.74569	-7.18449	3.00913e-11	4.56992e-10	14.9236	MICU3
212242_at	-2.81662	8.45579	-8.84589	2.42977e-15	7.32867e-14	24.2053	TUBA4A
230964_at	2.81657	6.75427	3.70392	0.000298524	0.00108824	-0.684395	FREM2
205234_at	2.81451	9.63792	5.70182	6.17092e-08	4.95534e-07	7.46547	SLC16A4
202666_s_at	2.81436	9.64547	9.15929	3.82594e-16	1.34905e-14	26.0306	ACTL6A
201426_s_at	2.81409	14.164	10.7147	3.24818e-20	2.286e-18	35.2998	VIM
238136_at	-2.81287	3.34851	-6.78299	2.59107e-10	3.30577e-09	12.8114	SHISA7
202270_at	2.81267	9.57148	4.2657	3.527e-05	0.000159517	1.3402	GBP1
206826_at	-2.81242	10.3993	-2.67305	0.00835515	0.0206794	-3.76102	PMP2
238599_at	2.81179	7.15683	7.64116	2.43283e-12	4.43831e-11	17.3958	IRAK1BP1
229419_at	-2.80875	9.27018	-9.84082	6.51197e-18	3.00645e-16	30.056	FBXW7
214453_s_at	2.80722	7.59638	5.09118	1.05958e-06	6.66589e-06	4.70805	IFI44
203276_at	2.80705	9.02437	5.35916	3.1178e-07	2.17304e-06	5.89229	LMNB1
228904_at	2.80661	5.24283	2.68546	0.00806496	0.0200645	-3.72924	HOXB3
228492_at	-2.80353	6.70926	-3.38139	0.000921322	0.00297313	-1.73948	USP9Y
203423_at	2.8032	11.3433	6.03985	1.17905e-08	1.08267e-07	9.07784	RBP1
202688_at	2.8022	7.0136	6.03186	1.22683e-08	1.12203e-07	9.03909	TNFSF10
203607_at	-2.80181	10.4492	-6.71139	3.78013e-10	4.67134e-09	12.4413	INPP5F
238662_at	2.79981	6.97011	12.0278	1.0399e-23	1.16908e-21	43.2669	DPH6
228176_at	2.79931	10.6459	5.59838	1.01269e-07	7.77156e-07	6.98385	S1PR3
207070_at	-2.79888	3.0857	-9.69969	1.52162e-17	6.56953e-16	29.2169	RGR
238603_at	-2.79703	4.39767	-4.5336	1.18367e-05	5.9555e-05	2.3844	LINC00925
219685_at	-2.7952	7.74063	-4.00564	9.73486e-05	0.000397875	0.374388	TMEM35
232381_s_at	2.79484	6.54727	3.89983	0.000145244	0.000569432	-0.00462879	DNAH5
213519_s_at	2.79272	9.30975	5.11084	9.69922e-07	6.15552e-06	4.79352	LAMA2
212906_at	-2.79126	8.159	-7.31941	1.44127e-11	2.28994e-10	15.6467	GRAMD1B
228608_at	-2.7912	8.5244	-3.8032	0.000207908	0.000786263	-0.343517	NALCN
230135_at	-2.79096	4.31778	-3.41392	0.000825147	0.00269227	-1.63678	HHIP
221631_at	-2.79093	5.10796	-6.19436	5.43569e-09	5.34705e-08	9.83358	CACNA1I
201438_at	2.78959	7.88676	3.44767	0.000735343	0.00243189	-1.52931	COL6A3
226959_at	-2.78631	8.30442	-8.86316	2.1955e-15	6.69204e-14	24.3054	LOC283070
205112_at	2.78431	8.2444	5.39018	2.69931e-07	1.91372e-06	6.03205	PLCE1
221874_at	-2.7837	4.25037	-6.8254	2.06985e-10	2.69438e-09	13.0315	KIAA1324
223727_at	-2.78128	6.42788	-6.69491	4.12242e-10	5.03324e-09	12.3564	KCNIP2
226912_at	-2.78079	4.11867	-4.96201	1.8837e-06	1.11572e-05	4.15242	ZDHHC23
225996_at	-2.78025	10.0537	-6.39531	1.95454e-09	2.10691e-08	10.8331	LONRF2
203911_at	-2.78005	8.19083	-5.9436	1.89937e-08	1.68449e-07	8.61289	RAP1GAP
204303_s_at	-2.77937	7.12718	-7.71544	1.60615e-12	3.02581e-11	17.8044	CTIF
39650_s_at	-2.77926	7.09179	-10.4677	1.46346e-19	9.24702e-18	33.8102	PCNXL2
1557411_s_at	2.7788	6.88128	5.79534	3.92529e-08	3.25005e-07	7.90574	SLC25A43
226582_at	2.77613	8.17264	4.70819	5.67183e-06	3.05908e-05	3.09071	LOC400043
205744_at	-2.77593	2.99173	-9.77537	9.65573e-18	4.3085e-16	29.6666	DOC2A
229073_at	2.7758	6.88327	5.67817	6.91404e-08	5.496e-07	7.35488	PRTG
229867_at	-2.77398	5.33493	-14.535	2.34185e-30	7.37172e-28	58.4277	BTBD9
225726_s_at	-2.7738	8.12209	-5.65019	7.90691e-08	6.19703e-07	7.22439	PLEKHH1
213746_s_at	2.77197	10.9415	6.95009	1.06518e-10	1.46129e-09	13.683	FLNA
209990_s_at	-2.77118	10.7246	-3.96189	0.000114967	0.000460853	0.216693	GABBR2
209869_at	-2.77001	5.41178	-5.05699	1.23502e-06	7.64186e-06	4.56	ADRA2A
1553734_at	2.76914	6.51999	3.48024	0.000657462	0.00220508	-1.42477	AK7
204146_at	2.76884	8.16283	6.79196	2.47103e-10	3.16193e-09	12.8579	RAD51AP1
202718_at	2.7686	10.882	5.20155	6.43266e-07	4.23133e-06	5.19073	IGFBP2
238893_at	-2.76858	6.9466	-9.21235	2.79308e-16	1.00743e-14	26.3414	LINC00936
226073_at	2.76708	8.63442	14.7309	7.18885e-31	2.54001e-28	59.5972	TMEM218
228242_at	2.76661	8.28415	7.76688	1.20365e-12	2.30772e-11	18.0883	N4BP2
218454_at	2.76133	5.78777	4.48638	1.43961e-05	7.11708e-05	2.19681	PLBD1
205932_s_at	2.76005	10.2576	2.67138	0.00839474	0.0207567	-3.76527	MSX1
1569369_at	-2.75873	3.82945	-11.6965	7.95191e-23	8.2438e-21	41.2522	ZFYVE28
32502_at	-2.75628	6.29392	-6.23835	4.35182e-09	4.35509e-08	10.0508	GDPD5
238663_x_at	-2.75465	8.23696	-3.44802	0.00073447	0.00242994	-1.5282	GRIA4
229648_at	-2.75438	8.24299	-6.27825	3.55422e-09	3.62606e-08	10.2486	ARHGAP32
209462_at	-2.75238	9.74898	-7.14586	3.71101e-11	5.51965e-10	14.7178	APLP1
210056_at	-2.74852	6.81888	-8.51312	1.69467e-14	4.43869e-13	22.2888	RND1
228956_at	-2.74759	6.73353	-2.9757	0.00341225	0.00943258	-2.94855	UGT8
231807_at	-2.74714	6.10548	-4.839	3.22905e-06	1.83173e-05	3.63282	KIAA1217
205499_at	2.74712	5.15901	4.16662	5.22021e-05	0.000226567	0.966564	SRPX2
205081_at	2.74688	7.1648	5.04854	1.28256e-06	7.89369e-06	4.52352	CRIP1
218935_at	-2.74608	8.31085	-5.56413	1.19178e-07	9.03384e-07	6.82562	EHD3
203413_at	-2.74571	10.5278	-3.63426	0.000383203	0.00135979	-0.919123	NELL2
226455_at	2.74494	5.41726	6.07314	9.98766e-09	9.33169e-08	9.23973	CREB3L4
210400_at	-2.74485	4.47581	-5.04964	1.27626e-06	7.86611e-06	4.52827	GRIN2C
226591_at	-2.73965	9.77909	-6.3434	2.54984e-09	2.68851e-08	10.5732	PWAR6
208102_s_at	-2.73776	4.81505	-12.2156	3.28232e-24	3.9463e-22	44.409	PSD
206231_at	-2.73641	5.69719	-9.75164	1.11369e-17	4.90619e-16	29.5255	KCNN1
212699_at	-2.73596	7.58341	-8.81719	2.87547e-15	8.50992e-14	24.039	SCAMP5
201962_s_at	-2.73405	7.58569	-9.48649	5.45774e-17	2.18221e-15	27.9545	RNF41
205984_at	-2.73264	2.41311	-6.65362	5.11966e-10	6.14253e-09	12.1442	CRHBP
238870_at	-2.73074	2.95254	-8.85664	2.28115e-15	6.92869e-14	24.2676	KCNK9
204379_s_at	-2.72971	9.45328	-2.73156	0.00706579	0.0178558	-3.61007	FGFR3
219170_at	-2.72678	6.02156	-4.77929	4.18116e-06	2.31273e-05	3.38402	FSD1
230010_at	-2.7251	6.46413	-4.3289	2.7374e-05	0.000126854	1.58212	SRRM4
226186_at	-2.72431	9.955	-5.81053	3.64568e-08	3.03304e-07	7.97769	TMOD2
211796_s_at	-2.72332	4.37929	-5.89726	2.38584e-08	2.06531e-07	8.39066	TRBC1
204620_s_at	2.72304	11.5159	5.65603	7.68892e-08	6.04808e-07	7.25158	VCAN
206574_s_at	2.72269	7.67125	5.34996	3.2537e-07	2.25958e-06	5.85093	PTP4A3
221868_at	-2.72142	7.19526	-6.05316	1.10341e-08	1.02048e-07	9.14252	PAIP2B
226590_at	2.71935	7.74502	6.02382	1.27685e-08	1.1643e-07	9.00011	ZNF618
210239_at	2.71922	6.04069	3.67318	0.000333434	0.0012019	-0.788413	IRX5
208659_at	2.7182	11.1136	6.8135	2.20462e-10	2.85449e-09	12.9697	CLIC1
208319_s_at	2.71714	11.3166	11.4361	3.92966e-22	3.58075e-20	39.6701	RBM3
206540_at	2.71641	6.23118	5.22052	5.89991e-07	3.91061e-06	5.27441	GLB1L
225840_at	-2.713	8.09883	-7.94187	4.4865e-13	9.14897e-12	19.0598	TEF
225645_at	2.71155	5.40617	3.23018	0.00152258	0.00463357	-2.20583	EHF
213679_at	2.71113	8.05845	6.23381	4.45302e-09	4.45122e-08	10.0283	TTC30A
236902_at	-2.71101	4.53041	-5.7017	6.17459e-08	4.95599e-07	7.4649	LINC00643
204392_at	-2.71066	6.44382	-6.64008	5.49574e-10	6.56192e-09	12.0747	CAMK1
216248_s_at	-2.70904	7.01834	-5.22848	5.68938e-07	3.78847e-06	5.30958	NR4A2
236918_s_at	2.70816	7.65036	3.29881	0.0012147	0.00380153	-1.99645	LRRC34
1553292_s_at	-2.70767	6.32429	-5.08421	1.09326e-06	6.85785e-06	4.67781	SGK494
236468_at	-2.70748	6.5795	-3.25898	0.00138548	0.00426053	-2.11845	TMEM132B
206331_at	2.70702	7.1837	4.96282	1.87698e-06	1.1125e-05	4.15587	CALCRL
228072_at	-2.70653	4.72049	-8.8899	1.87631e-15	5.79046e-14	24.4604	SYT12
219992_at	-2.70629	3.06968	-5.01772	1.47147e-06	8.95137e-06	4.39081	TAC3
227415_at	-2.70433	6.11662	-6.16285	6.37106e-09	6.19675e-08	9.67854	DGKH
214677_x_at	2.70255	6.73158	2.80806	0.00565255	0.0146831	-3.40824	IGLC1
235420_at	-2.70091	3.93573	-6.01359	1.34345e-08	1.22159e-07	8.95052	HAPLN4
231880_at	-2.69988	5.76378	-5.64149	8.24348e-08	6.4375e-07	7.18386	STRIP2
205481_at	-2.69914	6.39766	-4.11399	6.41194e-05	0.000273491	0.770932	ADORA1
228152_s_at	2.69802	6.61207	5.84999	3.00743e-08	2.54734e-07	8.16511	DDX60L
203704_s_at	2.69775	9.55969	7.51211	4.98521e-12	8.57942e-11	16.6902	RREB1
218394_at	-2.69742	8.10186	-7.53049	4.50218e-12	7.80243e-11	16.7904	ROGDI
217562_at	-2.697	6.50848	-2.97847	0.00338331	0.00936753	-2.94076	BRINP3
223924_at	2.69582	6.79376	4.26742	3.50286e-05	0.00015859	1.34676	TTC25
223859_at	-2.69576	5.72093	-5.67787	6.9241e-08	5.50146e-07	7.35346	EPB41L4B
206135_at	-2.69562	5.81106	-2.58599	0.0106687	0.0255439	-3.98012	ST18
218717_s_at	2.6946	6.03443	4.18469	4.86227e-05	0.000212587	1.0342	LEPREL1
223690_at	2.6941	5.71493	4.85212	3.04989e-06	1.73579e-05	3.68781	LTBP2
225258_at	2.69258	6.77751	4.6829	6.31677e-06	3.36396e-05	2.98719	FBLIM1
218736_s_at	2.69004	7.18078	4.41963	1.89398e-05	9.12874e-05	1.93421	PALMD
214710_s_at	2.68433	7.646	4.76862	4.37785e-06	2.40921e-05	3.33978	CCNB1
218657_at	-2.68344	6.10167	-6.87072	1.62687e-10	2.15336e-09	13.2676	RAPGEFL1
221539_at	2.68342	7.70055	6.81405	2.19827e-10	2.8487e-09	12.9725	EIF4EBP1
1564207_at	-2.68326	6.55808	-7.97535	3.71122e-13	7.71441e-12	19.2467	LINC00957
220389_at	2.68316	5.04078	3.61275	0.000413619	0.00145637	-0.99082	CCDC81
220185_at	-2.67995	6.30571	-11.8343	3.41164e-23	3.66868e-21	42.0902	SPTBN4
236331_at	-2.67973	7.53566	-4.81411	3.59718e-06	2.01873e-05	3.52884	CDKL2
209692_at	2.67892	7.26439	3.35639	0.00100228	0.00320275	-1.81786	EYA2
226258_at	-2.67731	7.9188	-9.51764	4.5303e-17	1.82402e-15	28.1386	AMN1
228450_at	2.67705	7.51303	4.26267	3.5699e-05	0.000161288	1.32867	PLEKHA7
204000_at	-2.67672	8.65531	-9.00216	9.68744e-16	3.19993e-14	25.1131	GNB5
215736_at	-2.67617	4.20658	-11.336	7.26357e-22	6.3193e-20	39.0618	KCNV1
206107_at	-2.67572	5.75228	-6.07654	9.81971e-09	9.19463e-08	9.25628	RGS11
206960_at	2.67368	7.5471	4.52517	1.22588e-05	6.15537e-05	2.35081	LPAR4
226065_at	-2.67186	7.74328	-5.35473	3.18243e-07	2.21364e-06	5.8724	PRICKLE1
213620_s_at	-2.67105	6.99941	-6.44534	1.51106e-09	1.67056e-08	11.0848	ICAM2
214823_at	-2.67024	7.08127	-4.47402	1.51492e-05	7.44898e-05	2.14797	ZNF204P
238983_at	2.67004	6.45406	4.97292	1.79495e-06	1.069e-05	4.19899	NSUN7
235431_s_at	-2.66918	6.92676	-12.1139	6.12921e-24	7.26815e-22	43.7904	PELI3
228316_at	2.66891	6.79661	6.24564	4.19384e-09	4.21649e-08	10.0869	CLHC1
205050_s_at	-2.66815	6.18079	-11.2272	1.41433e-21	1.17723e-19	38.4021	MAPK8IP2
209975_at	-2.66807	5.25873	-8.79113	3.34999e-15	9.78049e-14	23.8883	CYP2E1
203373_at	2.66763	9.71638	5.35623	3.16046e-07	2.19924e-06	5.87911	SOCS2
212909_at	2.66497	8.70091	2.97387	0.00343146	0.00947696	-2.95368	LYPD1
217967_s_at	2.66469	8.16166	4.71951	5.40417e-06	2.92474e-05	3.13719	FAM129A
220731_s_at	2.66423	8.98385	9.30203	1.63933e-16	6.15654e-15	26.8678	NECAP2
211597_s_at	-2.66354	10.4187	-4.33664	2.65332e-05	0.000123387	1.61191	HOPX
232073_at	-2.6608	6.26406	-6.5181	1.03741e-09	1.17775e-08	11.4528	PPFIA2
1568870_at	-2.65956	5.10696	-4.48047	1.47515e-05	7.272e-05	2.17345	SLC24A4
209311_at	-2.65469	9.16734	-10.7469	2.66877e-20	1.89362e-18	35.4942	BCL2L2
220405_at	-2.65464	4.90595	-3.39992	0.000865334	0.00280869	-1.68109	SNTG1
238605_at	-2.65432	8.17533	-4.68752	6.19401e-06	3.30672e-05	3.00605	NOL4
219773_at	2.65298	5.20745	5.9381	1.95153e-08	1.72382e-07	8.58649	NOX4
204471_at	-2.6528	11.0553	-3.51828	0.000576299	0.00196407	-1.30159	GAP43
233071_at	2.6509	5.89042	3.84068	0.000181043	0.000694527	-0.212894	RSPH4A
228403_at	-2.6503	8.73805	-4.43931	1.74736e-05	8.48111e-05	2.01131	ENHO
212023_s_at	2.6467	5.65517	4.19594	4.65139e-05	0.000204494	1.07643	MKI67
218399_s_at	2.64621	7.31388	6.59221	7.0568e-10	8.2662e-09	11.8299	CDCA4
210038_at	-2.64584	3.68743	-6.68787	4.27777e-10	5.2119e-09	12.3201	PRKCQ
223794_at	2.64573	4.85488	3.27186	0.00132793	0.0041069	-2.07913	ARMC4
207383_s_at	-2.64493	2.48122	-8.06383	2.24442e-13	4.86329e-12	19.742	RHBDL1
228174_at	-2.64453	8.38835	-7.15259	3.57806e-11	5.34948e-10	14.7536	SCAI
1555852_at	2.64299	6.34673	4.75737	4.59484e-06	2.52061e-05	3.29323	PSMB8-AS1
227544_at	-2.64253	6.16514	-4.85369	3.0291e-06	1.72509e-05	3.6944	TMEM229B
233157_x_at	2.64111	5.51897	2.42432	0.0165352	0.0373627	-4.36935	CCDC114
243900_at	2.64013	4.81274	3.06358	0.00259667	0.00741973	-2.69814	WDR38
1556907_at	2.63973	4.97799	3.45153	0.000725681	0.00240454	-1.51697	ZNF474
204103_at	2.63927	5.26066	4.04497	8.3735e-05	0.000347568	0.517336	CCL4
228068_at	-2.63554	6.32253	-4.12234	6.20697e-05	0.000265599	0.801827	GOLGA7B
201798_s_at	2.63493	9.33493	4.24642	3.80853e-05	0.000171221	1.26696	MYOF
222925_at	2.63455	5.68141	3.1553	0.00194044	0.00575451	-2.42993	DCDC2
237411_at	2.63359	4.73915	4.99219	1.64817e-06	9.9148e-06	4.28133	ADAMTS6
204017_at	2.62971	5.30169	4.22627	4.12569e-05	0.00018362	1.1907	KDELR3
225418_at	2.62959	8.31318	5.68893	6.56567e-08	5.24073e-07	7.40516	PVRL2
209047_at	2.62919	9.43937	2.2802	0.0240158	0.0513759	-4.69675	AQP1
226117_at	2.62874	7.5766	4.86104	2.93376e-06	1.67686e-05	3.72521	TIFA
238542_at	-2.62717	2.95453	-6.00375	1.41061e-08	1.27797e-07	8.90295	ULBP2
207808_s_at	2.62695	9.48328	6.90545	1.35208e-10	1.82168e-09	13.4491	PROS1
226047_at	-2.6264	8.78179	-6.2331	4.46891e-09	4.46196e-08	10.0249	MRVI1
226930_at	2.62539	5.90303	4.00686	9.68944e-05	0.000396486	0.378824	FNDC1
206857_s_at	-2.62528	8.75725	-6.53755	9.37854e-10	1.07317e-08	11.5515	FKBP1B
218009_s_at	2.6206	8.35572	4.30313	3.03637e-05	0.000139402	1.48314	PRC1
231355_at	-2.62055	6.35553	-8.41796	2.94066e-14	7.37851e-13	21.7452	CACNG8
219689_at	-2.61926	5.10035	-6.65751	5.01632e-10	6.02689e-09	12.1641	SEMA3G
204378_at	-2.61921	6.44355	-4.02561	9.01909e-05	0.000372223	0.446841	BCAS1
226793_at	-2.61878	8.25865	-10.8221	1.6865e-20	1.24779e-18	35.9485	LINC00294
221185_s_at	2.61866	9.02199	3.7268	0.000274808	0.00101035	-0.606481	IQCG
228761_at	-2.6173	3.03695	-6.33969	2.5987e-09	2.73006e-08	10.5546	SCRT1
230787_at	2.61628	6.3076	8.60377	1.00067e-14	2.67768e-13	22.8085	LOC101927886
218692_at	-2.61596	9.60309	-4.2887	3.21716e-05	0.000146901	1.42793	SYBU
204793_at	-2.61565	9.49035	-7.59906	3.07597e-12	5.47884e-11	17.1651	GPRASP1
213197_at	-2.61264	8.67951	-3.69828	0.00030466	0.00110857	-0.703538	ASTN1
226545_at	2.61224	7.3974	3.45359	0.000720575	0.00238899	-1.51037	CD109
213793_s_at	-2.61069	9.536	-7.336	1.31604e-11	2.11359e-10	15.736	HOMER1
235062_at	2.60982	5.73425	4.07565	7.43975e-05	0.000312177	0.629624	PIH1D2
221879_at	2.60919	7.01164	4.30564	3.00596e-05	0.000138226	1.49275	CALML4
225687_at	2.60908	6.60044	4.38157	2.21182e-05	0.000104626	1.78584	FAM83D
219668_at	-2.60876	5.67796	-4.15953	5.36731e-05	0.000232137	0.940112	GDAP1L1
228702_at	-2.60784	7.69812	-4.9536	1.95492e-06	1.15278e-05	4.11661	LINC-PINT
212642_s_at	-2.60545	8.39852	-9.83152	6.88704e-18	3.17115e-16	30.0007	HIVEP2
209982_s_at	-2.60536	8.94512	-4.34069	2.61025e-05	0.000121627	1.62755	NRXN2
242028_at	2.60528	8.08212	7.55768	3.8716e-12	6.79119e-11	16.9388	ZNF709
230179_at	-2.60428	8.86911	-6.96399	9.88791e-11	1.36406e-09	13.756	LOC285812
204517_at	2.60394	9.55658	4.72868	5.19635e-06	2.82996e-05	3.1749	PPIC
205334_at	-2.60349	7.42996	-4.90732	2.39633e-06	1.39174e-05	3.92025	S100A1
212680_x_at	2.6024	10.2703	8.41195	3.04452e-14	7.60604e-13	21.711	PPP1R14B
213848_at	-2.60172	7.46284	-8.4208	2.89278e-14	7.30069e-13	21.7614	DUSP7
221016_s_at	2.60104	7.32592	4.19351	4.69614e-05	0.000206251	1.06731	TCF7L1
244676_s_at	-2.6009	4.33218	-10.0106	2.3379e-18	1.14989e-16	31.069	MTUS2
212920_at	2.59998	8.66069	7.01498	7.52114e-11	1.06037e-09	14.0244	REST
203929_s_at	-2.59997	9.20868	-5.15566	7.92255e-07	5.11231e-06	4.98917	MAPT
228745_at	-2.59824	10.063	-9.17128	3.56354e-16	1.26167e-14	26.1007	SGTB
209596_at	2.59714	6.59473	3.90186	0.00014414	0.000566001	0.00258801	MXRA5
206375_s_at	-2.59709	2.02559	-11.7363	6.23008e-23	6.61726e-21	41.4938	HSPB3
218305_at	2.59621	7.52011	6.89628	1.41978e-10	1.90253e-09	13.4011	IPO4
223534_s_at	-2.59604	3.88012	-5.59652	1.02171e-07	7.83383e-07	6.97523	RPS6KL1
218400_at	2.59519	7.58024	5.94351	1.9002e-08	1.68449e-07	8.61247	OAS3
223280_x_at	2.59422	7.63704	4.66818	6.72453e-06	3.56357e-05	2.92708	MS4A6A
203894_at	-2.59351	7.96761	-10.2688	4.89923e-19	2.70128e-17	32.6148	TUBG2
218662_s_at	2.59234	7.64511	4.99276	1.64396e-06	9.89293e-06	4.28379	NCAPG
232777_s_at	2.59171	4.70367	3.44414	0.000744284	0.00245771	-1.54059	C6orf118
210138_at	-2.59121	6.62353	-4.30715	2.98778e-05	0.0001375	1.49854	RGS20
206915_at	-2.59076	5.53195	-2.62245	0.00963755	0.023369	-3.88917	NKX2-2
220334_at	-2.59054	6.68545	-4.31022	2.95115e-05	0.000135959	1.51032	RGS17
230220_at	-2.5893	6.97623	-6.24363	4.23685e-09	4.25726e-08	10.0769	UNC80
227610_at	2.58881	7.42753	4.88155	2.68254e-06	1.53784e-05	3.81149	TSPAN11
203395_s_at	2.58605	9.12908	4.45584	1.63271e-05	7.97912e-05	2.07628	HES1
235457_at	2.58369	10.3903	5.77977	4.2337e-08	3.49039e-07	7.83211	MAML2
227526_at	2.58231	7.05501	4.07097	7.57525e-05	0.000317171	0.612477	CDON
218613_at	-2.58063	10.7457	-5.5682	1.16893e-07	8.8762e-07	6.84443	PSD3
213503_x_at	2.57956	11.7637	5.89958	2.35875e-08	2.04492e-07	8.40179	ANXA2
211715_s_at	-2.57772	5.30601	-6.01296	1.34766e-08	1.22413e-07	8.94747	BDH1
230033_at	2.57732	4.45253	3.38934	0.000896899	0.00290274	-1.71446	DNAAF3
219196_at	-2.57693	9.76717	-3.40826	0.000841185	0.002738	-1.65472	SCG3
214909_s_at	2.57353	10.0997	9.56008	3.51442e-17	1.44869e-15	28.3895	DDAH2
213007_at	2.57268	7.36621	5.2025	6.40509e-07	4.2148e-06	5.19489	FANCI
218012_at	-2.57117	8.00283	-7.92619	4.90322e-13	9.917e-12	18.9724	TSPYL2
220148_at	-2.56927	4.12835	-5.9962	1.46445e-08	1.32315e-07	8.86642	ALDH8A1
201614_s_at	2.56915	10.0575	8.62486	8.85002e-15	2.38661e-13	22.9297	RUVBL1
208813_at	-2.56889	9.30227	-12.8435	6.96154e-26	1.07612e-23	48.2258	GOT1
1552848_a_at	-2.5684	6.12287	-3.94208	0.000123909	0.000493385	0.145741	PTCHD1
209774_x_at	2.56413	7.31645	3.20643	0.00164506	0.00497189	-2.27741	CXCL2
226375_at	-2.56362	8.25919	-8.8758	2.03843e-15	6.27545e-14	24.3786	LMTK2
205294_at	-2.56349	8.02695	-5.98218	1.56973e-08	1.40885e-07	8.79873	BAIAP2
208712_at	2.5625	9.9095	4.18561	4.84475e-05	0.000211972	1.03763	CCND1
214597_at	-2.56159	4.28773	-3.79807	0.000211862	0.00079974	-0.361293	SSTR2
219743_at	2.55936	9.24852	4.64692	7.35836e-06	3.86398e-05	2.84055	HEY2
239916_at	2.55847	6.9843	2.55847	0.0115116	0.0273014	-4.048	WDR16
228228_at	-2.55396	8.2554	-7.78269	1.1014e-12	2.12581e-11	18.1756	DACT3
202111_at	2.55094	8.60625	6.1108	8.27364e-09	7.87474e-08	9.42346	SLC4A2
219932_at	2.54762	4.72394	3.17128	0.00184319	0.00548679	-2.38248	SLC27A6
205909_at	2.54731	4.95564	5.64532	8.09378e-08	6.33488e-07	7.20168	POLE2
211748_x_at	-2.54721	11.7347	-4.3751	2.2708e-05	0.000107065	1.76068	PTGDS
220795_s_at	-2.5469	6.86254	-6.34979	2.46793e-09	2.61169e-08	10.6051	BEGAIN
212063_at	2.54616	12.19	4.33085	2.71602e-05	0.000125998	1.5896	CD44
219904_at	2.54494	6.21804	7.20549	2.68453e-11	4.11304e-10	15.0357	ZSCAN5A
239921_at	2.54449	5.9782	3.35905	0.000993373	0.0031778	-1.80956	COL28A1
219247_s_at	-2.54353	7.37504	-4.10511	6.63713e-05	0.000282261	0.738114	ZDHHC14
238762_at	2.54241	8.63117	6.89984	1.39308e-10	1.8711e-09	13.4198	MTHFD2L
229550_at	-2.54219	4.58218	-4.94955	1.99015e-06	1.17155e-05	4.09938	UNC79
219370_at	-2.53934	6.00933	-3.82753	0.00019007	0.00072578	-0.258846	RPRM
218768_at	2.53901	9.17472	10.2878	4.36515e-19	2.44575e-17	32.7289	NUP107
206539_s_at	2.53859	6.25926	3.80922	0.000203348	0.000771377	-0.322589	CYP4F12
228476_at	2.53706	8.09317	5.25904	4.94706e-07	3.32615e-06	5.44495	KIAA1407
229997_at	2.53488	7.79793	7.68019	1.9563e-12	3.6224e-11	17.6103	VANGL1
208079_s_at	2.5347	6.68616	4.62575	8.04639e-06	4.196e-05	2.75471	AURKA
225128_at	2.53463	8.98532	10.3117	3.77492e-19	2.15694e-17	32.8727	KDELC2
242100_at	-2.53375	4.34158	-5.9482	1.85679e-08	1.65109e-07	8.63499	CHSY3
228737_at	-2.53345	6.61696	-3.8708	0.000161878	0.000628244	-0.107166	TOX2
213258_at	2.53279	7.92542	3.6259	0.000394765	0.00139766	-0.947032	TFPI
221697_at	2.53039	5.93879	4.73611	5.03351e-06	2.74559e-05	3.20552	MAP1LC3C
1554298_a_at	2.52971	6.26353	3.32949	0.00109681	0.00347466	-1.90165	WDR49
206080_at	-2.52922	3.1482	-4.46797	1.55318e-05	7.61978e-05	2.12409	PLCH2
203110_at	-2.52919	6.65346	-7.60158	3.03315e-12	5.4141e-11	17.1789	PTK2B
203786_s_at	-2.5285	7.45734	-4.1074	6.57838e-05	0.000279969	0.746567	TPD52L1
205708_s_at	-2.52601	3.18164	-12.7907	9.62299e-26	1.46143e-23	47.9051	TRPM2
225981_at	-2.52499	3.8614	-8.80478	3.0924e-15	9.07435e-14	23.9673	HID1
220141_at	2.52309	6.56819	3.5282	0.000556735	0.00190565	-1.26927	C11orf63
230345_at	-2.52095	5.86057	-5.91623	2.17345e-08	1.90078e-07	8.48152	SEMA7A
226160_at	2.51973	8.09057	7.88483	6.19467e-13	1.23565e-11	18.7422	H6PD
239579_at	-2.51946	4.31288	-7.81917	8.97049e-13	1.74894e-11	18.3777	EPHX4
207797_s_at	2.51893	6.18416	2.8236	0.00539905	0.0141156	-3.36663	LRP2BP
210331_at	-2.5181	2.78558	-10.2968	4.13343e-19	2.33863e-17	32.7829	HECW1
218898_at	2.51795	7.48265	6.6684	4.73779e-10	5.72803e-09	12.2201	FAM57A
216347_s_at	-2.51766	6.79988	-8.35618	4.20116e-14	1.02506e-12	21.3935	PPP1R13B
220390_at	2.51604	4.78086	3.44125	0.000751684	0.00247838	-1.54982	AGBL2
204082_at	2.51555	9.41826	4.64744	7.34204e-06	3.85658e-05	2.84269	PBX3
205328_at	-2.51527	7.64696	-3.1248	0.0021393	0.00626695	-2.51988	CLDN10
208002_s_at	-2.5152	9.5276	-5.6547	7.73827e-08	6.08414e-07	7.24536	ACOT7
218986_s_at	2.51366	8.26965	6.52052	1.02448e-09	1.16536e-08	11.465	DDX60
231376_at	-2.5112	2.89093	-10.3649	2.73348e-19	1.63189e-17	33.192	UPP2
238877_at	2.51087	6.66572	2.65101	0.00889337	0.0218027	-3.8171	EYA4
225415_at	2.51062	9.67353	5.46337	1.91732e-07	1.39239e-06	6.36392	DTX3L
210609_s_at	2.51052	8.26846	5.56867	1.16635e-07	8.86046e-07	6.84658	TP53I3
224929_at	2.51008	5.6341	5.55642	1.23615e-07	9.33342e-07	6.79011	TMEM173
226424_at	2.51	9.75066	2.84877	0.00501051	0.0132083	-3.29882	CAPS
235020_at	-2.50902	5.97999	-5.85212	2.97632e-08	2.52717e-07	8.17523	TAF4B
1554655_a_at	-2.50898	2.6033	-5.97239	1.64767e-08	1.47498e-07	8.75148	RPRML
243506_at	-2.50837	3.55246	-7.05059	6.20977e-11	8.89245e-10	14.2124	C18orf42
1558795_at	-2.50716	7.51191	-4.29025	3.19731e-05	0.000146094	1.43384	RP3-525N10.2
209583_s_at	-2.50602	9.45978	-5.79102	4.00847e-08	3.31417e-07	7.88532	CD200
210176_at	2.50579	5.25605	4.59717	9.0748e-06	4.66901e-05	2.63926	TLR1
223434_at	2.50558	8.10166	3.08756	0.00240771	0.00695208	-2.62868	GBP3
202376_at	2.50413	10.8966	2.88852	0.00444839	0.0118942	-3.19058	SERPINA3
235141_at	2.5009	7.07144	4.6308	7.87697e-06	4.11261e-05	2.77515	MARVELD2
204709_s_at	2.50084	5.13348	4.32838	2.74311e-05	0.000127084	1.58012	KIF23
219372_at	2.49942	10.2899	9.90373	4.45751e-18	2.11432e-16	30.4308	IFT81
205430_at	2.49938	5.2237	3.06449	0.0025892	0.00740328	-2.69549	BMP5
1554079_at	-2.49817	6.62047	-5.18937	6.79926e-07	4.45893e-06	5.13709	GALNT18
236465_at	-2.49688	7.79956	-3.87453	0.000159639	0.000620388	-0.0939972	RNF175
204649_at	2.49658	4.66842	5.21961	5.9244e-07	3.92384e-06	5.2704	TROAP
209846_s_at	2.49615	7.65933	4.48967	1.42019e-05	7.04119e-05	2.20982	BTN3A2
212709_at	2.49488	9.40269	8.60755	9.78879e-15	2.62749e-13	22.8302	NUP160
240512_x_at	-2.49399	3.80208	-7.63028	2.58494e-12	4.67151e-11	17.3362	KCTD4
203046_s_at	2.49371	6.85721	4.70885	5.65575e-06	3.05136e-05	3.09344	TIMELESS
227778_at	-2.49344	5.35587	-9.06636	6.63094e-16	2.25543e-14	25.4874	MROH1
1553321_a_at	2.49329	5.69269	3.60596	0.000423693	0.00148761	-1.0134	SULT1C4
209785_s_at	-2.49302	7.20069	-5.12115	9.25915e-07	5.89568e-06	4.83841	PLA2G4C
230273_at	2.49178	7.47824	3.52196	0.000568973	0.00194216	-1.28962	C6orf165
224458_at	-2.49034	8.36843	-4.72045	5.38256e-06	2.91395e-05	3.14104	TMEM246
226792_s_at	-2.48951	8.99709	-9.87677	5.24404e-18	2.46043e-16	30.2702	KIFC2
219005_at	-2.48826	6.97708	-6.79484	2.43366e-10	3.11862e-09	12.8728	TMEM59L
227862_at	-2.48778	7.84316	-5.4001	2.57744e-07	1.83182e-06	6.07686	TRNP1
205381_at	2.48688	6.04185	3.52723	0.00055862	0.00191172	-1.27244	LRRC17
206316_s_at	2.48537	6.28875	6.05217	1.10891e-08	1.02338e-07	9.13767	KNTC1
201341_at	-2.48528	10.0515	-4.3671	2.34567e-05	0.000110265	1.72967	ENC1
239722_at	2.48518	5.84508	3.07722	0.00248754	0.00715157	-2.65868	C5orf49
218543_s_at	2.48517	7.66109	5.63081	8.67509e-08	6.73808e-07	7.13425	PARP12
1552953_a_at	-2.48467	2.98426	-3.90604	0.000141903	0.000558355	0.0173891	NEUROD2
204735_at	-2.48435	7.62607	-5.74921	4.90937e-08	4.01113e-07	7.68799	PDE4A
232531_at	-2.48399	5.32589	-4.06166	7.85244e-05	0.000327668	0.578342	EMX2OS
226603_at	2.48385	6.27404	4.35205	2.49312e-05	0.000116626	1.67141	SAMD9L
230972_at	-2.48076	8.73594	-7.08855	5.06008e-11	7.38039e-10	14.4134	ANKRD9
235591_at	-2.47923	5.96297	-2.41087	0.0171334	0.0385183	-4.4007	SSTR1
229918_at	2.47898	6.75331	3.48902	0.00063783	0.00214506	-1.39645	CCDC40
223962_at	2.47889	5.33889	3.32415	0.0011165	0.00353059	-1.91818	TTC29
205485_at	-2.4764	3.4022	-5.65103	7.87535e-08	6.17509e-07	7.22828	RYR1
209392_at	-2.47551	9.90272	-4.10378	6.67152e-05	0.000283446	0.7332	ENPP2
213997_at	-2.47476	6.58322	-4.32165	2.81855e-05	0.0001303	1.55422	FAM189A1
236638_at	-2.47181	3.02395	-6.36747	2.25444e-09	2.4034e-08	10.6935	AMER3
235545_at	2.47172	5.61833	5.0568	1.23605e-06	7.64547e-06	4.5592	DEPDC1
214295_at	2.46994	6.27423	3.94853	0.000120929	0.000482852	0.168798	KIAA0485
227705_at	-2.46935	9.92249	-3.692	0.00031163	0.00113061	-0.724818	TCEAL7
220041_at	-2.46859	6.25445	-7.30174	1.58769e-11	2.50115e-10	15.5516	PIGZ
1556145_a_at	-2.46557	2.54741	-8.39283	3.40018e-14	8.43371e-13	21.6021	LOC100131170
205191_at	2.46265	10.2574	6.99617	8.32088e-11	1.16365e-09	13.9253	RP2
222095_s_at	-2.46206	2.37872	-8.64834	7.71851e-15	2.12079e-13	23.0646	FAM163A
203130_s_at	-2.46017	12.1065	-8.29757	5.88818e-14	1.40416e-12	21.0607	KIF5C
220581_at	2.46013	4.49714	3.33798	0.0010661	0.00338731	-1.87526	CCDC170
57588_at	-2.45992	7.656	-4.15314	5.50355e-05	0.000237613	0.916256	SLC24A3
209842_at	-2.45949	6.67524	-2.6371	0.00924919	0.0225791	-3.8523	SOX10
34408_at	-2.45926	7.87466	-5.73883	5.16207e-08	4.18992e-07	7.63915	RTN2
1555758_a_at	2.4585	6.85795	3.8243	0.000192353	0.000732879	-0.270117	CDKN3
227975_at	-2.45758	3.68644	-3.89022	0.000150561	0.000588014	-0.0386375	GPRIN1
201664_at	2.45724	10.5403	8.81067	2.98747e-15	8.79627e-14	24.0013	SMC4
203895_at	-2.45483	7.35389	-4.69581	5.97922e-06	3.20788e-05	3.03997	PLCB4
212791_at	-2.45422	8.28956	-7.12122	4.24095e-11	6.25947e-10	14.5867	C1orf216
224393_s_at	-2.45325	3.31507	-5.33152	3.54354e-07	2.44225e-06	5.76821	CECR6
200923_at	2.45162	10.33	6.86585	1.6696e-10	2.20655e-09	13.2422	LGALS3BP
225165_at	-2.45129	7.99407	-1.92895	0.0556398	0.104226	-5.41567	PPP1R1B
222234_s_at	-2.4512	5.80545	-5.51903	1.47538e-07	1.09864e-06	6.61828	DBNDD1
209981_at	-2.4507	6.42147	-4.24447	3.83824e-05	0.000172333	1.25955	CSDC2
227937_at	-2.44856	6.58956	-10.0328	2.04484e-18	1.02024e-16	31.2015	MYPOP
222052_at	2.44762	7.54297	10.4258	1.88789e-19	1.15088e-17	33.5582	C19orf54
232224_at	2.44752	6.75049	2.74655	0.00676591	0.0171832	-3.57092	MASP1
209530_at	-2.44648	6.89728	-6.62009	6.10136e-10	7.24008e-09	11.9724	CACNB3
214068_at	-2.44629	3.87467	-6.35996	2.34282e-09	2.48385e-08	10.656	BEAN1
235278_at	-2.44605	8.04059	-4.78078	4.15442e-06	2.29941e-05	3.39019	MACROD2
220045_at	-2.44535	2.94615	-6.20564	5.13466e-09	5.06821e-08	9.88922	NEUROD6
1563182_at	-2.44483	3.8057	-7.14667	3.69476e-11	5.50493e-10	14.7221	ACVR1C
239650_at	2.44456	6.60561	4.62356	8.12097e-06	4.23107e-05	2.74586	NCKAP5
236028_at	2.44387	5.37412	2.88511	0.00449423	0.0120038	-3.19991	IBSP
225081_s_at	2.44272	9.09559	5.54707	1.29213e-07	9.7264e-07	6.74709	CDCA7L
237314_at	2.44119	6.41238	3.02836	0.00289906	0.00818116	-2.79925	ENKUR
203196_at	2.44106	7.82116	5.9032	2.31717e-08	2.01391e-07	8.41912	ABCC4
1569872_a_at	-2.43999	8.23117	-3.29433	0.00123289	0.00384874	-2.01025	LMF1
213096_at	-2.43835	7.21926	-6.40962	1.81607e-09	1.9725e-08	10.905	TMCC2
218726_at	2.43749	5.51009	4.17612	5.02899e-05	0.000219146	1.00209	HJURP
209468_at	2.43733	5.61531	5.14487	8.3191e-07	5.34826e-06	4.94193	LRP5
224701_at	2.43724	6.85891	5.01797	1.46985e-06	8.94462e-06	4.39188	PARP14
213428_s_at	2.43341	12.278	6.51285	1.06601e-09	1.20784e-08	11.4262	COL6A1
215785_s_at	-2.43315	10.8308	-9.47849	5.725e-17	2.27855e-15	27.9072	CYFIP2
215767_at	-2.43289	5.96861	-3.26285	0.00136796	0.00421639	-2.10666	ZNF804A
212727_at	-2.4328	6.63637	-5.57831	1.11413e-07	8.49736e-07	6.89108	DLG3
204072_s_at	-2.43231	9.00354	-5.16179	7.7058e-07	5.00227e-06	5.016	FRY
212298_at	2.4305	9.06911	5.17169	7.36755e-07	4.80431e-06	5.05943	NRP1
219253_at	2.43012	8.26633	7.40904	8.809e-12	1.46786e-10	16.1305	TMEM185B
202934_at	2.42862	9.66376	5.72202	5.59847e-08	4.51871e-07	7.56019	HK2
209771_x_at	2.4284	11.6305	3.15954	0.00191419	0.00568249	-2.41736	CD24
230826_at	-2.42588	3.97425	-5.36715	3.00428e-07	2.10154e-06	5.92825	MMD2
1566219_at	-2.42523	2.70621	-13.4785	1.43105e-27	2.66406e-25	52.0737	KRTAP5-AS1
224733_at	2.42466	8.81934	5.72636	5.48238e-08	4.42914e-07	7.58057	CMTM3
228067_at	-2.42332	7.87038	-4.07781	7.37767e-05	0.000309798	0.637585	KIAA1211L
229461_x_at	-2.42111	9.34791	-4.42207	1.87519e-05	9.04323e-05	1.94375	NEGR1
204889_s_at	-2.41924	3.94131	-7.35404	1.192e-11	1.93776e-10	15.8333	NEURL1
1555041_a_at	2.41841	7.58423	10.0207	2.20029e-18	1.09151e-16	31.129	NAGA
229009_at	2.41833	7.96508	5.08531	1.08787e-06	6.82899e-06	4.68259	SIX5
206263_at	2.41626	5.04705	5.82291	3.4324e-08	2.87634e-07	8.03638	FMO4
206906_at	-2.41473	1.92694	-12.4516	7.70442e-25	1.01822e-22	45.8445	ICAM5
222891_s_at	-2.41463	5.11767	-2.54921	0.0118084	0.0279021	-4.0707	BCL11A
203702_s_at	2.41409	6.89267	5.02473	1.42623e-06	8.70011e-06	4.42097	TTLL4
228182_at	-2.41254	4.08626	-7.87734	6.46223e-13	1.28746e-11	18.7005	ADCY5
212554_at	-2.41178	9.91086	-6.6404	5.48643e-10	6.55532e-09	12.0764	CAP2
236640_at	-2.41076	6.82751	-4.32308	2.80238e-05	0.000129622	1.55971	LOC100507165
202171_at	2.41008	11.1124	13.136	1.16094e-26	1.87844e-24	50	VEZF1
213622_at	2.40963	7.38225	2.88427	0.00450563	0.0120287	-3.20222	COL9A2
224715_at	2.40826	9.85115	8.43089	2.72882e-14	6.89695e-13	21.819	WDR34
227192_at	-2.40776	9.11138	-5.69121	6.4941e-08	5.18839e-07	7.41582	PRRT2
203865_s_at	-2.40749	8.48009	-5.30863	3.93849e-07	2.68983e-06	5.66581	ADARB1
212510_at	-2.40714	8.77447	-4.98213	1.7233e-06	1.02883e-05	4.2383	GPD1L
218651_s_at	-2.40534	8.59358	-10.4744	1.4049e-19	8.90954e-18	33.8506	LARP6
228044_at	-2.40324	7.37174	-6.44329	1.52715e-09	1.6862e-08	11.0744	SERP2
202998_s_at	2.40222	7.43984	3.89812	0.000146173	0.000572427	-0.0106634	LOXL2
222640_at	2.40145	7.4812	6.36112	2.3289e-09	2.47212e-08	10.6618	DNMT3A
228598_at	-2.40143	7.32589	-3.17264	0.00183513	0.00546654	-2.37843	DPP10
203088_at	2.4014	8.27697	3.6889	0.000315128	0.0011421	-0.735318	FBLN5
231044_at	2.40011	8.01051	2.9469	0.00372703	0.0101808	-3.02921	C1orf194
204457_s_at	2.39986	10.565	5.10359	1.00212e-06	6.33893e-06	4.76195	GAS1
204542_at	2.39921	4.83609	3.20934	0.00162959	0.00493494	-2.26867	ST6GALNAC2
230165_at	2.39714	7.51418	6.04239	1.16423e-08	1.07044e-07	9.09017	SGOL2
207081_s_at	-2.39635	9.40123	-10.2645	5.02777e-19	2.76336e-17	32.5891	PI4KA
210252_s_at	-2.39629	8.69024	-11.6896	8.29571e-23	8.54903e-21	41.2103	MADD
242560_at	2.39551	5.96261	4.33151	2.70872e-05	0.000125727	1.59217	FANCD2
231650_s_at	-2.3955	7.56151	-2.89009	0.0044274	0.0118417	-3.18627	SEZ6L
207103_at	-2.39359	8.24273	-2.98061	0.00336108	0.00931344	-2.93472	KCND2
213905_x_at	2.39289	9.54314	5.22335	5.82412e-07	3.86926e-06	5.28692	BGN
208894_at	2.39121	10.8405	3.99854	0.000100023	0.000407171	0.348684	HLA-DRA
213651_at	-2.39069	1.97529	-14.3625	6.63983e-30	1.76854e-27	57.3956	INPP5J
218899_s_at	-2.39043	9.47266	-2.98722	0.00329336	0.00914776	-2.9161	BAALC
212990_at	-2.39032	9.43185	-9.82626	7.10887e-18	3.25597e-16	29.9693	SYNJ1
212067_s_at	2.3897	9.11892	4.23942	3.91607e-05	0.000175542	1.24041	C1R
225614_at	2.3897	6.72174	7.14331	3.76265e-11	5.58685e-10	14.7042	SAAL1
234995_at	2.38841	7.80242	6.5639	8.1781e-10	9.45115e-09	11.6856	SPICE1
217623_at	2.38837	5.99856	2.99701	0.00319531	0.00890829	-2.88843	MYLK3
227733_at	-2.38757	5.26183	-6.3191	2.88675e-09	3.00712e-08	10.4519	TMEM63C
236634_at	2.38721	5.82367	5.33203	3.53512e-07	2.43741e-06	5.77052	C8orf48
228868_x_at	2.38707	5.76856	4.0964	6.86525e-05	0.000290891	0.705991	CDT1
213270_at	-2.3862	7.40006	-9.33643	1.33584e-16	5.07182e-15	27.07	MPP2
203362_s_at	2.38579	9.616	5.13864	8.55651e-07	5.48256e-06	4.91472	MAD2L1
200986_at	2.38536	11.0467	5.76121	4.63224e-08	3.79905e-07	7.74454	SERPING1
211034_s_at	-2.38534	9.11545	-10.411	2.06595e-19	1.25062e-17	33.469	HECTD4
238069_at	2.38381	6.11432	6.03041	1.2357e-08	1.12836e-07	9.03206	LOC101927365
202246_s_at	2.38377	10.9591	8.774	3.70352e-15	1.07402e-13	23.7893	CDK4
227307_at	2.38288	7.31213	3.4374	0.000761642	0.0025069	-1.5621	TSPAN18
212552_at	-2.38257	10.1705	-9.01689	8.88114e-16	2.9626e-14	25.1989	HPCAL1
214841_at	-2.38166	5.65963	-4.05018	8.20716e-05	0.000341236	0.536387	CNIH3
210944_s_at	-2.3816	6.36591	-5.67363	7.0667e-08	5.60705e-07	7.33364	CAPN3
202007_at	2.37983	9.86604	6.08539	9.39495e-09	8.83034e-08	9.29942	NID1
229556_at	-2.37808	4.28228	-9.3529	1.21109e-16	4.62862e-15	27.1669	LOC100288893
231806_s_at	2.37777	9.07173	7.95153	4.24767e-13	8.74433e-12	19.1137	STK36
218825_at	-2.37665	3.8766	-7.98081	3.59787e-13	7.50434e-12	19.2772	EGFL7
230360_at	-2.37661	5.74481	-3.6703	0.0003369	0.00121364	-0.798134	GLDN
206258_at	-2.37625	3.61968	-5.27744	4.54652e-07	3.07236e-06	5.52672	ST8SIA5
213924_at	-2.37608	8.62781	-3.86605	0.000164762	0.000638436	-0.123859	GNAL
201020_at	-2.37556	10.3405	-11.4614	3.36584e-22	3.09962e-20	39.8234	YWHAH
227350_at	2.37545	7.56638	5.14008	8.50089e-07	5.45096e-06	4.92103	HELLS
203946_s_at	-2.37524	7.04946	-4.5197	1.25407e-05	6.28234e-05	2.32902	ARG2
206403_at	-2.37424	5.28331	-3.53409	0.000545432	0.00187028	-1.25008	ZNF536
209199_s_at	-2.37331	9.54457	-4.6091	8.63097e-06	4.4592e-05	2.68739	MEF2C
205970_at	-2.37321	11.1126	-3.58046	0.000463608	0.00161591	-1.09783	MT3
227761_at	-2.37282	10.6301	-6.6564	5.04545e-10	6.05769e-09	12.1585	MYO5A
234979_at	2.37237	6.04926	10.897	1.06741e-20	8.21337e-19	36.4012	BCDIN3D
213885_at	-2.37077	5.78794	-8.0767	2.08571e-13	4.57088e-12	19.8143	TRIM3
225968_at	-2.37044	8.56104	-4.81848	3.52968e-06	1.98859e-05	3.54708	PRICKLE2
205204_at	2.36806	9.61445	5.33132	3.54684e-07	2.44355e-06	5.76731	NMB
218729_at	2.3678	7.83473	5.81824	3.51138e-08	2.934e-07	8.01423	LXN
222581_at	2.36769	10.4708	7.14766	3.67501e-11	5.48023e-10	14.7273	XPR1
225671_at	-2.3658	5.23265	-6.31586	2.93478e-09	3.04433e-08	10.4357	SPNS2
225297_at	2.36455	9.78382	10.2427	5.73702e-19	3.1039e-17	32.4586	HAUS1
210432_s_at	-2.36384	9.17218	-2.85977	0.00484871	0.0128495	-3.26898	SCN3A
234985_at	2.36376	10.9644	8.5525	1.34836e-14	3.55313e-13	22.5143	LDLRAD3
235609_at	2.36313	4.96753	3.68535	0.000319181	0.0011551	-0.747337	BRIP1
205478_at	-2.36147	7.88059	-2.81111	0.00560201	0.0145756	-3.40009	PPP1R1A
232305_at	-2.36078	6.24107	-3.41501	0.000822099	0.00268345	-1.63333	HMGCLL1
214903_at	-2.35897	2.6285	-8.78956	3.38107e-15	9.83808e-14	23.8792	SYT2
227314_at	2.35744	6.52392	3.69029	0.000313555	0.00113711	-0.73061	ITGA2
230475_at	-2.35624	7.12921	-4.71307	5.55497e-06	3.00166e-05	3.11073	C15orf59
209159_s_at	-2.35534	10.8306	-5.2034	6.37879e-07	4.19909e-06	5.19887	NDRG4
204284_at	-2.35413	9.56754	-4.08493	7.17729e-05	0.00030241	0.663748	PPP1R3C
204187_at	2.35403	8.01336	2.17162	0.0314674	0.0646256	-4.93102	GMPR
214819_at	-2.35366	6.49692	-13.1678	9.55959e-27	1.5914e-24	50.1925	IQSEC2
202637_s_at	2.3529	6.35141	3.8255	0.000191496	0.000730259	-0.265904	ICAM1
224443_at	2.34821	6.71255	5.8474	3.0457e-08	2.57472e-07	8.15279	LINC00467
222802_at	-2.34605	7.43954	-4.3889	2.1469e-05	0.000101917	1.81432	EDN1
210892_s_at	2.34558	8.02121	3.72212	0.000279515	0.00102591	-0.622469	GTF2I
219882_at	-2.34418	7.6732	-7.12342	4.19061e-11	6.19573e-10	14.5984	TTLL7
205289_at	2.3439	8.10463	4.02216	9.13912e-05	0.000376369	0.434296	BMP2
207729_at	-2.34322	2.75287	-10.1029	1.33873e-18	6.98115e-17	31.6204	CDH9
204268_at	2.34202	4.51395	3.68665	0.000317692	0.00115043	-0.742939	S100A2
202096_s_at	2.34153	9.04243	6.09847	8.80014e-09	8.31642e-08	9.36325	TSPO
207227_x_at	-2.34044	2.33763	-15.0158	1.29737e-31	4.77902e-29	61.2927	RFPL2
220091_at	-2.33991	5.94661	-7.45977	6.65897e-12	1.12695e-10	16.4056	SLC2A6
211105_s_at	2.3383	6.96115	3.6681	0.000339573	0.00122149	-0.805562	NFATC1
226826_at	-2.33698	8.30675	-8.11685	1.65884e-13	3.67728e-12	20.0399	LSM11
227997_at	2.33541	10.8776	5.93557	1.97609e-08	1.74373e-07	8.5743	IL17RD
203826_s_at	-2.33521	5.84635	-5.60134	9.98509e-08	7.67013e-07	6.99755	PITPNM1
224847_at	2.33418	10.037	3.05977	0.00262788	0.00750024	-2.70911	CDK6
229460_at	-2.33345	9.0882	-8.64551	7.84684e-15	2.14956e-13	23.0484	FAM126B
204749_at	-2.33154	11.6888	-6.31648	2.92549e-09	3.03651e-08	10.4388	NAP1L3
221103_s_at	2.3298	5.25942	3.79983	0.000210495	0.000794832	-0.355187	WDR52
206336_at	2.3298	5.01361	2.9152	0.00410421	0.0110662	-3.11719	CXCL6
205453_at	2.32908	6.59863	3.01809	0.00299319	0.00841389	-2.82856	HOXB2
225078_at	2.32788	9.07069	4.6496	7.27533e-06	3.82734e-05	2.85145	EMP2
213556_at	2.3278	6.87886	6.39724	1.93528e-09	2.08887e-08	10.8428	PINLYP
222217_s_at	2.32727	7.18367	4.95372	1.95385e-06	1.15254e-05	4.11714	SLC27A3
204578_at	-2.32671	6.27083	-8.30382	5.68025e-14	1.35832e-12	21.0961	PPIP5K1
202223_at	2.32406	9.37654	7.36953	1.09477e-11	1.78977e-10	15.9169	STT3A
242086_at	2.32288	8.39311	5.1169	9.43836e-07	6.00538e-06	4.81987	SPATA6
223608_at	2.31777	8.29857	5.48142	1.76145e-07	1.28893e-06	6.44622	EFCAB2
242006_at	2.31727	7.67173	5.62423	8.95238e-08	6.93169e-07	7.10367	LCA5
204231_s_at	-2.31701	5.73246	-8.46558	2.23248e-14	5.69234e-13	22.017	FAAH
225752_at	-2.31634	8.83727	-9.04621	7.46928e-16	2.51098e-14	25.3699	NIPA1
202499_s_at	-2.31442	9.13298	-3.79316	0.000215723	0.000812091	-0.37833	SLC2A3
229435_at	2.31366	9.54005	2.95445	0.003642	0.00997689	-3.00812	GLIS3
238823_at	2.31328	6.73266	5.99898	1.44438e-08	1.30651e-07	8.87987	FMNL3
235557_at	-2.31192	2.95532	-4.50771	1.31801e-05	6.57221e-05	2.28136	GPAT2
213601_at	-2.31141	7.39959	-2.81334	0.0055652	0.0144976	-3.39412	SLIT1
200872_at	2.31139	12.4639	4.58745	9.45266e-06	4.84326e-05	2.60011	S100A10
216836_s_at	2.311	9.24547	4.33183	2.70531e-05	0.000125636	1.59338	ERBB2
219752_at	-2.31059	3.10343	-12.0716	7.94628e-24	9.05092e-22	43.5333	RASAL1
31845_at	2.30998	5.41407	4.90823	2.38675e-06	1.38757e-05	3.92411	ELF4
215522_at	-2.30946	5.05129	-3.28845	0.00125712	0.00391448	-2.02831	SORCS3
224871_at	-2.30921	8.62745	-9.75217	1.11009e-17	4.9028e-16	29.5287	TPRG1L
229653_at	-2.30846	7.22617	-9.41255	8.48691e-17	3.29448e-15	27.5182	VPS53
204591_at	-2.30405	10.2483	-3.00473	0.00311981	0.0087273	-2.86652	CHL1
204939_s_at	2.30359	5.19915	2.55545	0.0116078	0.0274818	-4.05543	PLN
209464_at	2.30259	4.94732	3.98351	0.000105912	0.000428824	0.294443	AURKB
220460_at	-2.3016	7.5188	-3.11624	0.00219841	0.00641622	-2.54498	SLCO1C1
204076_at	-2.29932	9.74291	-10.5015	1.19119e-19	7.66655e-18	34.0139	ENTPD4
219924_s_at	2.29794	7.67831	7.05295	6.13123e-11	8.80912e-10	14.2249	ZMYM6
208816_x_at	2.29783	9.90831	5.88345	2.55308e-08	2.1958e-07	8.32466	ANXA2P2
225876_at	-2.29761	9.53641	-6.93405	1.16059e-10	1.57967e-09	13.5988	NIPAL3
206373_at	2.29731	12.7414	4.89807	2.49541e-06	1.44387e-05	3.88119	ZIC1
241986_at	-2.29366	3.5857	-6.56873	7.97515e-10	9.24808e-09	11.7102	BMPER
203964_at	2.29267	8.42551	4.44511	1.70626e-05	8.30723e-05	2.03409	NMI
218523_at	-2.29242	5.99191	-4.85702	2.98558e-06	1.70255e-05	3.70834	LHPP
235301_at	-2.2924	6.29702	-5.2866	4.35905e-07	2.95259e-06	5.56751	KIAA1324L
218308_at	2.2918	6.34742	4.80503	3.74131e-06	2.09487e-05	3.49102	TACC3
227449_at	-2.29069	9.37554	-3.69439	0.000308959	0.00112256	-0.71672	EPHA4
206081_at	2.29066	6.68626	7.39288	9.62851e-12	1.58609e-10	16.0431	SLC24A1
203936_s_at	2.28987	4.50091	3.21246	0.00161315	0.00488772	-2.25929	MMP9
235880_at	-2.28822	5.69454	-6.47218	1.31567e-09	1.47051e-08	11.2203	SRRM3
219922_s_at	2.28794	11.5453	8.08949	1.93905e-13	4.26026e-12	19.8861	LTBP3
212757_s_at	-2.28789	9.19104	-8.08052	2.04082e-13	4.47816e-12	19.8357	CAMK2G
219009_at	2.28674	5.79745	7.70432	1.70929e-12	3.20616e-11	17.7431	C14orf93
1558414_at	-2.2851	6.53714	-4.38087	2.21819e-05	0.000104842	1.78309	FRRS1L
218236_s_at	2.28442	9.7705	8.80733	3.04666e-15	8.95532e-14	23.982	PRKD3
223425_at	2.28399	7.6142	4.48033	1.47605e-05	7.27436e-05	2.17287	RAVER1
243386_at	2.28375	4.66988	3.29739	0.00122043	0.00381695	-2.00082	CASZ1
218631_at	-2.28354	6.88106	-8.41868	2.9284e-14	7.3691e-13	21.7494	AVPI1
209242_at	-2.28127	11.2719	-5.07163	1.15668e-06	7.21124e-06	4.62332	PEG3
228144_at	2.28099	6.99996	4.02257	9.1246e-05	0.00037595	0.435805	ZNF300
239178_at	-2.28022	5.26365	-4.14973	5.5773e-05	0.000240378	0.903587	FGF9
235649_at	-2.2792	5.42273	-5.04156	1.32317e-06	8.11767e-06	4.4934	ADAMTS8
213139_at	2.27765	6.77366	4.70473	5.7562e-06	3.10056e-05	3.07651	SNAI2
220115_s_at	-2.2764	8.63963	-3.73801	0.000263858	0.000975273	-0.568189	CDH10
214797_s_at	-2.27571	3.45637	-5.37086	2.95303e-07	2.07239e-06	5.94493	CDK18
1552320_a_at	2.27504	6.08661	3.49147	0.000632451	0.0021311	-1.38853	CCDC65
223170_at	2.27382	8.98394	4.35099	2.50379e-05	0.000117062	1.66733	TMEM98
213004_at	2.27145	7.87985	4.44397	1.71428e-05	8.33924e-05	2.02961	ANGPTL2
236255_at	2.27102	5.76769	3.93406	0.000127716	0.000507027	0.117087	PLEKHG4B
225059_at	2.27067	8.90851	6.05839	1.07504e-08	9.96902e-08	9.16793	AGTRAP
241360_at	2.26991	5.92732	6.03985	1.17904e-08	1.08267e-07	9.07784	CCDC15
228335_at	-2.26989	9.20113	-3.47368	0.000672496	0.0022468	-1.44589	CLDN11
1556821_x_at	2.26958	7.74871	5.52853	1.41062e-07	1.05313e-06	6.66187	DLEU2
219263_at	-2.26949	5.53151	-2.92381	0.00399842	0.0108231	-3.09337	RNF128
205883_at	-2.26863	8.30474	-4.01177	9.50977e-05	0.000389687	0.396579	ZBTB16
243758_at	2.26845	5.27879	2.93598	0.00385322	0.0104787	-3.05962	CCDC37
207850_at	2.2675	5.76195	3.04064	0.00279014	0.0079073	-2.76412	CXCL3
212828_at	-2.2671	6.57531	-3.7307	0.000270955	0.000999159	-0.593186	SYNJ2
206526_at	2.26645	5.60157	3.66267	0.000346237	0.00124236	-0.823829	RIBC2
227864_s_at	2.26639	8.75189	14.4032	5.19277e-30	1.45004e-27	57.6391	MVB12A
229164_s_at	-2.26622	4.41069	-7.3957	9.48018e-12	1.56638e-10	16.0584	ABTB1
229310_at	-2.2661	7.60536	-3.25175	0.00141875	0.00435587	-2.14043	KLHL29
204305_at	2.26527	7.09026	6.11406	8.13955e-09	7.75565e-08	9.4394	MIPEP
224165_s_at	2.26524	5.21439	3.85097	0.000174263	0.000670894	-0.176835	IQCH
1552422_at	2.26514	6.81597	7.1323	3.99399e-11	5.92019e-10	14.6456	C10orf25
225344_at	-2.26331	10.2576	-9.15693	3.87998e-16	1.36533e-14	26.0167	NCOA7
239785_at	2.26299	5.62238	5.74168	5.0913e-08	4.13635e-07	7.65258	DZIP1L
214930_at	-2.26231	8.6536	-3.86309	0.000166591	0.000644802	-0.134293	SLITRK5
201621_at	-2.26207	7.98447	-5.61022	9.57145e-08	7.36819e-07	7.03867	NBL1
202403_s_at	2.26174	11.1909	5.17682	7.19817e-07	4.70449e-06	5.08193	COL1A2
205730_s_at	-2.26119	7.22805	-4.26407	3.55002e-05	0.000160474	1.334	ABLIM3
230882_at	-2.26113	3.16571	-3.83796	0.000182873	0.000700687	-0.222391	DLX6-AS1
216264_s_at	2.25941	8.76073	4.79694	3.87446e-06	2.16103e-05	3.45735	LAMB2
232080_at	-2.2587	6.86927	-4.20494	4.48907e-05	0.000197868	1.11026	HECW2
238778_at	-2.25861	5.63919	-5.89197	2.44856e-08	2.11431e-07	8.36538	MPP7
204026_s_at	2.25841	8.96242	4.25593	3.66714e-05	0.000165336	1.30304	ZWINT
202465_at	2.25787	7.75607	5.01569	1.48478e-06	9.01963e-06	4.38212	PCOLCE
1570253_a_at	-2.25767	2.78392	-7.41076	8.72581e-12	1.45628e-10	16.1399	RHEBL1
202766_s_at	2.25744	8.81652	5.0924	1.05382e-06	6.63204e-06	4.71333	FBN1
206003_at	2.25469	8.43459	11.2342	1.35519e-21	1.13345e-19	38.4443	CEP135
1552767_a_at	-2.25457	8.37557	-3.23023	0.00152232	0.00463357	-2.20568	HS6ST2
206213_at	-2.25393	5.72965	-5.07923	1.11797e-06	7.00014e-06	4.65621	WNT10B
213248_at	2.25243	7.51837	6.34083	2.58362e-09	2.71751e-08	10.5603	LOC730101
205642_at	2.24949	6.78731	7.33729	1.30674e-11	2.10061e-10	15.743	CNTRL
243594_x_at	-2.24929	5.22226	-6.68371	4.37218e-10	5.3157e-09	12.2988	SPIRE2
210705_s_at	2.24814	7.41657	5.8743	2.67016e-08	2.28854e-07	8.28097	TRIM5
230193_at	2.24804	5.72481	2.94827	0.00371147	0.0101415	-3.02539	WDR66
202202_s_at	2.24473	7.88345	4.07365	7.49718e-05	0.000314207	0.622318	LAMA4
228565_at	-2.24457	3.26223	-7.57955	3.4287e-12	6.03892e-11	17.0583	KIAA1804
205612_at	2.24342	5.10186	3.73515	0.000266615	0.00098399	-0.577977	MMRN1
229170_s_at	2.24285	7.51656	2.66446	0.00856121	0.0211094	-3.78292	TTC18
244071_at	-2.24159	8.13985	-4.07995	7.31705e-05	0.000307625	0.645424	FBLL1
201999_s_at	2.24129	12.8056	14.3991	5.32156e-30	1.46242e-27	57.6148	DYNLT1
212978_at	-2.23955	8.0496	-6.41443	1.77167e-09	1.93154e-08	10.9292	LRRC8B
220868_s_at	-2.23827	2.38249	-9.21241	2.79217e-16	1.00743e-14	26.3417	SLC7A10
205280_at	-2.23776	9.08285	-4.29464	3.14155e-05	0.000143888	1.45063	GLRB
204990_s_at	2.23745	9.18697	2.51345	0.0130197	0.0303512	-4.15761	ITGB4
226972_s_at	-2.23742	8.35683	-5.15288	8.0229e-07	5.17127e-06	4.977	CCDC136
202390_s_at	-2.23714	7.31069	-7.66745	2.10068e-12	3.8773e-11	17.5403	HTT
205067_at	2.23708	5.13501	4.06666	7.7024e-05	0.000322183	0.596666	IL1B
213295_at	-2.23694	9.03154	-7.68393	1.91584e-12	3.55128e-11	17.6309	CYLD
205298_s_at	2.23627	7.75298	9.81555	7.58214e-18	3.4454e-16	29.9056	BTN2A2
210335_at	2.23608	4.43176	3.25107	0.00142195	0.00436337	-2.14252	RASSF9
219732_at	-2.23261	7.38693	-2.59122	0.010515	0.0252281	-3.96715	LPPR1
219990_at	2.23228	5.09512	4.9421	2.05661e-06	1.2074e-05	4.06769	E2F8
203906_at	-2.23195	9.25831	-7.93169	4.75291e-13	9.65811e-12	19.003	IQSEC1
244640_at	2.23135	6.76662	4.21476	4.31814e-05	0.000191055	1.14725	ZNF850
213479_at	-2.23015	8.95445	-2.52673	0.0125577	0.0293997	-4.12548	NPTX2
220107_s_at	2.22931	4.98847	3.16548	0.00187796	0.00558357	-2.39973	ZC2HC1C
226977_at	-2.22904	10.3295	-5.4807	1.76744e-07	1.29276e-06	6.44292	IGIP
204439_at	2.22879	7.60861	2.7464	0.00676876	0.017188	-3.5713	IFI44L
244569_at	2.22873	8.05961	5.28694	4.35218e-07	2.94909e-06	5.56904	C8orf37
206613_s_at	2.22848	7.70055	6.68387	4.3684e-10	5.31484e-09	12.2996	TAF1A
225582_at	2.22824	7.16391	5.91229	2.21593e-08	1.93174e-07	8.46266	ITPRIP
205103_at	-2.22745	11.3033	-3.29872	0.00121509	0.00380206	-1.99675	C1orf61
227204_at	2.22628	8.23648	8.22215	9.08068e-14	2.10179e-12	20.6337	PARD6G
218302_at	2.22521	9.9661	5.68569	6.66874e-08	5.3132e-07	7.39001	PSENEN
231068_at	2.22451	4.53887	2.43873	0.0159152	0.0361411	-4.3356	SLC47A2
213644_at	2.22447	7.43709	5.38237	2.79922e-07	1.97888e-06	5.9968	CEP112
219587_at	2.22331	5.85456	3.7312	0.00027046	0.000997546	-0.591464	TTC12
214591_at	-2.22153	4.40413	-3.37599	0.000938297	0.00302284	-1.75648	KLHL4
221276_s_at	2.22059	8.16193	3.36895	0.000960836	0.00308454	-1.77857	SYNC
213455_at	2.22005	8.24139	5.44894	2.05154e-07	1.48178e-06	6.29825	FAM114A1
211048_s_at	2.21943	10.5139	9.85843	5.8568e-18	2.72577e-16	30.1609	PDIA4
235857_at	2.21938	6.68725	6.31411	2.96112e-09	3.06981e-08	10.427	KCTD11
203438_at	2.21519	4.99025	3.77181	0.000233272	0.00087171	-0.452086	STC2
211421_s_at	-2.21459	4.09576	-4.06629	7.71345e-05	0.000322568	0.595304	RET
219236_at	-2.2126	9.69653	-3.27754	0.0013033	0.0040401	-2.06177	PAQR6
220429_at	-2.20883	3.06666	-4.91149	2.3529e-06	1.36927e-05	3.93789	NDST3
228108_at	-2.20743	9.94282	-5.05878	1.2252e-06	7.5865e-06	4.56772	PPM1L
226554_at	-2.20634	9.33389	-7.95637	4.13276e-13	8.52806e-12	19.1407	ZBTB7A
35617_at	2.20623	7.44487	8.45329	2.39713e-14	6.09421e-13	21.9468	MAPK7
227492_at	2.20274	9.26095	4.63609	7.70276e-06	4.0279e-05	2.79662	OCLN
236073_at	-2.20155	2.94991	-6.10213	8.64051e-09	8.17896e-08	9.38111	EPHA10
202431_s_at	2.20151	8.77809	4.39737	2.07409e-05	9.88133e-05	1.84732	MYC
233072_at	-2.20139	5.2781	-3.89121	0.000150002	0.000586094	-0.0351173	NTNG2
228063_s_at	-2.20067	11.1782	-6.49075	1.19527e-09	1.34374e-08	11.3142	NAP1L5
205567_at	-2.20014	8.19193	-3.94572	0.000122217	0.000487319	0.158765	CHST1
227634_at	-2.19825	5.87762	-7.33851	1.29803e-11	2.08995e-10	15.7496	STK32C
238768_at	2.19785	8.48803	8.35597	4.20608e-14	1.02506e-12	21.3923	C2orf68
201874_at	2.19781	9.19978	8.24993	7.74259e-14	1.81636e-12	20.7908	MPZL1
227034_at	2.19549	9.6359	7.50093	5.30353e-12	9.0821e-11	16.6294	SOWAHC
236070_at	2.19522	6.59072	5.53911	1.34176e-07	1.00606e-06	6.71048	C2orf81
52651_at	2.19458	6.96505	4.22709	4.1124e-05	0.000183169	1.19378	COL8A2
223543_at	-2.19456	8.25095	-5.39793	2.60368e-07	1.84972e-06	6.06703	PDZD4
209295_at	2.19438	9.43148	5.15725	7.86594e-07	5.08525e-06	4.99611	TNFRSF10B
239229_at	2.19345	5.67182	3.02123	0.0029641	0.00834429	-2.8196	PHEX
217985_s_at	2.19067	8.60398	6.0368	1.1971e-08	1.09658e-07	9.06302	BAZ1A
218627_at	2.19053	7.76557	5.99398	1.48062e-08	1.3351e-07	8.85571	DRAM1
212695_at	-2.19006	8.35017	-10.3237	3.51109e-19	2.03985e-17	32.9443	CRY2
221908_at	-2.19001	8.27371	-5.37912	2.84184e-07	2.0041e-06	5.98215	RNFT2
213226_at	2.18858	7.47304	4.49935	1.36444e-05	6.78809e-05	2.24819	CCNA2
203775_at	2.18772	8.7031	9.13986	4.29273e-16	1.5075e-14	25.9169	SLC25A13
239733_at	2.18761	5.05545	2.5663	0.0112659	0.0267921	-4.02875	DYDC2
201923_at	2.18609	11.6932	11.1324	2.52865e-21	2.04573e-19	37.8268	PRDX4
209380_s_at	-2.1856	7.28057	-6.9697	9.59012e-11	1.32721e-09	13.786	ABCC5
205076_s_at	2.185	7.67635	3.92371	0.000132791	0.00052477	0.0801927	MTMR11
226071_at	2.1849	7.07855	2.72516	0.0071975	0.0181436	-3.62673	ADAMTSL4
239537_at	2.18469	4.54252	2.11402	0.0361798	0.072725	-5.05095	ST8SIA2
219045_at	-2.1819	4.28149	-7.8664	6.87412e-13	1.36481e-11	18.6397	RHOF
213242_x_at	-2.18183	8.69934	-9.72486	1.3081e-17	5.70455e-16	29.3664	CEP170B
221666_s_at	2.18165	6.56658	4.86685	2.86033e-06	1.6376e-05	3.74964	PYCARD
236313_at	2.18043	5.49203	2.81841	0.00548257	0.0143232	-3.38055	CDKN2B
214890_s_at	-2.17903	7.41584	-4.59026	9.34191e-06	4.79362e-05	2.61142	FAM149A
202754_at	-2.17733	10.3366	-8.39821	3.2962e-14	8.18753e-13	21.6327	R3HDM1
227929_at	-2.17703	8.76723	-4.48603	1.44168e-05	7.12451e-05	2.19543	LIN7A
206271_at	2.17699	4.47327	4.6916	6.08733e-06	3.2578e-05	3.02275	TLR3
221865_at	-2.17668	6.86569	-6.99316	8.45644e-11	1.1807e-09	13.9094	C9orf91
221307_at	-2.17644	4.90046	-2.9628	0.00355007	0.00975285	-2.98476	KCNIP1
225211_at	-2.17512	6.267	-8.29855	5.8551e-14	1.3982e-12	21.0662	PVRL1
215146_s_at	2.17429	9.46371	9.10217	5.36577e-16	1.84321e-14	25.6965	TTC28
205500_at	2.1739	7.69462	6.69698	4.07782e-10	4.98583e-09	12.367	C5
213030_s_at	-2.17387	7.51305	-3.97455	0.00010958	0.000441711	0.262175	PLXNA2
205440_s_at	-2.17328	4.15361	-3.81024	0.000202586	0.000768654	-0.319045	NPY1R
226353_at	2.17316	9.23102	8.96469	1.2082e-15	3.92449e-14	24.895	SPPL2A
229402_at	2.17281	5.74306	5.00928	1.52775e-06	9.27091e-06	4.35457	SAMD13
211071_s_at	-2.17184	11.5181	-4.8952	2.52701e-06	1.45882e-05	3.86906	MLLT11
208025_s_at	2.17142	4.34373	2.42529	0.0164928	0.0372914	-4.36708	HMGA2
211276_at	-2.17074	10.4235	-3.7059	0.0002964	0.00108179	-0.677676	TCEAL2
200916_at	2.16882	10.9967	5.45112	2.03065e-07	1.46731e-06	6.30818	TAGLN2
208690_s_at	2.16817	9.48541	4.3945	2.09852e-05	9.98396e-05	1.83612	PDLIM1
212880_at	-2.16802	9.36472	-10.9998	5.69266e-21	4.45959e-19	37.0235	WDR7
204485_s_at	2.16771	7.71254	4.24561	3.82079e-05	0.000171721	1.2639	TOM1L1
226639_at	2.16741	8.10465	10.3191	3.60963e-19	2.09008e-17	32.917	SFT2D3
204774_at	-2.16722	8.04765	-3.85453	0.000171976	0.000663121	-0.164352	EVI2A
230889_at	-2.16709	6.26691	-2.92099	0.00403276	0.0109016	-3.10118	LOC645321
226388_at	2.16404	6.74318	3.45588	0.000714949	0.0023717	-1.50306	TCEA3
232099_at	2.16402	7.12435	3.51032	0.000592462	0.002014	-1.32746	PCDHB16
232164_s_at	2.16369	4.41757	2.36981	0.0190792	0.0421754	-4.49537	EPPK1
235935_at	-2.16302	5.48104	-4.52372	1.23329e-05	6.18719e-05	2.34503	LRRC73
1556244_s_at	-2.16159	2.83049	-9.48357	5.55372e-17	2.21547e-15	27.9373	LOC375196
229459_at	-2.16005	9.6217	-4.04483	8.37798e-05	0.00034767	0.516828	FAM19A5
208161_s_at	2.15828	4.62603	3.4809	0.000655952	0.00220087	-1.42262	ABCC3
226415_at	-2.15825	7.35767	-2.50843	0.0131985	0.0307269	-4.16974	VAT1L
223866_at	2.15764	4.92718	3.34067	0.00105655	0.00336252	-1.86689	ARMC2
230061_at	2.15755	7.26927	6.03856	1.18663e-08	1.08814e-07	9.07158	TM4SF18
213416_at	2.15723	5.35187	4.90304	2.4417e-06	1.41571e-05	3.90217	ITGA4
1552504_a_at	-2.15707	5.91252	-4.88715	2.61766e-06	1.50413e-05	3.83508	BRSK1
205475_at	-2.15706	10.0097	-2.33127	0.0210803	0.0458957	-4.58286	SCRG1
221577_x_at	2.15687	5.22474	3.1729	0.00183363	0.00546303	-2.37768	GDF15
232642_at	-2.1567	2.68829	-20.0273	4.32427e-44	5.34757e-41	89.6939	VWA5B2
222622_at	-2.15641	7.5311	-7.67945	1.96441e-12	3.63353e-11	17.6062	PGP
1554479_a_at	2.15558	9.07554	9.54297	3.89324e-17	1.58225e-15	28.2883	CARD8
218826_at	2.15519	7.4962	5.4742	1.82223e-07	1.33003e-06	6.41329	SLC35F2
204547_at	-2.1551	10.0038	-8.98054	1.10046e-15	3.60837e-14	24.9872	RAB40B
238116_at	2.15477	7.32074	2.0058	0.0466888	0.0899436	-5.26805	DYNLRB2
223222_at	-2.15333	4.77681	-6.2966	3.23739e-09	3.3224e-08	10.3398	SLC25A19
203812_at	-2.15316	4.11126	-8.24673	7.88596e-14	1.84749e-12	20.7727	SLIT3
219455_at	2.15306	7.16106	3.84515	0.000178066	0.000684015	-0.197232	C7orf63
236575_at	-2.15302	7.43195	-3.00806	0.0030878	0.00864334	-2.85708	ARHGEF26-AS1
213462_at	-2.153	7.30336	-3.93088	0.000129252	0.000512537	0.10577	NPAS2
227756_at	-2.15127	3.91838	-4.52317	1.23611e-05	6.19952e-05	2.34284	FAM81A
204914_s_at	2.14929	9.70193	2.89952	0.00430342	0.0115422	-3.1604	SOX11
221963_x_at	2.14679	7.58478	8.71951	5.09435e-15	1.4388e-13	23.4746	ZNF587B
221802_s_at	-2.14647	9.54479	-5.79446	3.94204e-08	3.26236e-07	7.90159	KIAA1598
232972_at	2.1461	6.45329	3.42622	0.000791279	0.00259459	-1.5977	PRR29
206362_x_at	-2.1451	4.75898	-9.70705	1.4558e-17	6.31686e-16	29.2607	MAP3K10
207703_at	-2.1446	5.29759	-3.49484	0.000625111	0.0021113	-1.37762	NLGN4Y
213172_at	-2.14092	7.69493	-4.361	2.40442e-05	0.000112629	1.70603	TTC9
238715_at	-2.13961	3.17711	-8.16884	1.23238e-13	2.77815e-12	20.3327	LOC646014
1559072_a_at	-2.13794	6.47326	-2.76316	0.00644713	0.01648	-3.52731	ELFN2
230047_at	2.13793	6.57714	5.47776	1.79205e-07	1.30966e-06	6.4295	ARHGAP42
1556444_a_at	-2.13768	3.52453	-2.31834	0.0217917	0.0472605	-4.6119	LOC100288310
220116_at	-2.13693	7.27775	-3.12468	0.00214012	0.00626724	-2.52023	KCNN2
228640_at	-2.1361	9.68713	-2.78423	0.00606238	0.0156074	-3.47164	PCDH7
213839_at	-2.13334	5.84949	-4.6062	8.737e-06	4.50592e-05	2.67567	CLMN
1556711_at	2.13291	4.48137	2.35646	0.0197524	0.0434363	-4.52582	FAM216B
1557049_at	2.13269	4.14439	4.10289	6.69469e-05	0.00028422	0.729905	BTBD19
212698_s_at	2.1322	11.4074	8.03969	2.57492e-13	5.50366e-12	19.6067	2022-09-10
225550_at	-2.13156	7.80715	-9.97897	2.83093e-18	1.37288e-16	30.8798	CNST
201801_s_at	2.13109	5.92051	3.93345	0.000128007	0.000508066	0.114932	SLC29A1
1557073_s_at	-2.13035	7.70629	-8.43508	2.66353e-14	6.75164e-13	21.8429	TTBK2
226152_at	-2.13029	9.67268	-10.588	7.03355e-20	4.63011e-18	34.5352	TTC7B
212805_at	-2.12993	10.0688	-3.65929	0.00035045	0.00125566	-0.835196	PRUNE2
227406_at	2.1292	6.92231	6.22844	4.5757e-09	4.56331e-08	10.0018	GABPB1-AS1
205339_at	2.12904	7.82906	5.36905	2.97794e-07	2.08818e-06	5.93679	STIL
204748_at	-2.12887	5.99682	-2.94168	0.00378685	0.0103231	-3.04375	PTGS2
220949_s_at	2.12873	7.82413	8.22066	9.1585e-14	2.11415e-12	20.6253	C7orf49
213050_at	-2.12856	9.0658	-2.15686	0.0326219	0.0665955	-4.96205	COBL
210263_at	-2.12791	7.17212	-3.92504	0.000132128	0.000522504	0.0849376	KCNF1
225667_s_at	-2.12668	8.35566	-2.85308	0.00494644	0.0130605	-3.28712	FAM84A
208868_s_at	-2.12526	9.04869	-6.06225	1.05455e-08	9.80526e-08	9.1867	GABARAPL1
240407_at	-2.12493	5.11159	-4.76928	4.36537e-06	2.40311e-05	3.34253	LOC100126784
222240_s_at	2.12467	8.57079	5.34908	3.26697e-07	2.26697e-06	5.84698	ISYNA1
224927_at	2.12432	9.34539	5.41766	2.37476e-07	1.69543e-06	6.1563	PPP1R18
219157_at	-2.12362	10.5303	-8.26965	6.91344e-14	1.63291e-12	20.9025	KLHL2
213178_s_at	-2.12309	8.84638	-8.93504	1.43871e-15	4.57035e-14	24.7226	MAPK8IP3
202291_s_at	2.12301	9.98262	3.41163	0.000831586	0.00271033	-1.64402	MGP
229411_at	-2.12161	3.52032	-5.97015	1.666e-08	1.48985e-07	8.74069	PNCK
218704_at	2.12032	6.29393	2.13956	0.0340203	0.0690815	-4.99815	RNF43
239477_at	2.11994	5.44008	3.57109	0.000479154	0.00166578	-1.12874	EFHB
236551_at	2.119	6.29759	5.30339	4.03467e-07	2.7504e-06	5.64243	ZNF311
238015_at	2.11871	7.61228	4.66918	6.69595e-06	3.54951e-05	2.93117	C4orf46
219055_at	2.11815	7.40725	8.6335	8.41567e-15	2.2945e-13	22.9793	SRBD1
228256_s_at	2.11703	7.77197	4.78202	4.13225e-06	2.28787e-05	3.39535	EPB41L4A
201726_at	2.11689	10.9791	8.04638	2.47874e-13	5.33761e-12	19.6442	ELAVL1
226568_at	-2.11628	9.04419	-6.70965	3.81496e-10	4.70431e-09	12.4323	FAM102B
202133_at	2.11622	12.508	5.15571	7.92086e-07	5.11231e-06	4.98938	WWTR1
212538_at	-2.11586	9.89442	-7.34488	1.25343e-11	2.02809e-10	15.7839	DOCK9
212221_x_at	-2.11548	12.132	-10.4197	1.95886e-19	1.18995e-17	33.5217	IDS
219695_at	-2.11536	4.2125	-4.85846	2.96691e-06	1.69302e-05	3.71439	SMPD3
202429_s_at	-2.11511	11.4717	-7.51885	4.8025e-12	8.28145e-11	16.7269	PPP3CA
221258_s_at	2.11469	5.12076	5.04933	1.27802e-06	7.86855e-06	4.52694	KIF18A
229097_at	2.1136	7.46808	3.98059	0.000107095	0.000433311	0.283912	DIAPH3
203290_at	2.11336	5.14026	3.24547	0.00144829	0.00443713	-2.15952	HLA-DQA1
229442_at	2.11298	6.94225	5.12878	8.94618e-07	5.71743e-06	4.87166	C18orf54
234295_at	2.11279	8.64987	7.34098	1.28054e-11	2.06898e-10	15.7629	DBR1
220979_s_at	-2.11134	5.62059	-2.58505	0.0106966	0.0256001	-3.98245	ST6GALNAC5
227894_at	2.10957	7.50107	4.11073	6.49385e-05	0.00027678	0.758862	WDR90
230068_s_at	-2.10797	3.8876	-4.45197	1.65886e-05	8.09011e-05	2.06106	PEG3-AS1
1552296_at	2.10581	5.39993	3.36819	0.000963277	0.00309155	-1.78093	BEST4
203148_s_at	2.10534	7.09175	3.26294	0.00136754	0.00421585	-2.10637	TRIM14
204835_at	2.10511	7.76457	7.18033	3.07803e-11	4.66228e-10	14.9014	POLA1
236909_at	2.1024	5.84134	3.44585	0.00073994	0.00244523	-1.53512	CCDC173
238763_at	2.10229	4.88046	3.09209	0.00237347	0.00686124	-2.61551	RBM20
244467_at	-2.10122	2.66002	-5.29644	4.16598e-07	2.83513e-06	5.6114	SHISA8
219594_at	-2.10084	3.75281	-4.99145	1.65359e-06	9.94393e-06	4.27816	NINJ2
823_at	-2.09913	8.67671	-4.322	2.81454e-05	0.00013015	1.55557	CX3CL1
224793_s_at	2.09843	10.7496	8.68116	6.37347e-15	1.77402e-13	23.2536	TGFBR1
227177_at	-2.09721	3.17002	-8.46036	2.30093e-14	5.85823e-13	21.9872	CORO2A
208986_at	2.09721	11.69	10.5079	1.14593e-19	7.40279e-18	34.0522	TCF12
230624_at	-2.09658	8.11121	-4.81324	3.61076e-06	2.02439e-05	3.52522	SLC25A27
205090_s_at	-2.09632	6.73147	-7.72827	1.49472e-12	2.82512e-11	17.8751	NAGPA
205577_at	-2.0956	5.52749	-1.95258	0.0527455	0.0995513	-5.37087	PYGM
218404_at	-2.09239	9.53587	-4.28116	3.31583e-05	0.000150754	1.39911	SNX10
204165_at	-2.09175	10.6962	-5.3447	3.33387e-07	2.30868e-06	5.82733	WASF1
223700_at	2.09117	5.46857	4.55674	1.07489e-05	5.45094e-05	2.47684	MND1
210260_s_at	2.08864	6.68931	5.02192	1.44422e-06	8.80105e-06	4.40886	TNFAIP8
232231_at	2.08844	6.23764	2.93867	0.00382182	0.0104053	-3.05215	RUNX2
223517_at	-2.08738	5.79961	-5.05161	1.26507e-06	7.80267e-06	4.53678	FBXO44
205190_at	-2.08728	3.89909	-3.53239	0.000548676	0.00188104	-1.25563	PLS1
204400_at	2.08629	9.90495	4.79028	3.98765e-06	2.21489e-05	3.42963	EFS
219885_at	2.08628	5.52003	4.91178	2.34988e-06	1.36797e-05	3.93912	SLFN12
213407_at	-2.08619	7.60038	-10.2459	5.62828e-19	3.05462e-17	32.4775	PHLPP2
218368_s_at	2.08556	8.28667	3.53963	0.000534992	0.00183849	-1.23199	TNFRSF12A
212097_at	2.08537	10.2105	3.50996	0.000593198	0.00201571	-1.32862	CAV1
205501_at	-2.08386	6.42144	-3.62513	0.000395838	0.00140118	-0.94958	PDE10A
1556427_s_at	2.08364	4.47244	3.40785	0.000842362	0.00274132	-1.65602	LRRN4CL
214043_at	-2.08328	10.3477	-3.47371	0.000672421	0.0022468	-1.44579	PTPRD
205851_at	2.08282	7.37112	9.6252	2.37908e-17	1.00234e-15	28.7751	NME6
226010_at	-2.08127	9.20258	-7.19293	2.87432e-11	4.38441e-10	14.9686	SLC25A23
212518_at	-2.08067	9.25409	-6.46233	1.38431e-09	1.54027e-08	11.1705	PIP5K1C
226647_at	-2.08042	5.60586	-7.30496	1.55998e-11	2.45973e-10	15.5689	TMEM25
227908_at	-2.07958	9.16888	-4.79279	3.94452e-06	2.19446e-05	3.4401	TBC1D24
220584_at	-2.07634	6.02785	-3.83793	0.000182892	0.000700687	-0.22249	FLJ22184
219298_at	2.07453	6.55216	4.24843	3.77822e-05	0.00016999	1.27458	ECHDC3
210221_at	-2.07449	3.58842	-4.69455	6.01135e-06	3.22212e-05	3.03482	CHRNA3
205937_at	-2.07249	4.46709	-8.24188	8.10891e-14	1.89204e-12	20.7452	CGREF1
228184_at	2.07196	7.8458	6.52692	9.91043e-10	1.12881e-08	11.4975	DISP1
225864_at	2.0718	10.5082	4.72485	5.28206e-06	2.86942e-05	3.15917	FAM84B
204086_at	2.06946	4.3453	2.33442	0.0209102	0.0455769	-4.57576	PRAME
204548_at	-2.06901	2.76568	-10.664	4.42706e-20	3.0415e-18	34.9933	STAR
222557_at	-2.0688	10.5931	-4.91638	2.30287e-06	1.34286e-05	3.95861	STMN3
219219_at	-2.06854	7.8422	-5.23252	5.58545e-07	3.72638e-06	5.32743	TMEM160
213106_at	-2.06837	10.532	-4.41528	1.92799e-05	9.2746e-05	1.91718	ATP8A1
236222_at	2.06825	7.18932	2.88622	0.00447926	0.0119693	-3.19687	MAATS1
227180_at	-2.06808	7.63971	-3.94077	0.000124523	0.000495602	0.14106	ELOVL7
218854_at	2.06569	9.50904	7.20213	2.73395e-11	4.17766e-10	15.0178	DSE
202504_at	2.06533	4.08657	2.64732	0.00898668	0.0220035	-3.82647	TRIM29
209761_s_at	2.0652	7.50882	4.50236	1.34752e-05	6.70778e-05	2.26014	SP110
212793_at	-2.06517	7.95573	-3.19164	0.00172587	0.00518299	-2.32173	DAAM2
225242_s_at	2.06516	8.78882	3.08913	0.00239574	0.00692099	-2.6241	CCDC80
204589_at	-2.06469	10.4823	-6.77953	2.63893e-10	3.36187e-09	12.7935	NUAK1
204159_at	2.0639	9.35787	3.96571	0.000113318	0.000455099	0.230385	CDKN2C
230151_at	-2.06192	6.71034	-8.09635	1.86465e-13	4.11768e-12	19.9247	SPRYD7
222571_at	-2.06157	7.40727	-9.31457	1.52152e-16	5.72654e-15	26.9414	ST6GALNAC6
218938_at	-2.06152	7.00685	-8.31343	5.37436e-14	1.29052e-12	21.1507	FBXL15
205245_at	-2.06077	6.91679	-7.82097	8.87999e-13	1.73521e-11	18.3876	PARD6A
219122_s_at	2.06044	5.23824	5.8198	3.48468e-08	2.9131e-07	8.02166	THG1L
236302_at	-2.0589	9.21091	-4.01371	9.43947e-05	0.000387448	0.403617	PPM1E
223475_at	2.05849	10.2946	4.16192	5.31742e-05	0.000230324	0.949001	CRISPLD1
209782_s_at	-2.05846	6.89204	-5.74835	4.92969e-08	4.02394e-07	7.68397	DBP
228280_at	2.05836	9.69768	5.3264	3.62837e-07	2.49277e-06	5.74529	ZC3HAV1L
205395_s_at	2.05777	7.17977	7.62453	2.66916e-12	4.81868e-11	17.3046	MRE11A
204646_at	2.05632	8.96536	3.39031	0.000893967	0.00289457	-1.71142	DPYD
218035_s_at	2.05614	6.64797	3.29246	0.00124055	0.00386847	-2.016	RBM47
233064_at	-2.05614	5.90323	-4.40306	2.02654e-05	9.68143e-05	1.8695	ZFR2
201324_at	2.05503	11.2565	3.54476	0.000525471	0.00180936	-1.21518	EMP1
228844_at	-2.05483	3.07357	-6.31842	2.89675e-09	3.01572e-08	10.4485	SLC13A5
206392_s_at	2.05479	4.07725	3.55586	0.000505463	0.00174812	-1.17882	RARRES1
202432_at	-2.05367	11.3714	-10.2602	5.15977e-19	2.82693e-17	32.5635	PPP3CB
226055_at	-2.05362	5.0464	-6.21018	5.01823e-09	4.96177e-08	9.91162	ARRDC2
223316_at	-2.05306	6.33665	-3.65862	0.00035129	0.00125763	-0.837446	CCDC3
218820_at	-2.05287	10.5061	-5.36051	3.09831e-07	2.16207e-06	5.89837	C14orf132
235333_at	-2.05228	10.1254	-5.77509	4.33078e-08	3.56532e-07	7.81004	B4GALT6
223395_at	2.05182	6.5487	2.38726	0.0182294	0.0405663	-4.45531	ABI3BP
38158_at	2.05106	4.87882	4.36484	2.3673e-05	0.000111161	1.7209	ESPL1
229579_s_at	-2.05054	6.97035	-3.34054	0.00105699	0.0033633	-1.86728	DISP2
219258_at	2.05036	7.65016	7.60272	3.01398e-12	5.3906e-11	17.1851	TIPIN
202817_s_at	2.04953	10.2268	7.94267	4.46623e-13	9.11838e-12	19.0643	SS18
228066_at	-2.04701	6.37472	-4.42012	1.89024e-05	9.11324e-05	1.9361	C17orf96
213316_at	-2.04634	7.24588	-5.63177	8.63555e-08	6.7134e-07	7.13869	KIAA1462
227335_at	2.04627	8.76887	8.6571	7.33382e-15	2.02182e-13	23.1151	DIDO1
231565_at	2.0455	4.29785	2.55056	0.0117649	0.027822	-4.06741	C4orf22
221009_s_at	-2.04529	6.83975	-3.3696	0.000958729	0.00307892	-1.77653	ANGPTL4
223362_s_at	-2.04511	9.7388	-4.43976	1.74413e-05	8.46777e-05	2.01309	2022-09-03
228425_at	-2.04409	3.43746	-4.23837	3.93234e-05	0.000176192	1.23646	PAX8-AS1
205024_s_at	2.04234	5.40644	5.17093	7.39308e-07	4.81914e-06	5.05608	RAD51
200660_at	2.04136	10.2092	4.28819	3.22376e-05	0.000147031	1.42598	S100A11
219645_at	-2.04096	3.82115	-4.85871	2.96361e-06	1.69169e-05	3.71546	CASQ1
236674_at	2.03977	5.82617	3.21796	0.00158449	0.00480762	-2.24271	LOC388780
228783_at	2.03942	6.40689	3.2096	0.0016282	0.0049316	-2.26788	BVES
226018_at	-2.03916	11.0898	-4.64285	7.48595e-06	3.92383e-05	2.82404	MTURN
229313_at	-2.03782	6.85698	-3.75055	0.000252095	0.000935189	-0.525228	ANO5
204285_s_at	2.03769	6.60877	3.79804	0.000211888	0.00079974	-0.361407	PMAIP1
218906_x_at	-2.03759	9.31596	-8.64469	7.88409e-15	2.15636e-13	23.0437	KLC2
204702_s_at	2.03736	4.88692	3.02386	0.00293999	0.00828182	-2.81211	NFE2L3
208096_s_at	2.0368	6.98503	3.05954	0.00262975	0.00750188	-2.70977	COL21A1
204434_at	-2.0368	7.70794	-5.26244	4.87048e-07	3.27721e-06	5.46006	SPATA2
244694_at	-2.03665	4.65061	-2.67574	0.00829138	0.0205535	-3.75414	IGLON5
201666_at	2.03633	11.076	3.98856	0.000103897	0.000421654	0.312648	TIMP1
230015_at	-2.03356	3.76586	-5.94426	1.89324e-08	1.68004e-07	8.61605	PRCD
33736_at	-2.03292	8.30625	-9.16722	3.65028e-16	1.28974e-14	26.077	STOML1
217286_s_at	-2.03261	10.7143	-10.4462	1.66736e-19	1.04213e-17	33.6811	NDRG3
204971_at	2.03219	5.42486	3.43888	0.000757821	0.0024962	-1.55741	CSTA
209793_at	-2.03205	8.33465	-2.81253	0.00557855	0.0145235	-3.39629	GRIA1
227623_at	-2.03136	10.4973	-3.09491	0.00235233	0.00680922	-2.60728	CACNA2D1
222869_s_at	2.03136	6.42493	6.71448	3.71933e-10	4.60277e-09	12.4572	ELAC1
224859_at	2.03086	9.04315	7.00371	7.99062e-11	1.12079e-09	13.965	CD276
203862_s_at	-2.03063	4.7967	-6.3003	3.17694e-09	3.26709e-08	10.3583	ACTN2
228050_at	2.03057	6.51394	8.41347	3.01794e-14	7.55427e-13	21.7197	UTP15
238682_at	2.03015	4.69232	2.79934	0.00579959	0.0150199	-3.43151	CCDC96
218795_at	2.02993	7.29806	4.98401	1.70901e-06	1.0224e-05	4.24634	ACP6
222811_at	2.02935	9.49591	5.89789	2.37841e-08	2.0599e-07	8.3937	CMTR2
231166_at	-2.02855	9.13162	-4.13343	5.94418e-05	0.000255237	0.842974	GPR155
201960_s_at	-2.02847	10.9685	-9.94877	3.39686e-18	1.62458e-16	30.6995	MYCBP2
205296_at	2.02595	5.9379	6.09164	9.10597e-09	8.57735e-08	9.32991	RBL1
204247_s_at	-2.02384	8.73613	-8.24485	7.97149e-14	1.865e-12	20.7621	CDK5
222589_at	-2.0237	9.81134	-7.21292	2.57808e-11	3.95694e-10	15.0755	NLK
219863_at	2.02084	7.99821	3.61206	0.000414631	0.00145934	-0.993113	HERC5
209683_at	-2.02065	9.82171	-4.30503	3.01331e-05	0.000138527	1.49042	FAM49A
1568924_a_at	2.02056	4.57045	3.30459	0.00119163	0.00373879	-1.97866	IQUB
225592_at	2.02047	7.85672	5.20872	6.22598e-07	4.10735e-06	5.22234	NRM
1553718_at	2.02012	8.37536	4.58248	9.65156e-06	4.93495e-05	2.58013	ZNF548
240409_at	-2.01971	3.98022	-13.5862	7.42132e-28	1.39658e-25	52.7241	TPTE2P5
45653_at	-2.01887	7.22914	-5.98377	1.55747e-08	1.39857e-07	8.80637	KCTD13
205373_at	-2.01833	10.0013	-3.24252	0.00146235	0.00447387	-2.16847	CTNNA2
207107_at	2.01713	5.31081	3.12746	0.00212126	0.00622148	-2.51208	RPE65
228863_at	-2.01669	8.7754	-2.67887	0.00821794	0.0203836	-3.74614	PCDH17
235360_at	-2.01591	8.31492	-6.81195	2.22279e-10	2.87402e-09	12.9617	PLEKHM3
206632_s_at	2.01589	4.95635	4.61558	8.39863e-06	4.35346e-05	2.71358	APOBEC3B
219588_s_at	2.01552	8.04713	6.07485	9.90278e-09	9.2674e-08	9.24806	NCAPG2
225904_at	-2.01522	10.8292	-8.51902	1.63763e-14	4.2958e-13	22.3226	CCSAP
209728_at	2.01451	5.85487	2.08322	0.0389406	0.077397	-5.11384	HLA-DRB4
204799_at	2.01438	5.84413	5.16926	7.44909e-07	4.85338e-06	5.04878	ZBED4
210719_s_at	2.01401	9.03817	5.58475	1.08058e-07	8.25961e-07	6.9208	HMG20B
203029_s_at	-2.01381	9.82904	-5.42247	2.322e-07	1.6605e-06	6.17809	PTPRN2
218983_at	2.01358	8.31589	4.12413	6.1638e-05	0.000263817	0.808464	C1RL
212378_at	2.01356	8.63022	10.4269	1.87559e-19	1.14742e-17	33.5647	GART
243483_at	2.01286	5.0717	2.66253	0.00860835	0.0212091	-3.78785	TRPM8
242056_at	2.01285	5.78873	5.90005	2.35331e-08	2.04122e-07	8.40404	TRIM45
229233_at	-2.01204	7.61178	-3.54147	0.000531564	0.00182816	-1.22597	NRG3
210147_at	-2.01146	4.05965	-3.05969	0.00262852	0.00750082	-2.70933	ART3
213429_at	2.01094	7.79395	3.48468	0.000647462	0.00217407	-1.41045	BICC1
209309_at	2.01018	5.61887	2.49883	0.0135463	0.0314043	-4.19284	AZGP1
232856_at	2.01017	6.62293	3.09266	0.00236917	0.00685223	-2.61384	LRRC55
218923_at	2.00986	7.78107	5.84017	3.15512e-08	2.65813e-07	8.11841	CTBS
232422_at	2.0094	5.49249	5.42502	2.29448e-07	1.6449e-06	6.18966	GGACT
223407_at	2.009	8.55283	6.17012	6.1421e-09	5.98751e-08	9.71427	ENKD1
231389_at	2.00872	3.96367	2.47612	0.0144018	0.0331302	-4.24716	PIH1D3
208146_s_at	2.00781	8.02652	3.51301	0.000586957	0.00199764	-1.31873	CPVL
212508_at	-2.00752	11.8424	-11.7245	6.69507e-23	7.02495e-21	41.4226	MOAP1
237393_at	-2.00635	3.72682	-5.53758	1.35152e-07	1.01206e-06	6.70344	TPBGL
203085_s_at	2.00626	7.19084	3.54194	0.000530686	0.00182611	-1.22442	TGFB1
202734_at	2.00576	7.07771	4.55731	1.0723e-05	5.43943e-05	2.47914	TRIP10
219643_at	-2.00556	6.17352	-3.19418	0.00171178	0.00514515	-2.31416	LRP1B
202890_at	-2.0052	8.49824	-3.4916	0.000632171	0.00213058	-1.38812	MAP7
207261_at	2.00491	4.53027	3.18605	0.00175741	0.00526675	-2.33846	CNGA3
44563_at	2.00366	7.80052	6.36527	2.27999e-09	2.42615e-08	10.6825	WRAP53
225809_at	-2.00278	7.81757	-2.84277	0.00510068	0.0134248	-3.31502	PARM1
239413_at	2.00275	4.9389	3.97547	0.000109198	0.000440318	0.265479	CEP152
236748_at	-2.00234	3.76251	-4.18388	4.87773e-05	0.000213199	1.03117	RASGEF1C
228654_at	2.00082	9.36905	4.45912	1.61079e-05	7.88674e-05	2.08922	SPIN4
219011_at	2.00077	5.38418	4.25599	3.66619e-05	0.000165336	1.30328	PLEKHA4
206803_at	-1.99922	1.99325	-6.70291	3.95257e-10	4.85335e-09	12.3976	PDYN
234303_s_at	-1.9987	7.026	-3.11599	0.00220017	0.00642029	-2.54572	GPR85
201589_at	1.99778	10.8572	11.4364	3.92372e-22	3.58075e-20	39.6716	SMC1A
204479_at	-1.99742	6.57349	-4.72388	5.30417e-06	2.87872e-05	3.15515	OSTF1
213278_at	-1.9971	8.40289	-8.85137	2.35292e-15	7.12171e-14	24.237	MTMR9
204844_at	1.99576	6.84487	4.12649	6.1074e-05	0.000261726	0.817207	ENPEP
1554143_a_at	-1.9945	4.30531	-7.93767	4.59461e-13	9.3584e-12	19.0364	SUGT1P3
219724_s_at	-1.99414	3.85504	-10.6477	4.88784e-20	3.31856e-18	34.8954	TESPA1
238331_at	-1.99374	3.72843	-10.5232	1.04359e-19	6.81799e-18	34.1448	SPRN
226817_at	1.99172	7.24584	3.6337	0.000383956	0.00136207	-0.920966	DSC2
201792_at	1.99122	9.74153	3.4923	0.000630636	0.00212665	-1.38584	AEBP1
228462_at	1.99109	6.9635	2.21316	0.0284079	0.0592918	-4.84265	IRX2
[truncated: 15,314 more rows]

## Sheet: Venn analysis of glioma DEGs
TCGA	GSE66354	TCGA AND GSE66354
TSPAN6	GJB6	TSPAN6
C1orf112	SLC12A5	C1orf112
STPG1	PACSIN1	NIPAL3
NIPAL3	NEFL	CD99
ENPP4	GABRG2	HECW1
CD99	NEFM	CYP26B1
HECW1	SV2B	ICA1
KLHL13	GABRA1	TFPI
CYP26B1	UNC13C	MTMR7
ICA1	SYNPR	AK2
TFPI	RAB3C	CAMKK1
MTMR7	VSNL1	RECQL
AK2	JPH3	ZMYND10
CD38	SST	ARX
CAMKK1	MYT1L	PRKAR2B
RECQL	CAMK2A	CROT
ZMYND10	SULT4A1	ABCB4
ARX	SYN2	MYCBP2
HOXA11	AK5	PDK2
POLR2J	KCNJ9	CACNG3
COPZ2	CELF4	CX3CL1
PRKAR2B	RBFOX3	CACNA1G
TSPOAP1	PVALB	TNFRSF12A
MPO	SVOP	MAP3K9
CROT	ETNPPL	DBF4
ABCB4	SYN1	ARHGAP44
RHBDD2	SCN2A	SCIN
SOX8	SCN2B	UPP2
MYCBP2	GABRB2	PAFAH1B1
PDK2	SCN3B	GAS7
CACNG3	ERMN	MATK
CX3CL1	INA	TKTL1
CACNA1G	TMEM130	SYN1
TNFRSF12A	RIMS1	CAMK1G
MAP3K9	FXYD7	DLEC1
BAIAP2L1	FAM19A1	MAPK8IP2
ETV1	SNCB	RHOBTB2
ALDH3B1	GAD1	HHATL
TTC22	STMN2	NISCH
DBF4	IPCEF1	IDS
TBXA2R	PEX5L	PRSS3
ARHGAP44	SLC24A2	HIVEP2
SCIN	SPHKAP	MRC2
MYH13	SYT1	DPF1
UPP2	CDH18	ANLN
PAFAH1B1	TUBB4A	BRCA1
GAS7	RPH3A	CD22
MATK	SYT13	EHD3
TKTL1	TOP2A	SLC7A14
BAIAP3	GABRA4	CLDN11
SELE	ANKRD34A	DDX11
E2F2	CPLX1	TACC3
SYN1	HPCAL4	MDH1
CDKL5	KIAA0101	DPEP1
CAMK1G	RUNDC3A	STMN4
TFAP2B	KRT222	SLC38A5
DLEC1	CNDP1	WWTR1
CYB561	SYNGR3	SYT13
MMP25	CAMK4	CD74
IL32	CACNG3	NCDN
MAPK8IP2	RGS7BP	RUNX3
RHOBTB2	CACNA1B	NRXN3
RPS20	CPLX2	GABRA1
MLXIPL	CALN1	SLC45A4
HHATL	GRM3	GRAMD1B
GIPR	ATP8A2	AKAP11
NISCH	GAD2	DERA
STAB1	MAL	DEPDC1
SLC6A13	CCK	VIM
IDS	NRSN1	CD44
PRSS3	TAC1	BTN3A1
CD4	ASPHD1	IBSP
BTK	LOC285147	NUP160
HIVEP2	KIAA1045	GRN
MRC2	STXBP6	CENPQ
SLC6A7	RFPL1S	LRRC7
ABHD5	DIRAS2	ATP6V0A1
ANOS1	ARHGDIG	DEPDC1B
PTBP1	FRMPD4	CYP46A1
DPF1	NRIP3	VCAN
SYT7	GABRB1	MSR1
ANLN	SPOCK3	PHLPP2
TYROBP	SLC32A1	STAU2
BRCA1	SLC8A2	RTN4R
CD22	UHRF1	INPP4A
SEMA3B	SH3GL2	RAB27B
LTF	KCNA1	TNC
NR1H4	RBFOX1	ADRB1
EHD3	DLG2	CNTLN
SLC7A14	C11orf70	CTPS2
CLDN11	BSN	ATP6V1H
DDX11	RRM2	XK
TACC3	MAP7D2	CC2D2A
MDH1	KCNQ2	GUCA1A
WAS	NRGN	R3HDM1
DPEP1	MEG3	COL9A2
STMN4	ADRB1	ADAMTS6
SLC38A5	PCLO	RCN1
SLC11A1	SNAP25	ELN
WWTR1	CALY	NEDD4L
VSIG2	CHD5	PPP1R3F
SYT13	RGS7	LIMA1
CD74	CRYM	SLC4A8
NCDN	MFAP2	MAPK9
RUNX3	RALYL	RAD51
NRXN3	ANKRD34C	CYBA
FHL1	TMEM151B	OPN3
GABRA1	RGS4	PTPRN
SLC45A4	SEC14L5	SYNE2
GRAMD1B	NRN1	PLEKHH1
AKAP11	LOX	ATP9A
DERA	RIMS3	CBLN4
DEPDC1	PTPN5	CYFIP2
VIM	WEE1	CCDC85A
CD44	PHYHIP	TRAF3IP2
AGPAT4	LGI3	PITHD1
SLAMF7	CLEC2L	SEC61A1
BTN3A1	CACNA1E	CAMK2B
IBSP	ST8SIA3	SLC2A3
NUP160	UNC5A	PSD
GRN	LOC728613	STYK1
FAM13B	CYP4X1	RIMBP2
ARHGAP31	NEFH	QSER1
CENPQ	PPP1R16B	CA11
LRRC7	CXCL14	RFXANK
ATP6V0A1	HS3ST4	LPAR2
DEPDC1B	RIT2	SNCAIP
DAPK2	PCP4L1	CHI3L2
ADSS2	MFSD4	HMG20B
MYOM2	OPALIN	CALCRL
CYP46A1	OLFM3	GNAI3
FLT4	SOWAHA	TRAM2
HOXC8	SLC17A6	NTN1
VCAN	BRINP1	MCM10
MSR1	PDE1A	MAP2K4
BEST2	SLC7A14	SNAP91
PHLPP2	KIF4A	SEC61A2
STAU2	SYT4	PRKCQ
RTN4R	RIMS2	ME1
INPP4A	MICAL2	MTHFD2
RAB27B	PTPRR	YBX1
TNC	STX1A	PDE4A
ADRB1	COL6A2	NGEF
CNTLN	TTC9B	ASPM
WDR37	DNM1	ZNRD1
CTPS2	CFI	SP100
ATP6V1H	CELF5	CACNB1
DTNBP1	ZNF365	STOML1
XK	ANO3	PRKCZ
CC2D2A	CDK5R2	SYT1
GUCA1A	GABRA2	NAV3
R3HDM1	DNM3	ROGDI
COL9A2	TRPM3	ATP2B3
ADAMTS6	SLITRK4	IFI35
TNFRSF9	HS6ST3	MEF2A
EPN3	SH3GL3	INPP5A
RCN1	PRKCB	GRIPAP1
ELN	DLGAP2	SRBD1
NEDD4L	ASPM	PPP2R5B
PPP1R3F	CDK1	KCNAB2
NEXMIF	ADAM11	NEDD4
DKK3	ITPKA	GNB5
LIMA1	FBXL16	SPTB
SLC4A8	NUSAP1	AP3M2
PTGER3	PCSK2	TESK2
TNIP3	KIAA1644	CAMK2A
MAPK9	NKAIN2	RPS6KA2
RAD51	REPS2	TCF3
POLQ	BEX5	SLC6A15
CYBA	HMP19	LNX1
FSTL4	RYR2	HSD17B10
NRIP2	SLC17A7	HMMR
KCNQ1	ACTL6B	TRHDE
OPN3	IQGAP2	SIDT1
PTPRN	C1orf95	TMEM38A
SYNE2	CAMK2N2	MCM2
PLEKHH1	ARHGAP44	PANX2
ATP9A	CRNDE	CLCN4
CBLN4	RAB27B	ADAM11
CYFIP2	CENPF	GLI2
CCDC85A	GRM5	PPP2R2C
PHF21B	TRHDE	SNCB
TRAF3IP2	KIAA1107	NUAK1
SOAT1	CREG2	IPCEF1
PITHD1	OPCML	WSCD2
LAMC2	FAM60A	KCNQ2
SEC61A1	F2R	NUP37
RASGRF1	NWD2	CELSR1
CAMK2B	CRH	PLXNA2
CDK17	CNNM1	TPD52
SLC2A3	ELAVL2	TRAF4
PSD	ABLIM2	RAP1GAP
YBX3	GNG3	PPP1R12B
STYK1	UBE2QL1	PAK3
RIMBP2	CABP1	ACTN2
QSER1	NELL1	AMPH
WNT8A	LINC00672	UBE2K
GUCY1B1	SPTB	N4BP2
RPL18	STMN4	SYNJ2
CA11	TMEM155	RBFOX1
AHRR	VSTM2A	BRINP1
ZNF275	ZNF385B	MYH7B
ATP2C2	TNFRSF19	TOLLIP
BORCS8-MEF2B	KCNK1	FKBP7
RFXANK	PENK	RIMS1
LPAR2	PPP2R2C	KCNN2
SLC12A2	MIR7-3HG	RBL1
CNN2	DNAJC6	NDC80
SNCAIP	GRIN3A	MEF2C
POU1F1	RASGRF2	AACS
CHI3L2	NRXN3	CADPS2
HMG20B	KCNAB2	IL12RB2
CALCRL	PIP5K1B	EPB41L3
GNAI3	DSG2	DLG3
TRAM2	ZNF540	OPRK1
NTN1	CNTN4	P2RX5
GLP2R	KCNC1	OXCT1
MCM10	ANK3	CYLD
PDIA5	KCNK12	SMAP2
MAP2K4	PITPNM3	EFR3B
SNAP91	CNTNAP4	KIF3C
GSTO2	GPC5	MAPRE3
SEC61A2	CDCA7	WDR47
PRKCQ	RCAN2	IGSF9
FAM107B	MELK	CPNE3
ME1	ADAP1	DDHD2
MTHFD2	PNMA3	EPDR1
YBX1	ACSBG1	PPEF1
PDE4A	IL1RAPL1	NOX4
NGEF	CACNB2	TRIP6
ASPM	L1CAM	NLK
ELOVL1	CAMK2B	ATXN7L3
ZNRD1	LINC00889	MMP2
FGFR2	CBLN2	NID2
PFKP	KCNIP4	DNM1L
SP100	PRSS3	AURKA
CACNB1	EGR4	RFX2
STOML1	C1orf192	PTPN4
PRKCZ	PBK	TPX2
SYT1	CCNB2	EPB41L1
NAV3	RAPGEF5	DOCK9
ROGDI	CYP46A1	DOCK3
ATP2B3	ZNF385D	CRLS1
HYAL2	EZH2	PPP1R13B
IFI35	STON1	CPXM1
PLEKHH3	ELAVL4	LZTS3
MEF2A	MAL2	RPH3A
ACSL4	RASGRP1	FXYD5
INPP5A	CHGB	BIRC5
GRIPAP1	PRKCZ	NECAP1
PRR11	NPY	LYZ
REEP1	SGIP1	CHRD
LAPTM4A	MIR124-2HG	KIF4A
SRBD1	PIFO	PITPNM2
PPP2R5B	GABRD	SLC26A4
PITX1	RIMBP2	WDR7
KCNAB2	MAP3K9	CMTM6
CLEC2D	CCL2	RAPGEF4
NEDD4	SERTM1	SMPX
GNB5	PPFIA4	PITPNM3
PTPN3	MCM2	SLC17A6
SPTB	HLF	ANGPT2
FGF22	AJUBA	CD200
MNT	CCDC64	CCDC80
AP3M2	ALDH1A1	PSME1
CNGB1	TMEFF2	TYRO3
PABPC1	MYBPC1	WDR76
TESK2	PHACTR3	CAPN3
CAMK2A	TMEM151A	MAP3K1
EPHA8	CADPS2	EPB41L4B
ATP2B1	NTSR2	SH2D3C
RPS6KA2	KCNJ6	TLL2
TCF3	FAM81B	CYP26A1
TRIB2	NAPB	EFHC1
SLC6A15	STXBP5	ACOT7
ADGRL1	JAKMIP1	MAST3
ASIC4	LINC01007	STX1B
LNX1	CDH12	BCL7C
TRPC5	BHLHE22	CEP170B
HSD17B10	PAK6	HCN2
HMMR	ATP2B2	PALM
TRHDE	ADCY1	YPEL1
FCGR2B	FBN2	MFNG
STK10	MFAP4	SLC25A1
SIDT1	IQSEC3	PICK1
TMEM38A	KIF11	CENPM
CYP2W1	ASIC2	SBF1
MCM2	2022-03-11	MCM5
PANX2	SRCIN1	RASD2
LLGL2	DDN	CBX7
CLCN4	CALB1	RBFOX2
ADAM11	WBSCR17	SYNGR1
CD5L	RBP4	CACNA1I
IGF2BP2	RMST	KIAA0930
TBX21	NPAS4	NCF4
NSF	LRRC3B	RANGAP1
GLI2	JPH1	ABHD4
NOTCH3	BUB1B	POLE2
PPP2R2C	KIRREL3	VCPKMT
TEAD2	ENTPD3	PYGL
CDHR2	GRIA2	ATP6V1D
SNCB	AKAP6	PPM1A
CA12	MAST1	GSKIP
NUAK1	SERPINI1	C14orf93
IPCEF1	CENPU	CPNE6
SLC12A1	DYNC1I1	PLTP
ARHGEF10L	SCN1A	MMP9
WSCD2	DTL	PROCR
KCNQ2	UBE2C	MYBL2
TACR2	PTPRT	NDRG3
SRI	OGDHL	RIMS4
NUP37	NRXN1	PABPC1L
GTSE1	ECM2	DNAJC5
CELSR1	DYX1C1	HRH3
ADD2	CTXN3	EEF1A2
FNDC3B	STX1B	TRIB3
CACNG4	YPEL4	SNPH
PLD1	SLC6A17	FERMT1
DLG1	ERC2	PDYN
ARHGAP15	E2F7	POFUT1
KIFAP3	TLN2	MAPRE1
PLXNA2	HSPA12A	JAG1
TPD52	LRFN5	SLC32A1
TRAF4	CPNE9	PPP1R16B
RAP1GAP	TMEM67	MAP1LC3A
PPP1R12B	LINC00507	CELF4
PAK3	COPG2IT1	ST8SIA5
CAPN6	TMEM257	RBBP8
DCX	NECAB1	MXRA5
ACTN2	GPX7	STS
AMPH	RAB15	POLA1
LAMP3	HTR2A	NXT2
UBE2K	B3GAT1	TLR8
N4BP2	KCNH3	SYP
SYNJ2	CCDC184	PLP2
RBFOX1	CACNG2	SLC25A14
HOXA9	BIRC5	PHEX
ADCYAP1R1	ATP6V1G2	RP2
BRINP1	ELN	JADE3
MYH7B	CYP2J2	USP11
BPIFB2	IGF2BP3	SRPX2
TOLLIP	TEX9	CENPI
CLUL1	DPP10-AS1	TAF7L
FKBP7	KSR2	NALCN
REXO1	HPCA	HTR2A
RAPGEF3	PRKCE	PARP4
LIPE	HOOK1	DGKH
OPHN1	SLC35F3	PLLP
RIMS1	LINGO2	NDRG4
PTPRH	SCG5	FA2H
EPHA6	C2orf80	NECAB2
KCNN2	MOG	NAGPA
CLDND1	NXPH2	SEC14L5
RBL1	NID2	COTL1
NDC80	PLP1	NME4
COL4A4	LINC00622	RHBDL1
TCF7	TYMS	CRYM
MEF2C	SNAP91	USP31
CACNA1S	GABRB3	CCP110
STK17B	DLGAP1	HERC1
LRP2	RELL2	AP3B2
AACS	PAK7	IGDCC4
CADPS2	YJEFN3	TTC23
IL12RB2	STYK1	CD276
FYB1	WNT5A	CEP152
COL19A1	LPCAT4	FAM189A1
EPB41L3	CDK2	OIP5
DLG3	PAX3	RIPK2
OPRK1	SEZ6L2	DECR1
ULK2	COX7A1	NIPAL2
P2RX5	CAMKV	IKBKB
PDS5B	SLC2A13	JPH1
OXCT1	UNC5D	GDAP1
CYLD	SCN1B	NDRG1
RPS5	FAM131B	STMN2
SMAP2	ADCYAP1	NCALD
FAM234B	DGKE	ERI1
EFR3B	FABP3	MTMR9
KIF3C	RAB3A	NEFM
MAPRE3	NDC80	MAN2B1
WDR47	AP3B2	TUBB4A
PILRA	DCTN1-AS1	LIN7B
IGSF9	DNALI1	PPP1R37
CPNE3	SHANK3	FCGRT
DDHD2	FZD6	SLC17A7
EPS15	GPR158	RNASEH2A
ORC1	RAPGEF4	NOVA2
B4GALT1	CASKIN1	ASF1B
FOLH1	SAMD12	SYDE1
EPDR1	TPX2	PLD3
HBQ1	PTX3	CLIP3
PPEF1	CNTN2	APLP1
MYBPC2	KCNK3	ICAM5
NOX4	DLGAP5	MEIS3
TRIP6	GPR26	CARD8
NLK	TUNAR	PLEKHA4
ATXN7L3	HHATL	MAST1
CETP	DMTN	KCNN1
MMP2	BEND6	RAB3A
GNAO1	CAPSL	CRTC1
SH3BP2	HCN1	MAG
NID2	SCN8A	TMEM59L
DNM1L	PGM2L1	SCN1B
AURKA	SPATA17	RUNDC3B
AAMDC	GALNT9	CDK6
RFX2	2022-03-04	ITGB8
GP6	FGF12	ZC3HAV1
PTPN4	SLC39A12	TTC26
REM1	ANKRD29	ADAP1
TPX2	CHRM1	CAV1
EPB41L1	LRRC4C	HOXA3
DOCK9	LPPR4	CPVL
DOCK3	SYT3	CHN2
CRLS1	CUX2	STX1A
PPP1R13B	SLC1A6	EPHB6
SMOX	ZNF488	CASP2
EBF4	FA2H	NPTX2
CPXM1	F2RL1	NUDT1
LZTS3	SLITRK1	LSM5
F11	SLC1A2	EZH2
TESC	CHGA	SFRP4
RPL6	RTN4RL1	MEST
LHX5	AMPH	GIMAP2
RPLP0	CHN2	GALNTL5
RPH3A	NPTX1	TRIM14
TBX5	CHRM3	CORO2A
FXYD5	KLHL3	ECM2
KCNH4	KIAA0513	LHX6
BIRC5	XKR4	DNM1
LAG3	TNFAIP3	PLGRKT
OTUB2	KCNQ3	ELAVL2
DDX24	CA10	NCS1
NECAP1	PLP2	CA9
ANKRD24	BDNF	PIP5K1B
SLC9A1	DUSP26	GLIS3
RGS1	WSCD2	APBA1
IRAK3	C1QTNF4	SH3GL2
LYZ	SEZ6	PTGDS
THPO	PDE2A	ABCA2
CHRD	C7orf57	ATRNL1
FLT3LG	CBLN4	RAB11FIP2
KIF4A	NT5DC2	PLEKHA1
PLEKHG2	ARMC3	PPP3CB
DLL3	SLC8A3	CPEB3
PITPNM2	CPXM1	FBXL15
LAMB4	RTN4R	NEURL1
SLC26A4	SLC26A4-AS1	SORCS1
WDR7	SPATA18	LGI1
ABCC6	GPR22	RUNDC3A
CMTM6	MAST3	RAPGEFL1
RAPGEF4	FOXJ1	ASPA
SMPX	AGAP2	TRIM37
MYO15A	KCNJ16	DHX40
PITPNM3	ANTXR2	CAMTA2
SLC17A6	LRRC7	PFN1
ANGPT2	SDR16C5	ASIC2
CD200	C8orf46	CNTNAP1
CCDC80	SORCS1	PPP1R9B
PSME1	NUP62CL	VAT1
HAUS4	EPHB6	ABCC3
JPH4	C4orf47	MPP2
MYH7	C1orf115	DUSP3
TYRO3	TGIF1	HLF
WDR76	GPR88	MMD
CAPN3	GABBR1	GABRA4
TBX15	RAB6B	CHIC2
UNC13D	PPP4R4	MAPK10
DPYSL2	ADAM22	TBC1D9
CDC45	FAM19A2	KLHL2
KRT31	LINC01105	FBXW7
MAP3K1	OLFM1	GLRB
EPB41L4B	CELF3	RAPGEF2
SH2D3C	NCDN	NCAPG
WHRN	CACNA2D3	CTSC
TLL2	HS3ST2	B3GAT1
CYP26A1	MCTP1	MS4A6A
TREM2	CARNS1	CCND1
EFHC1	LPPR5	CCKBR
ACOT7	CORO6	TRIM3
TSPAN15	MCF2	FOLR1
MAST3	ELMO1	GALNT18
STX1B	TMEM125	KIAA1549L
BCL7C	CAMKK1	SLC1A2
EFNA2	MIAT	SLC15A3
CEP170B	METTL7B	MDK
HCN2	EEF1A2	MADD
PALM	STAT4	SLC35F2
SERPIND1	FAIM2	PITPNM1
SLC7A4	ARX	PTPN5
GGT5	VANGL2	TSPAN11
YPEL1	APBA1	CAMKK2
MAPK1	UNC5C	PPM1H
MFNG	B3GNT5	ELK3
SLC25A1	SLC1A1	FOXM1
GRK3	XK	PRMT8
TRIOBP	PPM1H	RAD51AP1
PICK1	KLK6	KCNA1
SLC16A8	LOC100130705	MGP
CENPM	ANXA3	RASAL1
SEPTIN3	2022-09-04	TBC1D30
DMC1	DGCR5	NUP107
TIMP3	MAG	TIMELESS
SBF1	NUF2	CDCA3
SUN2	KIF3C	ENO2
DNAL4	KCNJ3	NT5DC3
MCM5	SLITRK3	BTN3A3
RASD2	SYP	DSE
CBX7	SPX	NEDD9
RPL3	LOXL1	FAM184A
RBFOX2	ME1	NCOA7
SYNGR1	CADPS	FBXO5
APOL4	ASPHD2	FANCE
PNPLA5	VAMP1	SLC26A8
CACNA1I	CCKBR	MCM3
KIAA0930	TTC30B	PHACTR1
NCF4	PPFIA3	CAP2
KCTD17	PTPN20B	ASCC3
RANGAP1	EMX2	WASF1
ABHD4	TPPP	C6orf118
COCH	DAB1	MDFI
POLE2	EMP3	PRPH2
VCPKMT	NPM2	PTK7
PYGL	VIPR1	TTK
ATP6V1D	LNX1	LAMA4
LRRC74A	TNFRSF11B	CEP72
ISM2	SMIM17	KIF20A
RIN3	PRKCG	LOX
PPM1A	DIO2	CDH9
SIX4	SLC6A15	SPARC
ASB2	PALM2	RASGRF2
HIF1A	EPHA5	GABRG2
SLC10A1	POSTN	LMNB1
GSKIP	SPOCK1	PCDH12
C14orf93	ATRNL1	DPYSL3
CCNB1IP1	DAW1	SMAD5
CPNE6	FOLR1	STC2
NFKBIA	NPTXR	UNC5A
PLTP	TTK	SMC4
MMP9	CABLES1	ARL6
PROCR	CSMD1	WNT5A
GINS1	LDB3	C3orf14
SGK2	LYZ	FRMD4B
MYBL2	SHANK2	ATP6V1A
NDRG3	SNX32	ABTB1
RIMS4	RASGEF1A	MAPKAPK3
PABPC1L	CAMK1G	PEX5L
DNAJC5	CALB2	ABHD14B
HRH3	SMO	VIPR1
NTSR1	KCNAB1	SLC4A3
NKAIN4	GUCY1B3	ADAM23
COL20A1	FRAS1	MOB1A
EEF1A2	RASD2	STEAP3
TRIB3	MAP6D1	TP53I3
SLC52A3	SLC30A3	DNAJC27
PROKR2	PRMT8	CENPA
SNPH	VIP	TANC1
FERMT1	DGCR9	SLC30A3
PDYN	KCNMB4	ITGA4
POFUT1	PABPC4L	PDE1A
SAMHD1	LHX6	IFIH1
MAPRE1	RGS22	TTC31
JAG1	ERAP2	LOXL3
BPI	FXYD1	LANCL1
SLC32A1	TMEM132D	FN1
ASIP	ODF3B	GLS
PPP1R16B	SNPH	IGFBP2
MAP1LC3A	SFRP4	HPCAL1
SYNDIG1	ZNF217	ODC1
TNNC2	OR7E14P	PRKD3
CELF4	KCNQ5	SLC25A12
ST8SIA5	CNKSR2	PLCL1
RNF125	ELAVL3	VAX2
RBBP8	TAGLN3	EPHA4
MXRA5	CPNE6	PARD3B
STS	MDK	PRRX1
GPR143	ANKRD33B	DHCR24
POLA1	SYNGR1	GPX7
NXT2	LARGE	CHD5
ATP1B4	XIST	KCNC4
TLR8	PNOC	DLGAP3
SRPX	OLFML2A	MEF2D
GLRA2	SERPINH1	FBXO2
CACNA1F	LYNX1	MAD2L2
SYP	CHST14	DNAJC6
PLP2	CASP8	NCF2
SLC25A14	SPAG6	WLS
PIM2	NCS1	PRDM2
RS1	METTL21B	RPE65
PHEX	IRX1	AGMAT
CD99L2	SNCG	TNNI3K
RP2	AATK	CD58
JADE3	PANX2	NID1
USP11	FGF14	HPCAL4
KLF8	PAK1	RIMS3
SRPX2	GLT1D1	ST6GALNAC5
SYTL4	WDR78	CD48
CENPI	RIMS4	MFAP2
TAF7L	FNDC9	RGS4
BEX4	HAR1A	SSX2IP
NALCN	PARP9	GBP3
HTR2A	HAPLN2	GBP1
NDFIP2	DLX1	CDK18
TNFSF13B	MT1M	ID3
PARP4	GPR83	APH1A
DGKH	ABCC8	CDC20
MAPK3	ANO4	FAAH
PLLP	IGSF21	CNN3
NDRG4	CEP55	DPH5
FA2H	MAB21L2	STMN1
NECAB2	DLG4	CENPF
NAGPA	ERICH3	SLC8A2
SEC14L5	MUM1L1	KIF14
COTL1	MECOM	B4GALT6
NME4	CNTN3	ELOVL4
METRN	LY86-AS1	SGIP1
RHBDL1	RAP1GAP2	ALDH8A1
CRYM	MOBP	VAMP8
CPPED1	MAP3K19	TGIF2
USP31	PNMAL2	OLFM3
TMC5	SLC25A18	GDA
CCP110	C11orf87	PIGZ
HERC1	SGSM1	CTNNAL1
AP3B2	CES4A	WDR34
IGDCC4	SHISA6	PHF19
TTC23	DRP2	NPC2
CD276	GRM1	PPP4R4
CEP152	KIF14	FKBP1B
OCA2	THRB	LGALSL
TGM5	CCDC85A	BCL11A
FAM189A1	FSTL5	EPCAM
BMF	INPP4B	CNNM1
DMXL2	HMMR	HELLS
RHOV	TSPAN6	AVPI1
OIP5	RNF112	GOT1
RP1	PTPRN	GNA13
RIPK2	NOS1	CRHR1
EYA1	TF	HOXB3
DECR1	KIF2C	LRP11
LAPTM4B	E2F5	CENPL
NIPAL2	SLCO4A1	GORAB
IKBKB	COL4A6	KIAA1217
JPH1	CHODL	IQSEC3
GDAP1	VSTM2L	HSPH1
EIF3E	LINC01102	TGFBI
NDRG1	NEDD1	TMPO
IL7	PLCXD3	SOCS2
STMN2	PPP3R1	TNFRSF10B
NCALD	2022-09-08	PTK2B
ERI1	CEND1	CRISPLD1
MTMR9	LHFPL4	RDH10
NEFM	ROR2	NCAPH
TUSC3	ANXA1	CSTA
MAN2B1	DRAXIN	B4GALT4
DHDH	ATP2B3	KIF18A
TUBB4A	KCNJ4	FABP3
LIN7B	HSD17B6	HPCA
PPP1R37	ALDOC	CXCR4
FCGRT	LRRTM2	SV2C
SLC17A7	COL1A1	HS3ST2
RNASEH2A	FLNC	LDB3
KLC3	EFCAB1	NPY
AMH	CCDC146	GLIPR2
FCER2	PCP4	CALD1
TLE6	CASC5	PLAU
NOVA2	RAB33A	P4HA1
ASF1B	CELSR1	ZWINT
SYDE1	MAP1A	CDKN2C
RPS16	IRX3	NECAB1
GPI	CDKN2D	PRDX4
PLD3	C1orf158	DDX39A
NUMBL	TEKT1	SPRYD7
SHD	ITPR1	EBPL
CLIP3	DNAJC12	CENPK
SLC1A5	CYP39A1	OPTN
PRKD2	RGS8	PDE1B
TJP3	HSPG2	CDK2
APLP1	PAK3	HJURP
CEACAM4	TCTN1	PLP1
RPS19	NTN1	NMI
ICAM5	KGFLP2	ACVR1C
CD33	PCSK1	KCNJ2
NAPA	SV2C	GPR83
ATP1A3	FAM78B	ENKD1
MEIS3	FOXG1	SLC12A5
ZNRF4	C1orf226	IQSEC2
SYNGR4	GUCY1A3	ATP8A1
CARD8	FUT9	PACSIN1
HAS1	TMEM38A	BTN2A2
RAB3D	CAMKK2	MED20
PLEKHA4	TGFB1I1	TREM1
DNASE2	RORB	SOX4
MAST1	RNASEH2A	CPNE5
RPL18A	TENM2	RREB1
SLC5A5	THY1	NRN1
KCNN1	CTHRC1	MYRF
RAB3A	WIPF3	GOT2
PDE4C	NXPH1	ABCC4
CRTC1	CHI3L2	C1orf61
ATP4A	BAI3	PPP1R12C
MAG	CPEB1	SLC25A23
TMEM59L	EFHC2	TNFSF9
HPN	TRHDE-AS1	TRIP10
SCN1B	BRINP2	RTN2
GSK3A	COL3A1	EML2
ZNF85	B3GALT2	CD93
RUNDC3B	ATCAY	NAPB
CDK6	RBM43	BMP2
PON2	SCIN	MGME1
ITGB8	BRSK2	MCM8
PTN	SCN4B	TMEM74B
GSDME	ZMAT4	NECAB3
ZC3HAV1	CLCN4	ERGIC3
TTC26	ELOVL4	ROMO1
ADAP1	DRC1	KLC1
CAV1	DOK6	MCF2L
HOXA1	GRIA3	IGFLR1
HOXA2	C11orf88	BCL2L12
HOXA3	ANGPT1	PRKCG
LFNG	SLC45A4	GLIS2
HOXA5	CBX7	ELK1
HOXA6	CPNE4	DLGAP5
VIPR2	CD36	EVI2A
TSPAN12	TP53INP1	BCL11B
HOXA13	GPX8	ABHD8
EVX1	DLGAP3	MASP1
HIBADH	NMNAT2	PIN1
CPVL	FAM64A	SYNGR3
CHN2	OLIG1	FBXL16
COBL	BEND4	GNG13
FKBP14	MCM5	TUBA4A
STX1A	LOC157562	TNFRSF19
CRHR2	GINS2	GNAI1
EPHB6	UNC13A	LRFN1
CASP2	FOXQ1	PAICS
NPTX2	LAMA1	ASPHD2
NUDT1	TP53	YWHAH
PTPRZ1	MNS1	RFPL2
LSM5	ERBB3	GNAZ
AP1S1	CYP26B1	MGAT3
GLCCI1	TGIF2	LSM8
EZH2	MCF2L	STRIP2
SFRP4	RASL11B	SMO
MEST	CDS1	LRRC17
MEOX2	JAKMIP3	CHN1
ACTR3C	RLTPR	GAD1
POU6F2	VWA3B	TMOD2
GIMAP2	ACSL6	TTBK2
GALNTL5	RFX2	PALLD
SPIN1	GLI2	KCNC1
TRIM14	TBC1D30	E2F8
CORO2A	NEK11	CDKN2D
ASPN	RUNDC3B	BCL2L2
ECM2	ARHGAP20	AJUBA
TLE4	TMEM45A	REEP5
LHX6	SH2D5	FOXJ1
DNM1	KIAA0319	ARHGEF6
PLGRKT	IGSF8	FGF13
ELAVL2	PLCL1	SYT5
NCS1	PRKAG2-AS1	PRRG3
KCNT1	NEUROD1	KIF1A
CA9	PDPN	PLVAP
TYRP1	PRRT3	PGLS
PIP5K1B	PART1	LSM7
GLIS3	AKAP5	TULP4
APBA1	LGI1	STK33
SH3GL2	CDYL2	FCHO1
PTGDS	RIPPLY2	UNC13A
ABCA2	WFDC1	PXDN
ABHD17B	KIF5A	GDF15
GATA3	ARHGAP26	SULT4A1
ATRNL1	FOXM1	OLFM1
RASSF4	RIBC1	CALY
DNMBP	WDR96	TMEM160
RAB11FIP2	C21orf62	NPAS1
PKD2L1	GPR123	MAP3K10
PLEKHA1	ADRBK2	PNCK
PPP3CB	GRIN2A	CASZ1
TLX1	ADAM23	HABP4
TWNK	TCTEX1D1	PRRG1
SFXN3	GPC4	SYNE1
CPEB3	WDR5B	ARHGEF9
FBXL15	OIP5	ATP6V1E1
NEURL1	CDK5R1	GINS2
SH3PXD2A	RXFP1	RAB11FIP4
SORCS1	FABP6	ABCB7
CCDC6	RAB11FIP4	SH3BP5
LGI1	CA3	KCNC3
CYP2C18	FNDC5	KIF3A
GIT1	GABRG1	TMEM204
RPL19	C3orf80	TOP2A
RUNDC3A	KNDC1	TRIM21
RAPGEFL1	SLFN11	TRIM5
ASPA	LOC100506563	EFR3A
SEPTIN4	STEAP3	CARD6
TRIM37	VCAM1	RAP1GAP2
DHX40	TMEM56	DLG4
GALK1	NTNG1	SNAP25
CAMTA2	CA11	BTBD3
HOXB6	LINC00632	PCNA
ENO3	ROR1	NXT1
PFN1	MYRF	RIN2
ASIC2	TMEM196	NES
CNTNAP1	STK33	HAPLN2
PPP1R9B	KIF15	VSTM2L
PTGES3L-AARSD1	STXBP1	SYT4
VAT1	FAM71E1	FBXO44
RND2	CACNA1G	ATP8A2
ABCC3	CC2D2A	MTUS2
MPP2	LOC100288911	CHRM3
DUSP3	OR2L13	TMCC2
HLF	CHEK1	MORC4
EFNB3	CFB	BEX2
MMD	COL5A1	RNF128
RCVRN	SYTL5	BEX1
TMEM97	CCDC88C	RTN3
CDR2L	CACNB4	ACTR3B
GABRA4	TGFBI	TMTC1
GNRHR	KCNC4	LRRCC1
CHIC2	KIAA1549L	E2F5
MAPK10	FAS	MICAL2
TBC1D9	NAP1L2	TTC9
KLHL2	MAGEE1	LOXL2
TRIM2	SLC2A10	CTIF
FBXW7	TEX26	CCNB1
NEIL3	MAK	CAMK1
CLNK	CHST9	CHL1
NKX3-2	MRO	NOTCH2
GLRB	CACNA1D	NAPG
BST1	OPRK1	ANO3
RAPGEF2	CXCL8	KCTD1
NCAPG	GREM1	CABLES1
CRYAB	GALNT3	SOX3
CTSC	NR2E1	SPOCD1
B3GAT1	SPAG17	CDCA8
MS4A6A	CNTNAP1	HOOK1
MS4A4A	AIFM3	SLC43A3
CCND1	GAS2L3	COL4A2
CCKBR	ERI1	ARHGAP32
TRIM3	GAS7	ADAMTS8
FOLR1	BUB1	ETS1
GALNT18	S100A4	ANXA1
UPK2	DGKZ	AGTPBP1
NECTIN1	NUP37	MSI1
KIAA1549L	CADM2	MDFIC
SLC1A2	CCDC19	MRAP2
SLC15A3	CNR1	EPHA7
MDK	PCDHB2	PRRG4
MADD	DNAH12	CD63
SLC35F2	MOV10	PRPH
ELMOD1	P2RX5	AGAP2
SOX6	KCNA2	CDK4
PITPNM1	FGF13	TROAP
RPS13	GDA	FAIM2
PTPN5	HTR2C	ESPL1
PPFIBP1	2022-09-06	ACVR1B
CORO1C	TLL2	KCNH3
TSPAN11	CDC20	MAP7
CAMKK2	CP	NHSL1
CYP27B1	PLCXD2	HEY2
PPM1H	PIANP	SEMA4F
ELK3	CXCR4	EGR4
SLC6A12	CASP6	RAB11FIP5
TRPV4	TENM1	KCNMB4
FOXM1	PLCB1	KIAA0513
PRMT8	PIRT	CCDC102A
MYL2	TMEM178A	KCNK1
RAD51AP1	NCEH1	NPL
KCNA1	CLSTN3	LAMC1
GSG1	RNA45S5	ALDH1L2
CDK2AP1	SHC3	DRAM1
MGP	FAM111A	CKAP2
RASAL1	UBASH3B	BORA
ARHGDIB	CSRP2	SUCLA2
TBC1D30	CPNE5	LMO7
NUP107	CENPK	LCP1
TIMELESS	MPPED1	IGF2BP3
CDCA3	PGBD5	RAPGEF5
ENO2	MFSD6	DGKB
NT5DC3	CENPH	NACAD
CMAS	SPTBN2	BRIP1
CLEC4A	PCDH8	RTP4
RFX4	C1orf56	ACTL6A
BTN3A3	DNAJA4	SCN2A
FRK	SLC16A7	TBR1
DSE	HDAC11	ERMN
GCNT2	PPEF1	BIN1
NEDD9	CNTNAP2	GYPC
ADTRP	TKTL1	GAD2
FAM184A	KIT	STXBP1
MAN1A1	CDCA3	ANGPTL2
SERINC1	TMEM144	SLC31A2
NCOA7	LOC728730	GARNL3
RIPOR2	MBNL3	WDR38
UST	FREM1	GABBR2
FBXO5	GFOD1	ANP32B
OPRM1	CXCL5	ARPC5L
FANCE	KIAA1467	ENPP2
SLC26A8	TMEM235	DSCC1
STK38	WDR63	MYC
MCM3	LDOC1	KIAA0319
PHACTR1	NAV3	TUBB2A
RBM24	MGAT3	TCF19
CAP2	LIN7B	NRM
GPR63	TNC	C6orf52
PRDM13	FEZF2	ARRB1
ASCC3	PSMB8	IL18BP
WASF1	CARTPT	SYTL2
VNN1	PSMB9	DDX60
VNN2	PPP1R3B	ARHGAP20
RPS12	PLEKHA6	CASP1
GMNN	NEDD4L	UNC13C
ARFGEF3	KIAA1244	NUSAP1
SLC22A2	SNCA	KIF23
C6orf118	CPNE8	ITPKA
MDFI	GUCY1A2	PAK6
PRPH2	ABCG4	TTLL7
PTK7	LRTM2	IFI44L
IMPG1	SFN	CGREF1
TTK	PXDN	PREPL
LAMA4	KIAA0408	ATRAID
TENT5A	SERPINA5	DTNB
CLIC5	RAB26	MYOF
LY86	SPINT2	KIF11
MEP1A	MRC2	CEP55
CEP72	KCTD16	EXOC6
SEMA5A	PPARGC1B	RBP4
KIF20A	TMEM191A	ZNF365
SLC4A9	CD93	TET1
LOX	SLN	BARD1
CDH9	RASL10B	STAT4
SPARC	MORN5	HECW2
RASGRF2	KIF18B	PARP9
GABRG2	PPP1R3F	MNS1
LMNB1	OLFML1	SEMA7A
PCDH12	PLLP	BBS7
TRIM23	PPP1R14A	RAP1GDS1
DPYSL3	CLIC6	CDKL2
SMAD5	KDM5D	CENPE
ATP6V0E1	ZDHHC15	ENPEP
STC2	SLC6A1	CASP6
HRH2	ADAM12	LEF1
UNC5A	KIF20A	PPP3CA
SMC4	PRRG3	MTTP
BCL6	TTC26	FBN2
CLDN16	KCNB1	MAPK8IP3
ARL6	AMIGO1	GABARAPL1
CD86	TRAM2	KIF21A
BCHE	FAM133A	PRICKLE1
WNT5A	SLC43A3	CLSTN3
RPL24	CHN1	VAMP1
C3orf14	PDE1C	PIANP
CBLB	LOC401220	PPFIA2
GNB4	ANGPTL1	NEDD1
HHLA2	IKBIP	GAS2L3
GBE1	LRIG3	SDSL
FRMD4B	ROPN1L	BRCA2
PLXNA1	ASPA	GALNT6
ATP6V1A	CELF6	RHOF
ABTB1	CASC1	DIAPH3
MAPKAPK3	COL8A1	SRRM4
PEX5L	SV2A	MBNL2
ABHD14B	MORC4	TMX1
ARHGEF26	GEM	RTN1
PLCH1	HIVEP3	RDH12
VIPR1	PNMA6A	RAB15
FOXP1	CAMTA2	GPR65
SLC4A3	ANKS1B	TCF12
ADAM23	SCUBE2	DISP2
MOB1A	DHRSX	DNAJA4
STEAP3	BNC2	USP3
EPB41L5	FMO1	CELF6
TFCP2L1	LOC283484	FANCI
SF3B6	HAS2	SH3GL3
TP53I3	LOC101928817	SEC11A
DNAJC27	CYYR1	TGFB1I1
OTOF	LIMD1	IGSF6
CENPA	WIF1	ABCC12
TANC1	LPAR3	NLRC5
SLC30A3	FCGBP	CMTM3
ITGB6	MATK	CDH11
ITGA4	SHCBP1	CDH13
PDE1A	B4GALNT1	VPS53
IFIH1	FZD2	LRRC46
RPS15	GABRA5	TAF4B
TTC31	HOXA3	GNAL
RTN4	TCERG1L	GALNT1
LOXL3	SERPINE1	ADCYAP1
DOK1	FAM155A	OSBPL1A
EVA1A	LRRC48	MINK1
LANCL1	DOCK3	TP53
EFEMP1	PCDH9	CCDC40
FN1	DTNB	RAB40B
GLS	LGI4	IGFBP4
IGFBP2	CAMK2N1	FKBP10
IL1R2	AKAP14	MVB12A
SMYD1	CELSR3	COL6A1
IL1RL2	CNTLN	TRPM2
TPO	KLHL1	LMTK3
PROC	SBSPON	CACNG8
HPCAL1	SFRP2	FAM71E1
ODC1	LRR1	FHAD1
PRKD3	GARNL3	C1orf216
SLC25A12	FREM3	PLK4
DARS1	CNTNAP5	HSPG2
PLCL1	RNASE4	PRKACB
AAK1	SLC5A11	AZIN2
CD207	LRRC46	KIF2C
VAX2	DGKB	LMO4
ATP6V1B1	HLA-DMA	CELSR2
EPHA4	SYT5	ATP1B1
PARD3B	NOS1AP	DCAF6
PRRX1	DDX3Y	NUF2
DHCR24	CCDC109B	HMCN1
GPX7	IGFBP7-AS1	TUFT1
CHD5	FGF14-AS2	DTL
ELAPOR1	RBM11	RAB13
OPRD1	LRRTM1	SLC39A1
KCNC4	PLAU	CREB3L4
DLGAP3	CDH8	EFNA3
MEF2D	ROBO2	RIT1
FBXO2	FAXC	LBR
MAD2L2	ZMYND10	PPFIA4
DNAJC6	SLC45A1	SNRPG
NCF2	FGF1	CNGA3
WLS	GRIK2	NXPH2
PRDM2	IFI35	GALNT13
RPE65	ATL1	PKP4
AGMAT	STEAP2	ZNF385B
TNNI3K	MRAP2	CDCA7
CD58	ZCCHC12	UBR3
NR5A2	RNF157	FAM171B
MAP7D1	RUSC2	HES6
NID1	TMTC1	CPNE9
LGALS8	LZTS3	FANCD2
HPCAL4	EFHC1	CNTN4
MYCL	NECAB2	IQSEC1
RIMS3	PRR18	IL17RD
ST6GALNAC5	S1PR5	LIMD1
CD48	PROM1	COL8A1
MFAP2	NPHP1	TAGLN3
RGS4	LOC284578	BOC
SSX2IP	JADE2	NCEH1
GBP3	MICU3	LPP
GBP1	TUBA4A	NICN1
KIF17	FREM2	VWA5B2
CDK18	SLC16A4	DGKQ
ID3	ACTL6A	EPHA5
CR2	VIM	SNCA
APH1A	SHISA7	ANK2
P3H1	GBP1	CCNA2
CDC20	PMP2	RNF175
MPL	IRAK1BP1	PDGFC
IPO13	FBXW7	CDH18
FAAH	IFI44	IQGAP2
CNN3	LMNB1	CRHBP
DPH5	HOXB3	ARHGAP26
PLPPR4	USP9Y	GABRB2
STMN1	RBP1	ZNF300
NEK2	TNFSF10	CPLX2
CENPF	INPP5F	TENM2
ZNF541	DPH6	KCNMB1
SLC8A2	S1PR3	FAM50B
RPS25	RGR	GFOD1
KIF14	LINC00925	KLHL3
NRP2	TMEM35	PPP1R18
B4GALT6	DNAH5	PRIM2
USP35	LAMA2	HMGCLL1
ELOVL4	GRAMD1B	TTBK1
FILIP1	NALCN	FAXC
SGIP1	HHIP	PM20D2
ALDH8A1	CACNA1I	GPR6
CCN2	COL6A3	MTFR2
VAMP8	LOC283070	DYNLT1
TGIF2	PLCE1	VIP
OLFM3	KIAA1324	IGFBP1
PPL	KCNIP2	PSPH
TRPM6	ZDHHC23	TRIM4
GDA	LONRF2	SYTL5
PIGZ	RAP1GAP	HTR2C
CCDC92	CTIF	ATP6V1B2
CTNNAL1	PCNXL2	DOCK5
WDR34	SLC25A43	STAR
PHF19	LOC400043	ST18
SLC46A2	DOC2A	CRH
PGF	PRTG	PMP2
NPC2	BTBD9	SLC26A7
FLVCR2	PLEKHH1	MAL2
PPP4R4	FLNA	NFIB
GPR68	GABBR2	CDKN2B
FKBP1B	ADRA2A	CDKN2A
LGALSL	AK7	AUH
BCL11A	RAD51AP1	SNX30
EPCAM	IGFBP2	SH3GLB2
CNNM1	LINC00936	NOTCH1
HELLS	TMEM218	CACNA1B
AVPI1	N4BP2	PDSS1
GOT1	PLBD1	CAMK2G
C10orf95	MSX1	HTR7
GNA13	ZFYVE28	MKI67
HOXB8	GDPD5	CNNM2
HOXB5	GRIA4	BTBD10
CRHR1	ARHGAP32	DGKZ
HOXB3	APLP1	CCDC81
LRP11	RND1	SERPINH1
PCMT1	UGT8	PAK1
CENPL	KIAA1217	PLCH2
SEC16B	SRPX2	CCDC15
GORAB	CRIP1	CHEK1
ARR3	EHD3	KIRREL3
KIAA1217	NELL2	SCN2B
IQSEC3	CREB3L4	TMEM25
SMAD9	GRIN2C	CDH22
HSPH1	PWAR6	PPP4C
TGFBI	PSD	DOC2A
TMPO	KCNN1	CNKSR2
SOCS2	SCAMP5	MPP7
TNFRSF10B	RNF41	KLHL1
SORBS3	CRHBP	CDH8
PTK2B	KCNK9	TMEM218
CHRNA2	FGFR3	LYPD1
LYPLA1	FSD1	CCDC102B
CRISPLD1	SRRM4	CNDP1
RDH10	TMOD2	DLG2
TBX2	TRBC1	RGS18
TBX4	VCAN	PIP4K2A
NCAPH	PTP4A3	ABCB9
TMEM131L	PAIP2B	ITPR1
PRB2	ZNF618	ENKUR
CSTA	IRX5	THRB
POPDC2	CLIC1	ANK3
B4GALT4	RBM3	SLC2A13
KIF18A	GLB1L	CCDC3
DESI2	TEF	PTPRO
MAPK8IP1	EHF	QDPR
GJA3	TTC30A	ANO4
ADGRB2	LINC00643	TEX9
FABP3	CAMK1	EDNRA
CCRL2	NR4A2	MFSD6
HPCA	LRRC34	CENPU
CXCR4	SGK494	SLC25A4
SV2C	TMEM132B	AMN1
RPL21	CALCRL	GABRA2
XPNPEP2	SYT12	FBXO4
LAX1	TAC3	GLT1D1
CD244	DGKH	TMEM132D
HS3ST2	IGLC1	MCHR2
ANXA11	HAPLN4	RABGAP1L
LDB3	STRIP2	HAUS1
OPN4	ADORA1	SPC25
RPL5	DDX60L	TCF7L1
ODF2L	RREB1	SPOCK1
CCDC18	ROGDI	HOMER1
OCM	BRINP3	USP12
EEPD1	TTC25	CCDC50
CBX3	EPB41L4B	CAMK4
NPY	ST18	ZFP36L2
HOXA7	LEPREL1	IGSF10
GLIPR2	LTBP2	GRM1
TAF1L	FBLIM1	RAB3C
PHF24	PALMD	NRSN1
TRIM24	CCNB1	JAKMIP1
CALD1	RAPGEFL1	ZIC1
PLAU	EIF4EBP1	MR1
SRGN	LINC00957	CENPH
P4HA1	CCDC81	BCL2L11
ZWINT	SPTBN4	PTPRR
CIT	CDKL2	NR4A2
CDKN2C	EYA2	FEZF2
RNF11	AMN1	SLC25A27
SSPN	PLEKHA7	PTPRD
ITPR2	GNB5	C7orf31
NECAB1	KCNV1	KCNJ16
PRDX4	RGS11	LGI4
DDX39A	LPAR4	ANKFN1
CCDC70	PRICKLE1	DGKE
SPRYD7	ICAM2	MSI2
EBPL	ZNF204P	CACNA2D1
CENPK	NSUN7	AK5
OPTN	PELI3	ANKRD29
NEUROD4	CLHC1	CHST9
PDE1B	MAPK8IP2	THY1
HOXC13	CYP2E1	JPH3
CDK2	SOCS2	ANKH
HOXC11	LYPD1	NRGN
EEF1AKMT3	FAM129A	CDH12
DBH	NECAP2	ABI3BP
HJURP	HOPX	LRRK1
NDUFAF4	PPFIA2	UCHL1
PLP1	SLC24A4	DISP1
ESX1	BCL2L2	ENAH
NMI	SNTG1	CCSAP
ACVR1C	NOL4	CCDC173
LPGAT1	NOX4	PDLIM3
KCNJ2	GAP43	PDE1C
GPR83	RSPH4A	RAB6B
CKS2	ENHO	FBXL18
SLC12A4	MKI67	PTPRN2
ENKD1	CDCA4	ZFYVE27
MC3R	PRKCQ	GOLGA7B
PI3	ARMC4	MOV10
SLC12A5	RHBDL1	RHOC
ZNF831	SCAI	SLC7A7
TMEM189-UBE2V1	PSMB8-AS1	NUP205
PMEPA1	TMEM229B	PIK3AP1
BCAS4	CCDC114	PDIA4
TP53TG5	WDR38	FAM126B
IQSEC2	ZNF474	FZD7
ATP8A1	CCL4	PPARGC1B
GRM4	GOLGA7B	LSM11
PACSIN1	MYOF	SLC24A2
BTN2A2	DCDC2	MICU3
SLC17A3	ADAMTS6	KIF5A
RPS10	KDELR3	PSD3
MED20	PVRL2	WIF1
OR2B6	TIFA	DRAM2
SPDEF	ULBP2	MAP3K7CL
TREM1	PROS1	HKDC1
SOX4	MRVI1	NPTN
CPNE5	FNDC1	UNC5D
RREB1	FKBP1B	MAPK13
NRN1	PRC1	BUB1B
MYRF	CACNG8	SST
WNT1	SEMA3G	NMNAT2
MT2A	BCAS1	ZFYVE9
C16orf70	LINC00294	ATP2B2
GOT2	IQCG	SYN2
TMTC4	SCRT1	NECAP2
ABCC4	LOC101927886	STEAP2
SOX21	SYBU	HTR5A
HROB	GPRASP1	C1orf158
SEPTIN6	ASTN1	CACNA1D
TMEM255A	CD109	CACNA2D3
BMP4	HOMER1	CCNB2
SOX9	PIH1D2	FAM81A
MIF4GD	CALML4	KCNJ6
C1orf61	FAM83D	ETS2
BARHL1	GDAP1L1	CABP1
PPP1R12C	LINC-PINT	EXTL1
MBOAT7	HIVEP2	DUSP2
OPRL1	NRXN2	PTPDC1
SLC25A23	ZNF709	GALNT14
TNFSF9	LOC285812	TPRG1L
RPL23	PPIC	DZIP1L
TRIP10	S100A1	MRAS
RTN2	PPP1R14B	ESYT3
EML2	DUSP7	CDC25C
VASP	TCF7L1	RIBC1
FOXA2	MTUS2	PPP1R9A
CD93	REST	DYNC1I1
PAX1	MAPT	TAGLN2
NAPB	SGTB	SLAMF8
BMP2	MXRA5	SLC45A3
OVOL2	HSPB3	NBL1
GFRA4	IPO4	NPM2
BFSP1	RPS6KL1	PINK1
LAMP5	OAS3	DMTN
MGME1	MS4A6A	SLC5A11
MCM8	TUBG2	SYNJ1
TMEM74B	NCAPG	GART
FAM110A	C6orf118	SV2A
NECAB3	RGS20	CSRP1
ID1	NKX2-2	ATP13A2
ERGIC3	RGS17	C1R
ROMO1	UNC80	CELF3
KLC1	TSPAN11	ZFYVE28
MCF2L	HES1	FAM131B
IGFLR1	MAML2	KALRN
FFAR1	CDON	PDXK
KRT36	PSD3	SLC2A6
NR1D1	ANXA2	ST6GALNAC6
BCL2L12	BDH1	ZER1
RRAS	DNAAF3	SPTBN4
SCAF1	SCG3	BRSK1
PRKCG	DDAH2	SIK3
GLIS2	FANCI	RUSC1
ELK1	TSPYL2	SLC25A44
SIX1	ALDH8A1	LRRC71
DLGAP5	RUVBL1	LY6E
HSPA2	GOT1	CELF5
PLEKHG3	PTCHD1	BDH1
EVI2A	CXCL2	COX7A1
TMEM35A	LMTK2	CYGB
FGD3	BAIAP2	ITGA5
BCL11B	CCND1	SHANK1
ABHD8	SSTR2	RACGAP1
MASP1	HEY2	RAVER1
BEST3	WDR16	CXCL16
CRYGN	DACT3	TBC1D24
TRPV5	SLC4A2	GNG3
PIN1	SLC27A6	RPS6KA4
SIN3B	POLE2	LRP5
F2RL3	PTGDS	ZYG11B
SYNGR3	BEGAIN	PRKAA2
PKMYT1	CD44	SLC45A1
FBXL16	ZSCAN5A	FBLIM1
GNG13	COL28A1	PDPN
TUBA4A	ZDHHC14	CAMK2N1
TNFRSF19	MTHFD2L	NFIA
RNF6	UNC79	B3GALT2
PTPN12	RPRM	FAM102B
GNAI1	NUP107	HENMT1
LRFN1	CYP4F12	WDR63
PAICS	KIAA1407	GBP2
ADM2	VANGL1	HFM1
ASPHD2	AURKA	VCAM1
YWHAH	KDELC2	KCNJ9
RFPL1	CHSY3	IGSF8
RFPL2	TOX2	VANGL2
GNAZ	TFPI	C1orf115
MGAT3	MAP1LC3C	CNST
BAIAP2L2	WDR49	LRRTM1
LSM8	PLCH2	KCNJ3
STRIP2	PTK2B	NUP35
CALU	TPD52L1	VSNL1
SMO	TRPM2	HPGDS
LRRC17	HID1	PDLIM5
HOXD1	C11orf63	CTSS
HOXD3	SEMA7A	MSX1
CHN1	H6PD	S100A11
GAD1	EPHX4	ANTXR2
HOXD9	LRP2BP	SLC22A15
HOXD10	HECW1	ATP1A1
HOXD11	FAM57A	FSTL1
HOXD13	PPP1R13B	IGFBP7
SNRPN	AGBL2	TRIM46
TMOD2	PBX3	STK36
TTBK2	CLDN10	HDAC11
CHAC1	ACOT7	NFASC
ACKR4	DDX60	SERPINI1
PALLD	UPP2	AIM2
BBOX1	EYA4	EFHB
MYOD1	DTX3L	RPL22L1
KCNC1	TP53I3	CADPS
E2F8	TMEM173	CDS1
PIMREG	CAPS	SYNPR
AIPL1	TAF4B	DCLK3
CD68	RPRML	RBM47
AP1M2	C18orf42	CRELD1
CDKN2D	RP3-525N10.2	PRRT3
SIGLEC9	CD200	KIF15
KLK10	TLR1	DTX3L
BCL2L2	GBP3	DNALI1
AJUBA	SERPINA3	CAMK2N2
REEP5	MARVELD2	RFC4
ITFG1	KIF23	ABLIM2
FOXJ1	IFT81	DNAJB14
ARHGEF6	BMP5	EMCN
MAP7D3	GALNT18	BSN
FGF13	RNF175	CAMKV
CDKN1C	TROAP	GRM2
SGO1	BTN3A2	DUSP7
CDH15	NUP160	NDST3
KLF16	KCTD4	HMGB2
DOHH	TIMELESS	SCRG1
PLPPR3	MROH1	MAD2L1
LBP	SULT1C4	ANXA5
SYT5	PLA2G4C	TMEM155
CBFA2T3	C6orf165	TMEM144
PRRG3	TMEM246	NPY1R
TSPAN16	KIFC2	HHIP
ZSCAN10	TMEM59L	EDIL3
APOE	TRNP1	ZNF474
APOC1	LRRC17	LMBRD2
GADD45G	KNTC1	F2RL2
ATP8B3	ENC1	ANKRD33B
KIF1A	C5orf49	PRRC1
PLVAP	PARP12	F2RL1
PGLS	NEUROD2	GPX8
LSM7	PDE4A	ERAP2
TULP4	EMX2OS	TLR3
MAS1	SAMD9L	SHROOM1
ACSBG2	ANKRD9	STXBP5
STK33	SSTR1	GALNT10
CACNG6	CCDC40	HCN1
FCHO1	TTC29	NEUROD6
UNC13A	RYR1	PTTG1
MAP1S	ENPP2	RELL2
PXDN	FAM189A1	CDCA7L
GDF15	AMER3	IQUB
SULT4A1	DEPDC1	COL1A2
OLFM1	KIAA0485	LMTK2
SAG	TCEAL7	ADCY1
HELZ2	PIGZ	C7orf57
TNNI2	LOC100131170	PHKG1
CALY	RP2	KCNV1
PNPLA7	FAM163A	OXR1
MNX1	KIF5C	CA3
CEP85	CCDC170	CDK5
GATA5	SLC24A3	OSR2
LAMA5	SOX10	DCAF13
ASS1	RTN2	TP53INP1
TMEM160	CDKN3	PDP1
NPAS1	GPRIN1	FAM219A
MAP3K10	SMC4	DIRAS2
PNCK	PLCB4	ABCA1
CASZ1	C1orf216	ZMAT4
HABP4	CECR6	DYNLT3
PRRG1	LGALS3BP	PCDH19
SYNE1	DBNDD1	MELK
LILRB2	CSDC2	ARHGAP12
EDA2R	MYPOP	LRFN5
ARHGEF9	C19orf54	LRRC18
C1QL1	MASP1	PGM2L1
GFAP	CACNB3	SLC16A9
ATP6V1E1	BEAN1	DDIAS
CCL25	MACROD2	LRR1
GINS2	NEUROD6	ZNF22
IDO1	ACVR1C	TMEM63C
RAB11FIP4	NCKAP5	HPRT1
ABCB7	IBSP	STK32C
HAUS8	CDCA7L	ARHGEF40
ADGRE3	ENKUR	ZNF219
SH3BP5	ABCC4	HSPA12A
KCNC3	LMF1	E2F7
KIF3A	TMCC2	ARHGAP42
RPL27	HJURP	TTC7B
RAMP2	LRP5	AGBL2
TMEM204	PARP14	MOAP1
MAP1B	COL6A1	CLMN
KRT33B	CYFIP2	NELL1
TOP2A	ZNF804A	CACNB2
C19orf12	DLG3	GPR176
ZSWIM4	FRY	ADAMTS15
RTBDN	NRP1	SVOP
TRIM21	TMEM185B	IKBIP
TRIM5	HK2	LRTM2
TRIM22	CD24	LARP6
EFR3A	MMD2	GABRB3
RAMP1	KRTAP5-AS1	SCN3B
CARD6	CMTM3	STXBP4
RAP1GAP2	KIAA1211L	APBB1
POPDC3	NEGR1	CDYL2
SEC61G	NEURL1	TMEM130
TRIM47	NAGA	PRTG
DLG4	SIX5	MFAP4
MATN2	FMO4	WEE1
SNAP25	ICAM5	MAPK7
BTBD3	BCL11A	PRKCB
PCNA	TTLL4	MCM7
NXT1	ADCY5	CCDC68
RIN2	CAP2	NDEL1
SSTR4	LOC100507165	YPEL4
NES	VEZF1	PPIB
BCAN	COL9A2	FAM111A
HAPLN2	WDR34	KIF7
TESMIN	PRRT2	TAC3
VSTM2L	ADARB1	SCG5
SYT4	GPD1L	NYAP1
SLC14A2	LARP6	MAP1A
FBXO44	SERP2	MAPRE2
ATP8A2	LOXL2	MBD6
MTUS2	DNMT3A	CNPY4
GPR12	DPP10	SGSM1
CHRM3	FBLN5	TEF
CHI3L1	C1orf194	PBX3
CHIT1	GAS1	SLC27A4
TMCC2	ST6GALNAC2	ISLR2
DCLK1	SGOL2	POP5
CCNA1	PI4KA	RBFOX3
TPT1	MADD	PRRT2
KL	FANCD2	KLHL26
STARD13	SEZ6L	CDT1
MORC4	KCND2	CACNB3
BEX2	BGN	RHEBL1
RNF128	HLA-DRA	LAIR1
BEX1	INPP5J	PPP1R14A
PDE6B	BAALC	SPINT2
RTN3	SYNJ1	DNAAF3
PLAAT4	C1R	KIFC2
LARGE1	SAAL1	RCOR2
C1QTNF6	SPICE1	SPRYD3
GGT2	MYLK3	ZNF558
FAM83F	TMEM63C	TEKT1
AGAP3	C8orf48	HID1
ACTR3B	CDT1	MGAT5B
BTG1	MPP2	RAB26
TMTC1	MAD2L1	CASKIN1
LRRCC1	SERPING1	ENTPD3
E2F5	HECTD4	MAP4K2
MICAL2	LOC101927365	PBK
RRAS2	CDK4	KCNJ4
RNF122	TSPAN18	DDIT4
GSC	HPCAL1	NT5DC2
TTC9	CNIH3	KIF5C
LOXL2	CAPN3	PXK
ADAMDEC1	NID1	DTYMK
CTIF	LOC100288893	RFWD3
CCNB1	STK36	LGI3
CD180	EGFL7	BMP1
CAMK1	GLDN	PHYHIP
CHL1	ST8SIA5	CHRM1
CHIA	GNAL	ADAM9
SORT1	YWHAH	VWA3B
NOTCH2	HELLS	SLC16A4
VTCN1	ARG2	PPIP5K1
NAPG	ZNF536	HTR1E
SAA2	MEF2C	TNIP2
ANO3	MT3	C2orf68
CRB1	MYO5A	PPIC
RPS15A	BCDIN3D	STXBP6
RELCH	TRIM3	GRM5
IL2RA	PRICKLE2	CPLX1
IL15RA	NMB	MAP2K1
KCTD1	LXN	DHRSX
CABLES1	XPR1	CHST14
SOX3	SPNS2	PARM1
SPOCD1	HAUS1	RGS14
CDCA8	SCN3A	THBS3
HOOK1	LDLRAD3	CXCL10
DAGLA	BRIP1	GPRIN1
SLC43A3	PPP1R1A	HSPB3
FADS2	HMGCLL1	KCNAB1
PDGFRA	SYT2	PGM2
COL4A2	ITGA2	RNASE2
POGLUT2	C15orf59	KCNK9
ARHGAP32	NDRG4	ANTXR1
ADAMTS8	PPP1R3C	CKAP2L
ETS1	IQSEC2	LUZP1
SLC37A2	ICAM1	BUB1
RFK	LINC00467	LDB2
ANXA1	EDN1	LINGO1
AGTPBP1	GTF2I	PCDH7
MSI1	TTLL7	WNT10B
HRK	BMP2	REPS2
BICDL1	CDH9	GUSB
MDFIC	S100A2	FRMPD4
HTR1B	TSPO	CHD3
NT5E	RFPL2	MYRIP
MRAP2	SLC2A6	YWHAG
EPHA7	NFATC1	NIPA1
PRRG4	LSM11	CDK1
CD63	IL17RD	SMAD1
PRPH	PITPNM1	METTL7B
GLS2	CDK6	NPAS2
FAM186B	FAM126B	LONRF2
RDH5	NAP1L3	IRX1
AGAP2	WDR52	DLGAP1
CDK4	CXCL6	CDCA4
TROAP	HOXB2	SDR16C5
FAIM2	EMP2	CYTL1
ESPL1	PINLYP	HAS2
HNRNPA1	SLC27A3	PYGO1
ACVR1B	PPIP5K1	KCNG3
KCNH3	STT3A	PRKCE
MAP7	SPATA6	SHCBP1
NHSL1	EFCAB2	NPTX1
AHI1	LCA5	CHD7
HEY2	FAAH	TPPP
SEMA4F	NIPA1	KCND3
EGR4	SLC2A3	ZNF581
RAB11FIP5	GLIS3	NAT1
DYSF	FMNL3	CDK5R2
EMX1	GPAT2	COL24A1
KCNMB4	SLIT1	RXFP1
BCO1	S100A10	LPAR3
KIAA0513	ERBB2	NEUROD2
CCDC102A	RASAL1	ENC1
SLC9A5	ELF4	KNDC1
PCNX2	SORCS3	ZNF540
KCNK1	TPRG1L	NINJ2
NPL	VPS53	RRM2
NIBAN1	CHL1	TLN2
LAMC1	PLN	ZNF217
DNAJB2	AURKB	MAL
GCC2	SLCO1C1	EPHX4
ALDH1L2	ENTPD4	LAMB2
DRAM1	ZMYM6	SLFN12
CKAP2	ANXA2P2	CALB2
BORA	NIPAL3	GPR22
SUCLA2	ZIC1	C1QTNF4
LMO7	BMPER	NEGR1
EDNRB	NMI	MACROD2
LCP1	LHPP	RCAN2
IGF2BP3	KIAA1324L	ABCG4
RAPGEF5	TACC3	C2CD2L
AOAH	EPHA4	CARNS1
DGKB	SLC24A1	FNDC9
NACAD	MMP9	RASGRP1
ADAMTS7	SRRM3	RND1
BRIP1	LTBP3	THEMIS
RTP4	CAMK2G	SNX32
ACTL6A	C14orf93	CES4A
SCN2A	FRRS1L	EGFL7
TBR1	PRKD3	NBEA
ERMN	RAVER1	MYD88
GALNT5	CASZ1	ARPP21
GATA4	AVPI1	HECTD4
CFC1	PEG3	HSPA6
BIN1	ZNF300	ADCY5
GYPC	FGF9	PARP14
GAD2	ADAMTS8	CKS1B
ECPAS	SNAI2	VANGL1
NIBAN2	CDH10	SYT12
STXBP1	CDK18	SNCG
ANGPTL2	CCDC65	PPP1R3B
SLC31A2	TMEM98	STOX2
TLR4	ANGPTL2	DAB1
ALDOB	PLEKHG4B	PPP1R14B
BAAT	AGTRAP	SMARCC1
KIF12	CCDC15	MST1
GARNL3	CLDN11	CSPG4
WDR38	DLEU2	SCAI
GABBR2	RNF128	CNP
ANP32B	ZBTB16	SPTBN2
RPL35	CCDC37	HOXB2
ARPC5L	CXCL3	PIFO
ENPP2	SYNJ2	GNG5
DSCC1	RIBC2	NWD2
MYC	MVB12A	EXO1
CCN3	ABTB1	C12orf76
IL33	KLHL29	ZCCHC12
IFNA21	MIPEP	CNTNAP2
ARHGEF39	IQCH	LINGO2
RPS6	C10orf25	PELI3
TFAP2A	NCOA7	TTC9B
FRS3	DZIP1L	BRSK2
TINAG	SLITRK5	FGFBP3
HCRTR2	NBL1	WDR49
KIAA0319	COL1A2	CD248
TUBB2A	ABLIM3	YIF1A
TCF19	DLX6-AS1	SEZ6L2
NRM	LAMB2	ASPHD1
MTCH1	HECW2	FUT1
C6orf52	MPP7	KLC2
FGFBP2	ZWINT	UBE2C
CPEB2	PCOLCE	SPSB4
FHDC1	RHEBL1	YPEL2
FCHSD2	FBN1	PPM1E
ARRB1	CEP135	FAM131A
IL18BP	HS6ST2	CSRP2
SYTL2	WNT10B	CHST1
PRCP	LOC730101	TP53I11
SLCO5A1	CNTRL	NRIP3
DDX60	SPIRE2	SCUBE2
CFAP300	TRIM5	CLTB
ARHGAP20	WDR66	PCSK1
FXYD2	LAMA4	MCTP1
TMPRSS13	KIAA1804	UCP2
CASP1	MMRN1	CCDC85B
UNC13C	TTC18	TOM1L2
NUSAP1	FBLL1	RUVBL1
KIF23	DYNLT1	BAIAP2
KNL1	LRRC8B	CREG2
RPLP1	SLC7A10	PLEKHF2
ITPKA	GLRB	A2M
PAK6	ITGB4	LRRN1
CYP19A1	CCDC136	UBE2O
BCL2L10	HTT	ORAI3
TTLL7	IL1B	TUBB6
BRDT	CYLD	NUPR1
IFI44L	BTN2A2	MBLAC2
DNASE2B	RASSF9	TPRN
SELENOI	LPPR1	YES1
CGREF1	E2F8	TMEM39A
ADCY3	IQSEC1	MYPOP
PREPL	ZNF850	PRR18
SLC3A1	NPTX2	B3GNT4
SIX3	ZC2HC1C	LPCAT4
ATRAID	IGIP	DIRAS1
TRIM54	IFI44L	MEX3C
DTNB	C8orf37	BDNF
MFSD13A	TAF1A	BOK
MYOF	ITPRIP	CDK5R1
LBX1	C1orf61	TCERG1L
BTBD16	PARD6G	BASP1
KIF11	PSENEN	IRX5
CEP55	SLC47A2	WSB2
KIF20B	CEP112	GRIN1
EXOC6	TTC12	SOX11
RBP4	KLHL4	SIX5
ZNF365	SYNC	ANO6
TET1	FAM114A1	ULK1
MYPN	PDIA4	KCNA2
BARD1	KCTD11	LRRN4CL
STAT4	STC2	PPFIA3
MSTN	RET	SAMD9L
CDK15	PAQR6	TGIF1
HECW2	NDST3	NAP1L5
IDH1	PPM1L	ACOT4
CHRNA1	ZBTB7A	IRX3
SLC40A1	MAPK7	ST8SIA3
PARP9	OCLN	SLC25A22
MNS1	EPHA10	SAMD12
SECISBP2L	MYC	PGBD5
CILP	NTNG2	AGTRAP
SEMA7A	NAP1L5	CD151
HERC3	CHST1	CCDC184
BBS7	STK32C	ARL6IP6
RAP1GDS1	C2orf68	ODF3B
CXCL9	MPZL1	IMPDH2
G3BP2	SOWAHC	ZNF114
CDKL2	C2orf81	TMEM151B
CENPE	COL8A2	SLITRK1
ENPEP	PDZD4	PLEKHM3
CASP6	TNFRSF10B	CSRNP3
LEF1	PHEX	RPP25
PPP3CA	BAZ1A	ZBTB7A
MTTP	DRAM1	ERICH3
FBN2	CRY2	FBXO34
MAPK8IP3	RNFT2	AURKB
SHISAL1	CCNA2	TMEM125
B4GALNT3	SLC25A13	LDLRAD3
ERP27	DYDC2	TMEM151A
GABARAPL1	PRDX4	EGR3
KIF21A	ABCC5	FJX1
SINHCAF	MTMR11	SLITRK4
PRICKLE1	ADAMTSL4	CDC42EP4
CLSTN3	RHOF	LACC1
VAMP1	CEP170B	RPRML
TAPBPL	PYCARD	APOBEC3B
PIANP	CDKN2B	ATOH7
PPFIA2	FAM149A	MROH1
TPH2	R3HDM1	AKAP5
PHLDA1	LIN7A	C3orf80
AMDHD1	TLR3	TDRD6
NEDD1	C9orf91	LYNX1
ASCL1	KCNIP1	RCC1
GAS2L3	PVRL1	KCTD4
SDSL	TTC28	FZD2
FOXN4	C5	MTURN
BRCA2	PLXNA2	SERTM1
GALNT6	NPY1R	GAS1
RHOF	SPPL2A	TSPYL5
DIAPH3	SAMD13	SLC47A2
SRRM4	MLLT11	S1PR5
MBNL2	HMGA2	BHLHE22
RAB20	TCEAL2	MAP6D1
TTC6	TAGLN2	GREM2
REM2	PDLIM1	SSR4
TMX1	WDR7	GPR62
PELI2	TOM1L1	GPR137C
RTN1	SFT2D3	F2R
SYT16	EVI2A	DDX60L
RDH12	LOC645321	AATK
RAB15	TCEA3	DDN
KCNH5	PCDHB16	ZNF678
GPR65	EPPK1	TMEM45A
SERPINA10	LRRC73	RNF135
TCF12	LOC375196	ZBTB20
SORD	FAM19A5	AMIGO1
SLC27A2	ABCC3	GINS3
DISP2	VAT1L	SNRPE
PSTPIP1	ARMC2	UNC5C
DNAJA4	TM4SF18	LDOC1
PIF1	ITGA4	CLN8
USP3	BRSK1	CACNB4
CYP1A1	SCRG1	TRAPPC6B
CELF6	GDF15	HS3ST4
HAPLN3	VWA5B2	TSKU
RHCG	PGP	ANXA2
FANCI	CARD8	PLCXD3
WDR93	SLC35F2	GALNT9
TICRR	RAB40B	RGS7
SH3GL3	SLC25A19	TCEAL7
SEC11A	SLIT3	SPNS2
SEPTIN12	C7orf63	CAMK1D
TGFB1I1	ARHGEF26-AS1	IGSF5
IGSF6	NPAS2	BEGAIN
ABCC12	FAM81A	C2CD4C
NKD1	SOX11	EPHA10
MARVELD3	ZNF587B	GRIN2A
NLRC5	KIAA1598	OPCML
CMTM3	PRR29	CBX6
CDH11	MAP3K10	AIFM3
CDH13	NLGN4Y	KCTD16
ADAD2	TTC9	SLC35F3
RPS2	LOC646014	BTBD9
PDPK1	ELFN2	NUDT14
PCTP	ARHGAP42	PNMA3
VPS53	LOC100288310	IQGAP3
LRRC46	KCNN2	PRKX
RHBDL3	PCDH7	CNTN2
ABCA8	CLMN	KCNQ3
TAF4B	FAM216B	TSPYL2
GNAL	BTBD19	PGP
GALNT1	2022-09-10	PCDH9
ADCYAP1	CNST	KCNK12
OSBPL1A	SLC29A1	PRKD1
ZMYND15	TTBK2	ZDHHC23
MINK1	TTC7B	SLIT3
PIK3R5	PRUNE2	MAP7D2
TP53	GABPB1-AS1	MAML2
CCDC40	STIL	KNTC1
TMC6	PTGS2	PTP4A3
RAB40B	C7orf49	PROS1
CBX8	KCNF1	BEX5
TNFRSF11A	FAM84A	CEND1
P3H4	GABARAPL1	NELL2
ARL5C	LOC100126784	ZNF93
STAC2	ISYNA1	CDCA2
IGFBP4	PPP1R18	RALYL
FKBP10	KLHL2	RBM43
PLPP2	MAPK8IP3	USP18
MVB12A	MGP	SORCS2
PGGHG	PNCK	BRI3BP
COL6A1	EFHB	ANKS1B
TRPM2	ZNF311	RPS27L
LMTK3	C4orf46	INPP5J
CACNG8	SRBD1	RBM11
FAM71E1	EPB41L4A	HS6ST3
RPS11	ELAVL1	TNFAIP8L1
RPL13A	FAM102B	MAPK11
CFAP74	WWTR1	PARPBP
FHAD1	DOCK9	MUC1
ARHGEF19	IDS	SV2B
EFHD2	SMPD3	TLCD2
RPL11	PPP3CA	BRWD1
C1orf216	KIF18A	PRAME
C1orf94	DIAPH3	C11orf87
PLK4	HLA-DQA1	KCNQ5
SYTL1	C18orf54	KCNIP4
HSPG2	DBR1	NAT8L
PRKACB	ST6GALNAC5	RTN4RL1
AZIN2	WDR90	PIP5K1C
RPS8	PEG3-AS1	KIF18B
KIF2C	BEST4	GPAT2
LMO4	TRIM14	GABRA5
C1orf162	POLA1	NAP1L3
CELSR2	CCDC173	CYP4X1
GPR161	RBM20	NKRF
ATP1B1	SHISA8	GLDN
DCAF6	NINJ2	ZNF501
FCGR2A	CX3CL1	FAM228A
NUF2	TGFBR1	NAP1L2
HMCN1	CORO2A	BTN3A2
LHX9	TCF12	PCLO
TUFT1	SLC25A27	RGS7BP
ENSA	NAGPA	MYT1L
KCNH1	SNX10	PDE2A
DTL	WASF1	MPPED1
RAB13	MND1	VSIG10L
SLC39A1	TNFAIP8	ERCC6L
CREB3L4	RUNX2	TMEM216
EFNA3	FBXO44	TEAD1
KCNN3	PLS1	CCK
RIT1	EFS	TSPYL4
PKLR	SLFN12	COL4A1
ACTA1	PHLPP2	TLR5
MAP3K21	TNFRSF12A	ERC2
LEFTY2	CAV1	GABRD
LBR	PDE10A	EIF4EBP1
SOX13	LRRN4CL	RAB42
PPFIA4	PTPRD	PRKAR1B
GALM	NME6	ZNF559
ABCG8	SLC25A23	JAKMIP3
RPS27A	PIP5K1C	NKAIN2
SNRPG	TMEM25	UROS
C1QL2	TBC1D24	MSANTD1
CNGA3	FLJ22184	ALKBH2
NXPH2	ECHDC3	PCDH18
GALNT13	CHRNA3	TSPYL1
PKP4	CGREF1	SH2D5
SLC4A10	DISP1	SPOCK3
ZNF385B	FAM84B	S100A4
CDCA7	PRAME	SEMA4A
UBR3	STAR	SRGAP3
FAM171B	STMN3	ZNF107
PTH2R	TMEM160	STK31
CPO	ATP8A1	ELAVL3
ACKR3	MAATS1	MAN2A2
HES6	ELOVL7	TECPR2
CPNE9	DSE	HLA-DQA1
FANCD2	TRIM29	S100A2
GRIP2	SP110	SCN8A
CNTN4	DAAM2	FLNA
ITGA9	CCDC80	SRGAP1
IQSEC1	NUAK1	CASP4
RPL32	CDKN2C	WDR5B
IL17RD	SPRYD7	DTHD1
LRIG1	ST6GALNAC6	MAFG
LIMD1	FBXL15	GAL3ST4
ZNF660	PARD6A	SLC6A17
COL8A1	THG1L	LRRC8B
NXPE3	PPM1E	NOL4L
ADGRG7	CRISPLD1	ENTPD4
TAGLN3	DBP	SYNGAP1
ADPRH	ZC3HAV1L	LRP10
BOC	MRE11A	DACT3
OSBPL11	DPYD	ADARB1
NCEH1	RBM47	OPALIN
LPP	ZFR2	OGDHL
NICN1	EMP1	STMN3
MANF	SLC13A5	MYO5A
STXBP5L	RARRES1	SIPA1L1
SLIT2	PPP3CB	RAB40C
VWA5B2	ARRDC2	COL4A6
DGKQ	CCDC3	ENTPD6
LYAR	C14orf132	MPEG1
EPHA5	B4GALT6	NMB
ATP10D	ABI3BP	S100A10
PLAC8	ESPL1	SGTB
SNCA	DISP2	NKIRAS1
ANK2	TIPIN	ZNF677
CCNA2	SS18	ZNF311
RPS3A	C17orf96	DNM3
RNF175	KIAA1462	MPZL1
PDGFC	DIDO1	DLGAP2
CDH18	C4orf22	ZNF667
ADAMTS16	ANGPTL4	SIRPA
PLK2	2022-09-03	SULT1C4
SHISAL2B	PAX8-AS1	CHSY3
HAPLN1	RAD51	RPS6KL1
BHMT	S100A11	CACNA1E
IQGAP2	CASQ1	PEG3
CRHBP	LOC388780	HYLS1
LIX1	BVES	ZNF813
SPATA9	MTURN	HOXC4
ARHGAP26	ANO5	SH3BGRL2
GABRB2	PMAIP1	ATL1
ZNF300	KLC2	MAFK
N4BP3	NFE2L3	ZNF536
CPLX2	COL21A1	BAZ1A
TENM2	SPATA2	RYR2
KCNMB1	IGLON5	SLC9A6
FAM50B	TIMP1	PPP1R14C
GFOD1	PRCD	SCAMP5
KLHL3	STOML1	GRM3
PPP1R18	NDRG3	INPP5F
PRIM2	CSTA	GJC2
HMGCLL1	GRIA1	RUSC2
ANO7	CACNA2D1	OSTC
TTBK1	ELAC1	DCAF12
FAXC	CD276	RASGEF1A
PM20D2	ACTN2	NOS1AP
GPR6	UTP15	GPRASP1
RSPO3	CCDC96	MAGEE1
MTFR2	ACP6	SOWAHA
DYNLT1	CMTR2	NAGA
TIAM2	GPR155	RORB
PNLDC1	MYCBP2	INF2
VIP	RBL1	SPRN
EGFR	CDK5	CCDC160
IGFBP3	NLK	LRRC73
IGFBP1	HERC5	CHIC1
NIPSNAP2	FAM49A	HLA-DMA
PSPH	IQUB	PSMB8
TRIM4	NRM	TMEM235
STRA8	ZNF548	HLA-DRA
CNPY1	TPTE2P5	LSM2
DENND2A	KCTD13	APOM
SYTL5	CTNNA2	C6orf136
SPIN2A	RPE65	HLA-F
RAB41	PCDH17	TCTN1
NONO	PLEKHM3	C4orf47
AWAT2	APOBEC3B	CFI
IL2RG	NCAPG2	SAMD9
GCNA	CCSAP	HMGN1
FRMPD3	ZBED4	C21orf62
HTR2C	HMG20B	DOK6
DOCK11	PTPRN2	XKR4
RPL10	C1RL	SLC48A1
ATP6V1B2	GART	SYT3
CHRNB3	TRPM8	CRIP1
DOCK5	TRIM45	TRIM59
STAR	NRG3	MLLT11
ST18	ART3	LCAT
GINS4	BICC1	GPC2
CRH	AZGP1	KRT222
PMP2	LRRC55	NCKIPSD
RPL7	CTBS	S1PR3
SLC26A7	GGACT	CLIC1
ATP6V0D2	ENKD1	DDAH2
DPYS	PIH1D3	ATP6V1G2
RSPO2	CPVL	ITGA1
MAL2	MOAP1	PRCD
FAM135B	TPBGL	ANG
SLC39A4	TGFB1	CPEB1
VLDLR	TRIP10	COL28A1
NFIB	LRP1B	UBE2QL1
CDKN2B	MAP7	SIAH3
CDKN2A	CNGA3	CKLF
AUH	WRAP53	VAMP2
AOPEP	PARM1	PPP3R1
SNX30	CEP152	FANCG
RPL7A	RASGEF1C	NPTXR
SH3GLB2	SPIN4	FXYD7
NOTCH1	PLEKHA4	SMIM13
CACNA1B	PDYN	DHFR
PDSS1	GPR85	HLA-DPA1
PARD3	SMC1A	LYRM9
ZEB1	OSTF1	HLA-B
POLR3A	MTMR9	SHISA8
CAMK2G	ENPEP	ANKRD34C
HTR7	SUGT1P3	KIAA0040
NPFFR1	TESPA1	PNMA6A
PLEKHS1	SPRN	CLEC2L
MKI67	DSC2	KIFC1
NKX6-2	AEBP1	C1orf226
CNNM2	WLS	PSMB9
BTBD10	MYCN	PNMA2
ZNF215	C2CD2L	INMT
DGKZ	SLC4A3	PI4KA
CCDC81	AIM1	ARHGDIG
ENDOD1	ZNF367	PCDHAC2
SERPINH1	HMOX1	STON1
PAK1	TBR1	IL10RB
RPS3	SPRY1	PCP4L1
HTR3B	LINC00320	ECSCR
ST14	SLC22A15	YJEFN3
[truncated: 2,790 more rows]

## Sheet: necroptosis-related DEGs
Necroptosis genes	glioma DEGs	necroptosis-related DEGs
PGLYRP1	TSPAN6	MAPK9
CASP6	C1orf112	CAMK2B
TP53	NIPAL3	CAMK2A
UCHL1	CD99	CYLD
TNIP1	HECW1	DNM1L
STING1	CYP26B1	TYRO3
SERTAD1	ICA1	PYGL
MAPK14	TFPI	EZH2
KLHDC10	MTMR7	MAPK10
GSK3B	AK2	TP53I3
TNIP3	CAMKK1	TNFRSF10B
GJB1	RECQL	MYC
PTGES3	ZMYND10	CASP1
RB1	ARX	STAT4
DAPK1	PRKAR2B	CASP6
FKBP1A	CROT	LEF1
EZH2	ABCB4	TP53
NFE2L2	MYCBP2	CDKN2A
CD274	PDK2	CAMK2G
CXCL5	CACNG3	SLC25A4
MERTK	CX3CL1	BCL2L11
TYRO3	CACNA1G	UCHL1
SIRT6	TNFRSF12A	PRKAA2
NAT2	MAP3K9	TLR3
SFTPA1	DBF4	UHRF1
FLOT1	ARHGAP44
FLOT2	SCIN
PDCD6IP	UPP2
FASN	PAFAH1B1
CDK9	GAS7
TIMM50	MATK
SLC25A37	TKTL1
PPP1R3G	SYN1
NFKBIA	CAMK1G
AURKC	DLEC1
NGFR	MAPK8IP2
FMR1	RHOBTB2
GNLY	HHATL
HTRA2	NISCH
HSPA5	IDS
PRKAA2	PRSS3
PRKAA1	HIVEP2
PITPNA	MRC2
METTL3	DPF1
FNDC4	ANLN
FNDC5	BRCA1
TXN	CD22
RALBP1	EHD3
TP53I3	SLC7A14
PRKN	CLDN11
GSDMD	DDX11
ADAM17	TACC3
CDC37	MDH1
SP1	DPEP1
UHRF1	STMN4
PELI1	SLC38A5
BRD4	WWTR1
TSC1	SYT13
TRIM11	CD74
TNFRSF1B	NCDN
OTULIN	RUNX3
DNMT1	NRXN3
ID1	GABRA1
CDKN2A	SLC45A4
HSPA4	GRAMD1B
STUB1	AKAP11
FLT3	DERA
HAT1	DEPDC1
SIRT1	VIM
PLK1	CD44
MPG	BTN3A1
BACH2	IBSP
GATA3	NUP160
MYCN	GRN
ALK	CENPQ
ATRX	LRRC7
TERT	ATP6V0A1
IDH1	DEPDC1B
IDH2	CYP46A1
KLF9	VCAN
HDAC9	MSR1
LEF1	PHLPP2
BNIP3	STAU2
CD40	RTN4R
BCL2L11	INPP4A
EGFR	RAB27B
DDX58	TNC
TARDBP	ADRB1
APP	CNTLN
TNFRSF21	CTPS2
MAP3K7	ATP6V1H
SIRT3	XK
MYC	CC2D2A
SIRT2	GUCA1A
SLC39A7	R3HDM1
USP22	COL9A2
PANX1	ADAMTS6
DIABLO	RCN1
BRAF	ELN
ITPK1	NEDD4L
IPMK	PPP1R3F
AXL	LIMA1
RBCK1	SLC4A8
SHARPIN	MAPK9
SPATA2L	RAD51
CYBB	CYBA
CAMK2A	OPN3
CAMK2D	PTPRN
CAMK2B	SYNE2
CAMK2G	PLEKHH1
SLC25A4	ATP9A
SLC25A5	CBLN4
SLC25A6	CYFIP2
SLC25A31	CCDC85A
PPID	TRAF3IP2
VDAC1	PITHD1
VDAC2	SEC61A1
VDAC3	CAMK2B
GLUD2	SLC2A3
GLUD1	PSD
GLUL	STYK1
PYGL	RIMBP2
PYGM	QSER1
PYGB	CA11
MAPK10	RFXANK
MAPK9	LPAR2
FTH1	SNCAIP
FTL	CHI3L2
PLA2G4E	HMG20B
PLA2G4A	CALCRL
JMJD7-PLA2G4B	GNAI3
PLA2G4B	TRAM2
PLA2G4C	NTN1
PLA2G4D	MCM10
PLA2G4F	MAP2K4
ALOX15	SNAP91
CAPN1	SEC61A2
CAPN2	PRKCQ
SMPD1	ME1
NLRP3	MTHFD2
PYCARD	YBX1
CASP1	PDE4A
IL1B	NGEF
CHMP2A	ASPM
CHMP2B	ZNRD1
CHMP3	SP100
RNF103-CHMP3	CACNB1
CHMP4A	STOML1
CHMP4C	PRKCZ
CHMP6	SYT1
VPS4B	NAV3
VPS4A	ROGDI
CHMP1B	ATP2B3
CHMP1A	IFI35
CHMP5	MEF2A
CHMP7	INPP5A
IL1A	GRIPAP1
IL33	SRBD1
TNFRSF10A	PPP2R5B
TNFRSF10B	KCNAB2
FAF1	NEDD4
IFNA1	GNB5
IFNA2	SPTB
IFNA4	AP3M2
IFNA5	TESK2
IFNA6	CAMK2A
IFNA7	RPS6KA2
IFNA8	TCF3
IFNA10	SLC6A15
IFNA13	LNX1
IFNA14	HSD17B10
IFNA16	HMMR
IFNA17	TRHDE
IFNA21	SIDT1
IFNB1	TMEM38A
IFNG	MCM2
IFNAR1	PANX2
IFNAR2	CLCN4
IFNGR1	ADAM11
IFNGR2	GLI2
JAK1	PPP2R2C
JAK2	SNCB
JAK3	NUAK1
TYK2	IPCEF1
STAT1	WSCD2
STAT2	KCNQ2
STAT4	NUP37
STAT5A	CELSR1
STAT5B	PLXNA2
STAT6	TPD52
IRF9	TRAF4
EIF2AK2	RAP1GAP
TICAM2	PPP1R12B
USP21	PAK3
HSP90AB1	ACTN2
BID	AMPH
BAX	UBE2K
H2AX	N4BP2
H2AC20	SYNJ2
H2AC12	RBFOX1
H2AC1	BRINP1
H2AW	MYH7B
H2AB3	TOLLIP
H2AC8	FKBP7
H2AC4	RIMS1
MACROH2A2	KCNN2
MACROH2A1	RBL1
H2AC19	NDC80
H2AJ	MEF2C
H2AB1	AACS
H2AC17	CADPS2
H2AC18	IL12RB2
H2AC11	EPB41L3
H2AC21	DLG3
H2AZ2	OPRK1
H2AC7	P2RX5
H2AZ1	OXCT1
H2AC15	CYLD
H2AC6	SMAP2
H2AC13	EFR3B
H2AC14	KIF3C
H2AC16	MAPRE3
H2AB2	WDR47
PPIA	IGSF9
TRPM7	CPNE3
HMGB1	DDHD2
AIFM1	EPDR1
XIAP	PPEF1
DNM1L	NOX4
CHMP4B	TRIP6
BIRC3	NLK
PGAM5	ATXN7L3
TICAM1	MMP2
TLR4	NID2
TRADD	DNM1L
TNFAIP3	AURKA
BIRC2	RFX2
PARP1	PTPN4
TRAF5	TPX2
MAPK8	EPB41L1
TNFSF10	DOCK9
SQSTM1	DOCK3
STAT3	CRLS1
RNF31	PPP1R13B
HSP90AA1	CPXM1
SPATA2	LZTS3
CFLAR	RPH3A
BCL2	FXYD5
FASLG	BIRC5
TLR3	NECAP1
RIPK1	LYZ
MLKL	CHRD
RIPK3	KIF4A
ZBP1	PITPNM2
CASP8	SLC26A4
TNF	WDR7
CYLD	CMTM6
FADD	RAPGEF4
TNFRSF1A	SMPX
TRAF2	PITPNM3
FAS	SLC17A6
	ANGPT2
	CD200
	CCDC80
	PSME1
	TYRO3
	WDR76
	CAPN3
	MAP3K1
	EPB41L4B
	SH2D3C
	TLL2
	CYP26A1
	EFHC1
	ACOT7
	MAST3
	STX1B
	BCL7C
	CEP170B
	HCN2
	PALM
	YPEL1
	MFNG
	SLC25A1
	PICK1
	CENPM
	SBF1
	MCM5
	RASD2
	CBX7
	RBFOX2
	SYNGR1
	CACNA1I
	KIAA0930
	NCF4
	RANGAP1
	ABHD4
	POLE2
	VCPKMT
	PYGL
	ATP6V1D
	PPM1A
	GSKIP
	C14orf93
	CPNE6
	PLTP
	MMP9
	PROCR
	MYBL2
	NDRG3
	RIMS4
	PABPC1L
	DNAJC5
	HRH3
	EEF1A2
	TRIB3
	SNPH
	FERMT1
	PDYN
	POFUT1
	MAPRE1
	JAG1
	SLC32A1
	PPP1R16B
	MAP1LC3A
	CELF4
	ST8SIA5
	RBBP8
	MXRA5
	STS
	POLA1
	NXT2
	TLR8
	SYP
	PLP2
	SLC25A14
	PHEX
	RP2
	JADE3
	USP11
	SRPX2
	CENPI
	TAF7L
	NALCN
	HTR2A
	PARP4
	DGKH
	PLLP
	NDRG4
	FA2H
	NECAB2
	NAGPA
	SEC14L5
	COTL1
	NME4
	RHBDL1
	CRYM
	USP31
	CCP110
	HERC1
	AP3B2
	IGDCC4
	TTC23
	CD276
	CEP152
	FAM189A1
	OIP5
	RIPK2
	DECR1
	NIPAL2
	IKBKB
	JPH1
	GDAP1
	NDRG1
	STMN2
	NCALD
	ERI1
	MTMR9
	NEFM
	MAN2B1
	TUBB4A
	LIN7B
	PPP1R37
	FCGRT
	SLC17A7
	RNASEH2A
	NOVA2
	ASF1B
	SYDE1
	PLD3
	CLIP3
	APLP1
	ICAM5
	MEIS3
	CARD8
	PLEKHA4
	MAST1
	KCNN1
	RAB3A
	CRTC1
	MAG
	TMEM59L
	SCN1B
	RUNDC3B
	CDK6
	ITGB8
	ZC3HAV1
	TTC26
	ADAP1
	CAV1
	HOXA3
	CPVL
	CHN2
	STX1A
	EPHB6
	CASP2
	NPTX2
	NUDT1
	LSM5
	EZH2
	SFRP4
	MEST
	GIMAP2
	GALNTL5
	TRIM14
	CORO2A
	ECM2
	LHX6
	DNM1
	PLGRKT
	ELAVL2
	NCS1
	CA9
	PIP5K1B
	GLIS3
	APBA1
	SH3GL2
	PTGDS
	ABCA2
	ATRNL1
	RAB11FIP2
	PLEKHA1
	PPP3CB
	CPEB3
	FBXL15
	NEURL1
	SORCS1
	LGI1
	RUNDC3A
	RAPGEFL1
	ASPA
	TRIM37
	DHX40
	CAMTA2
	PFN1
	ASIC2
	CNTNAP1
	PPP1R9B
	VAT1
	ABCC3
	MPP2
	DUSP3
	HLF
	MMD
	GABRA4
	CHIC2
	MAPK10
	TBC1D9
	KLHL2
	FBXW7
	GLRB
	RAPGEF2
	NCAPG
	CTSC
	B3GAT1
	MS4A6A
	CCND1
	CCKBR
	TRIM3
	FOLR1
	GALNT18
	KIAA1549L
	SLC1A2
	SLC15A3
	MDK
	MADD
	SLC35F2
	PITPNM1
	PTPN5
	TSPAN11
	CAMKK2
	PPM1H
	ELK3
	FOXM1
	PRMT8
	RAD51AP1
	KCNA1
	MGP
	RASAL1
	TBC1D30
	NUP107
	TIMELESS
	CDCA3
	ENO2
	NT5DC3
	BTN3A3
	DSE
	NEDD9
	FAM184A
	NCOA7
	FBXO5
	FANCE
	SLC26A8
	MCM3
	PHACTR1
	CAP2
	ASCC3
	WASF1
	C6orf118
	MDFI
	PRPH2
	PTK7
	TTK
	LAMA4
	CEP72
	KIF20A
	LOX
	CDH9
	SPARC
	RASGRF2
	GABRG2
	LMNB1
	PCDH12
	DPYSL3
	SMAD5
	STC2
	UNC5A
	SMC4
	ARL6
	WNT5A
	C3orf14
	FRMD4B
	ATP6V1A
	ABTB1
	MAPKAPK3
	PEX5L
	ABHD14B
	VIPR1
	SLC4A3
	ADAM23
	MOB1A
	STEAP3
	TP53I3
	DNAJC27
	CENPA
	TANC1
	SLC30A3
	ITGA4
	PDE1A
	IFIH1
	TTC31
	LOXL3
	LANCL1
	FN1
	GLS
	IGFBP2
	HPCAL1
	ODC1
	PRKD3
	SLC25A12
	PLCL1
	VAX2
	EPHA4
	PARD3B
	PRRX1
	DHCR24
	GPX7
	CHD5
	KCNC4
	DLGAP3
	MEF2D
	FBXO2
	MAD2L2
	DNAJC6
	NCF2
	WLS
	PRDM2
	RPE65
	AGMAT
	TNNI3K
	CD58
	NID1
	HPCAL4
	RIMS3
	ST6GALNAC5
	CD48
	MFAP2
	RGS4
	SSX2IP
	GBP3
	GBP1
	CDK18
	ID3
	APH1A
	CDC20
	FAAH
	CNN3
	DPH5
	STMN1
	CENPF
	SLC8A2
	KIF14
	B4GALT6
	ELOVL4
	SGIP1
	ALDH8A1
	VAMP8
	TGIF2
	OLFM3
	GDA
	PIGZ
	CTNNAL1
	WDR34
	PHF19
	NPC2
	PPP4R4
	FKBP1B
	LGALSL
	BCL11A
	EPCAM
	CNNM1
	HELLS
	AVPI1
	GOT1
	GNA13
	CRHR1
	HOXB3
	LRP11
	CENPL
	GORAB
	KIAA1217
	IQSEC3
	HSPH1
	TGFBI
	TMPO
	SOCS2
	TNFRSF10B
	PTK2B
	CRISPLD1
	RDH10
	NCAPH
	CSTA
	B4GALT4
	KIF18A
	FABP3
	HPCA
	CXCR4
	SV2C
	HS3ST2
	LDB3
	NPY
	GLIPR2
	CALD1
	PLAU
	P4HA1
	ZWINT
	CDKN2C
	NECAB1
	PRDX4
	DDX39A
	SPRYD7
	EBPL
	CENPK
	OPTN
	PDE1B
	CDK2
	HJURP
	PLP1
	NMI
	ACVR1C
	KCNJ2
	GPR83
	ENKD1
	SLC12A5
	IQSEC2
	ATP8A1
	PACSIN1
	BTN2A2
	MED20
	TREM1
	SOX4
	CPNE5
	RREB1
	NRN1
	MYRF
	GOT2
	ABCC4
	C1orf61
	PPP1R12C
	SLC25A23
	TNFSF9
	TRIP10
	RTN2
	EML2
	CD93
	NAPB
	BMP2
	MGME1
	MCM8
	TMEM74B
	NECAB3
	ERGIC3
	ROMO1
	KLC1
	MCF2L
	IGFLR1
	BCL2L12
	PRKCG
	GLIS2
	ELK1
	DLGAP5
	EVI2A
	BCL11B
	ABHD8
	MASP1
	PIN1
	SYNGR3
	FBXL16
	GNG13
	TUBA4A
	TNFRSF19
	GNAI1
	LRFN1
	PAICS
	ASPHD2
	YWHAH
	RFPL2
	GNAZ
	MGAT3
	LSM8
	STRIP2
	SMO
	LRRC17
	CHN1
	GAD1
	TMOD2
	TTBK2
	PALLD
	KCNC1
	E2F8
	CDKN2D
	BCL2L2
	AJUBA
	REEP5
	FOXJ1
	ARHGEF6
	FGF13
	SYT5
	PRRG3
	KIF1A
	PLVAP
	PGLS
	LSM7
	TULP4
	STK33
	FCHO1
	UNC13A
	PXDN
	GDF15
	SULT4A1
	OLFM1
	CALY
	TMEM160
	NPAS1
	MAP3K10
	PNCK
	CASZ1
	HABP4
	PRRG1
	SYNE1
	ARHGEF9
	ATP6V1E1
	GINS2
	RAB11FIP4
	ABCB7
	SH3BP5
	KCNC3
	KIF3A
	TMEM204
	TOP2A
	TRIM21
	TRIM5
	EFR3A
	CARD6
	RAP1GAP2
	DLG4
	SNAP25
	BTBD3
	PCNA
	NXT1
	RIN2
	NES
	HAPLN2
	VSTM2L
	SYT4
	FBXO44
	ATP8A2
	MTUS2
	CHRM3
	TMCC2
	MORC4
	BEX2
	RNF128
	BEX1
	RTN3
	ACTR3B
	TMTC1
	LRRCC1
	E2F5
	MICAL2
	TTC9
	LOXL2
	CTIF
	CCNB1
	CAMK1
	CHL1
	NOTCH2
	NAPG
	ANO3
	KCTD1
	CABLES1
	SOX3
	SPOCD1
	CDCA8
	HOOK1
	SLC43A3
	COL4A2
	ARHGAP32
	ADAMTS8
	ETS1
	ANXA1
	AGTPBP1
	MSI1
	MDFIC
	MRAP2
	EPHA7
	PRRG4
	CD63
	PRPH
	AGAP2
	CDK4
	TROAP
	FAIM2
	ESPL1
	ACVR1B
	KCNH3
	MAP7
	NHSL1
	HEY2
	SEMA4F
	EGR4
	RAB11FIP5
	KCNMB4
	KIAA0513
	CCDC102A
	KCNK1
	NPL
	LAMC1
	ALDH1L2
	DRAM1
	CKAP2
	BORA
	SUCLA2
	LMO7
	LCP1
	IGF2BP3
	RAPGEF5
	DGKB
	NACAD
	BRIP1
	RTP4
	ACTL6A
	SCN2A
	TBR1
	ERMN
	BIN1
	GYPC
	GAD2
	STXBP1
	ANGPTL2
	SLC31A2
	GARNL3
	WDR38
	GABBR2
	ANP32B
	ARPC5L
	ENPP2
	DSCC1
	MYC
	KIAA0319
	TUBB2A
	TCF19
	NRM
	C6orf52
	ARRB1
	IL18BP
	SYTL2
	DDX60
	ARHGAP20
	CASP1
	UNC13C
	NUSAP1
	KIF23
	ITPKA
	PAK6
	TTLL7
	IFI44L
	CGREF1
	PREPL
	ATRAID
	DTNB
	MYOF
	KIF11
	CEP55
	EXOC6
	RBP4
	ZNF365
	TET1
	BARD1
	STAT4
	HECW2
	PARP9
	MNS1
	SEMA7A
	BBS7
	RAP1GDS1
	CDKL2
	CENPE
	ENPEP
	CASP6
	LEF1
	PPP3CA
	MTTP
	FBN2
	MAPK8IP3
	GABARAPL1
	KIF21A
	PRICKLE1
	CLSTN3
	VAMP1
	PIANP
	PPFIA2
	NEDD1
	GAS2L3
	SDSL
	BRCA2
	GALNT6
	RHOF
	DIAPH3
	SRRM4
	MBNL2
	TMX1
	RTN1
	RDH12
	RAB15
	GPR65
	TCF12
	DISP2
	DNAJA4
	USP3
	CELF6
	FANCI
	SH3GL3
	SEC11A
	TGFB1I1
	IGSF6
	ABCC12
	NLRC5
	CMTM3
	CDH11
	CDH13
	VPS53
	LRRC46
	TAF4B
	GNAL
	GALNT1
	ADCYAP1
	OSBPL1A
	MINK1
	TP53
	CCDC40
	RAB40B
	IGFBP4
	FKBP10
	MVB12A
	COL6A1
	TRPM2
	LMTK3
	CACNG8
	FAM71E1
	FHAD1
	C1orf216
	PLK4
	HSPG2
	PRKACB
	AZIN2
	KIF2C
	LMO4
	CELSR2
	ATP1B1
	DCAF6
	NUF2
	HMCN1
	TUFT1
	DTL
	RAB13
	SLC39A1
	CREB3L4
	EFNA3
	RIT1
	LBR
	PPFIA4
	SNRPG
	CNGA3
	NXPH2
	GALNT13
	PKP4
	ZNF385B
	CDCA7
	UBR3
	FAM171B
	HES6
	CPNE9
	FANCD2
	CNTN4
	IQSEC1
	IL17RD
	LIMD1
	COL8A1
	TAGLN3
	BOC
	NCEH1
	LPP
	NICN1
	VWA5B2
	DGKQ
	EPHA5
	SNCA
	ANK2
	CCNA2
	RNF175
	PDGFC
	CDH18
	IQGAP2
	CRHBP
	ARHGAP26
	GABRB2
	ZNF300
	CPLX2
	TENM2
	KCNMB1
	FAM50B
	GFOD1
	KLHL3
	PPP1R18
	PRIM2
	HMGCLL1
	TTBK1
	FAXC
	PM20D2
	GPR6
	MTFR2
	DYNLT1
	VIP
	IGFBP1
	PSPH
	TRIM4
	SYTL5
	HTR2C
	ATP6V1B2
	DOCK5
	STAR
	ST18
	CRH
	PMP2
	SLC26A7
	MAL2
	NFIB
	CDKN2B
	CDKN2A
	AUH
	SNX30
	SH3GLB2
	NOTCH1
	CACNA1B
	PDSS1
	CAMK2G
	HTR7
	MKI67
	CNNM2
	BTBD10
	DGKZ
	CCDC81
	SERPINH1
	PAK1
	PLCH2
	CCDC15
	CHEK1
	KIRREL3
	SCN2B
	TMEM25
	CDH22
	PPP4C
	DOC2A
	CNKSR2
	MPP7
	KLHL1
	CDH8
	TMEM218
	LYPD1
	CCDC102B
	CNDP1
	DLG2
	RGS18
	PIP4K2A
	ABCB9
	ITPR1
	ENKUR
	THRB
	ANK3
	SLC2A13
	CCDC3
	PTPRO
	QDPR
	ANO4
	TEX9
	EDNRA
	MFSD6
	CENPU
	SLC25A4
	AMN1
	GABRA2
	FBXO4
	GLT1D1
	TMEM132D
	MCHR2
	RABGAP1L
	HAUS1
	SPC25
	TCF7L1
	SPOCK1
	HOMER1
	USP12
	CCDC50
	CAMK4
	ZFP36L2
	IGSF10
	GRM1
	RAB3C
	NRSN1
	JAKMIP1
	ZIC1
	MR1
	CENPH
	BCL2L11
	PTPRR
	NR4A2
	FEZF2
	SLC25A27
	PTPRD
	C7orf31
	KCNJ16
	LGI4
	ANKFN1
	DGKE
	MSI2
	CACNA2D1
	AK5
	ANKRD29
	CHST9
	THY1
	JPH3
	ANKH
	NRGN
	CDH12
	ABI3BP
	LRRK1
	UCHL1
	DISP1
	ENAH
	CCSAP
	CCDC173
	PDLIM3
	PDE1C
	RAB6B
	FBXL18
	PTPRN2
	ZFYVE27
	GOLGA7B
	MOV10
	RHOC
	SLC7A7
	NUP205
	PIK3AP1
	PDIA4
	FAM126B
	FZD7
	PPARGC1B
	LSM11
	SLC24A2
	MICU3
	KIF5A
	PSD3
	WIF1
	DRAM2
	MAP3K7CL
	HKDC1
	NPTN
	UNC5D
	MAPK13
	BUB1B
	SST
	NMNAT2
	ZFYVE9
	ATP2B2
	SYN2
	NECAP2
	STEAP2
	HTR5A
	C1orf158
	CACNA1D
	CACNA2D3
	CCNB2
	FAM81A
	KCNJ6
	ETS2
	CABP1
	EXTL1
	DUSP2
	PTPDC1
	GALNT14
	TPRG1L
	DZIP1L
	MRAS
	ESYT3
	CDC25C
	RIBC1
	PPP1R9A
	DYNC1I1
	TAGLN2
	SLAMF8
	SLC45A3
	NBL1
	NPM2
	PINK1
	DMTN
	SLC5A11
	SYNJ1
	GART
	SV2A
	CSRP1
	ATP13A2
	C1R
	CELF3
	ZFYVE28
	FAM131B
	KALRN
	PDXK
	SLC2A6
	ST6GALNAC6
	ZER1
	SPTBN4
	BRSK1
	SIK3
	RUSC1
	SLC25A44
	LRRC71
	LY6E
	CELF5
	BDH1
	COX7A1
	CYGB
	ITGA5
	SHANK1
	RACGAP1
	RAVER1
	CXCL16
	TBC1D24
	GNG3
	RPS6KA4
	LRP5
	ZYG11B
	PRKAA2
	SLC45A1
	FBLIM1
	PDPN
	CAMK2N1
	NFIA
	B3GALT2
	FAM102B
	HENMT1
	WDR63
	GBP2
	HFM1
	VCAM1
	KCNJ9
	IGSF8
	VANGL2
	C1orf115
	CNST
	LRRTM1
	KCNJ3
	NUP35
	VSNL1
	HPGDS
	PDLIM5
	CTSS
	MSX1
	S100A11
	ANTXR2
	SLC22A15
	ATP1A1
	FSTL1
	IGFBP7
	TRIM46
	STK36
	HDAC11
	NFASC
	SERPINI1
	AIM2
	EFHB
	RPL22L1
	CADPS
	CDS1
	SYNPR
	DCLK3
	RBM47
	CRELD1
	PRRT3
	KIF15
	DTX3L
	DNALI1
	CAMK2N2
	RFC4
	ABLIM2
	DNAJB14
	EMCN
	BSN
	CAMKV
	GRM2
	DUSP7
	NDST3
	HMGB2
	SCRG1
	MAD2L1
	ANXA5
	TMEM155
	TMEM144
	NPY1R
	HHIP
	EDIL3
	ZNF474
	LMBRD2
	F2RL2
	ANKRD33B
	PRRC1
	F2RL1
	GPX8
	ERAP2
	TLR3
	SHROOM1
	STXBP5
	GALNT10
	HCN1
	NEUROD6
	PTTG1
	RELL2
	CDCA7L
	IQUB
	COL1A2
	LMTK2
	ADCY1
	C7orf57
	PHKG1
	KCNV1
	OXR1
	CA3
	CDK5
	OSR2
	DCAF13
	TP53INP1
	PDP1
	FAM219A
	DIRAS2
	ABCA1
	ZMAT4
	DYNLT3
	PCDH19
	MELK
	ARHGAP12
	LRFN5
	LRRC18
	PGM2L1
	SLC16A9
	DDIAS
	LRR1
	ZNF22
	TMEM63C
	HPRT1
	STK32C
	ARHGEF40
	ZNF219
	HSPA12A
	E2F7
	ARHGAP42
	TTC7B
	AGBL2
	MOAP1
	CLMN
	NELL1
	CACNB2
	GPR176
	ADAMTS15
	SVOP
	IKBIP
	LRTM2
	LARP6
	GABRB3
	SCN3B
	STXBP4
	APBB1
	CDYL2
	TMEM130
	PRTG
	MFAP4
	WEE1
	MAPK7
	PRKCB
	MCM7
	CCDC68
	NDEL1
	YPEL4
	PPIB
	FAM111A
	KIF7
	TAC3
	SCG5
	NYAP1
	MAP1A
	MAPRE2
	MBD6
	CNPY4
	SGSM1
	TEF
	PBX3
	SLC27A4
	ISLR2
	POP5
	RBFOX3
	PRRT2
	KLHL26
	CDT1
	CACNB3
	RHEBL1
	LAIR1
	PPP1R14A
	SPINT2
	DNAAF3
	KIFC2
	RCOR2
	SPRYD3
	ZNF558
	TEKT1
	HID1
	MGAT5B
	RAB26
	CASKIN1
	ENTPD3
	MAP4K2
	PBK
	KCNJ4
	DDIT4
	NT5DC2
	KIF5C
	PXK
	DTYMK
	RFWD3
	LGI3
	BMP1
	PHYHIP
	CHRM1
	ADAM9
	VWA3B
	SLC16A4
	PPIP5K1
	HTR1E
	TNIP2
	C2orf68
	PPIC
	STXBP6
	GRM5
	CPLX1
	MAP2K1
	DHRSX
	CHST14
	PARM1
	RGS14
	THBS3
	CXCL10
	GPRIN1
	HSPB3
	KCNAB1
	PGM2
	RNASE2
	KCNK9
	ANTXR1
	CKAP2L
	LUZP1
	BUB1
	LDB2
	LINGO1
	PCDH7
	WNT10B
	REPS2
	GUSB
	FRMPD4
	CHD3
	MYRIP
	YWHAG
	NIPA1
	CDK1
	SMAD1
	METTL7B
	NPAS2
	LONRF2
	IRX1
	DLGAP1
	CDCA4
	SDR16C5
	CYTL1
	HAS2
	PYGO1
	KCNG3
	PRKCE
	SHCBP1
	NPTX1
	CHD7
	TPPP
	KCND3
	ZNF581
	NAT1
	CDK5R2
	COL24A1
	RXFP1
	LPAR3
	NEUROD2
	ENC1
	KNDC1
	ZNF540
	NINJ2
	RRM2
	TLN2
	ZNF217
	MAL
	EPHX4
	LAMB2
	SLFN12
	CALB2
	GPR22
	C1QTNF4
	NEGR1
	MACROD2
	RCAN2
	ABCG4
	C2CD2L
	CARNS1
	FNDC9
	RASGRP1
	RND1
	THEMIS
	SNX32
	CES4A
	EGFL7
	NBEA
	MYD88
	ARPP21
	HECTD4
	HSPA6
	ADCY5
	PARP14
	CKS1B
	VANGL1
	SYT12
	SNCG
	PPP1R3B
	STOX2
	DAB1
	PPP1R14B
	SMARCC1
	MST1
	CSPG4
	SCAI
	CNP
	SPTBN2
	HOXB2
	PIFO
	GNG5
	NWD2
	EXO1
	C12orf76
	ZCCHC12
	CNTNAP2
	LINGO2
	PELI3
	TTC9B
	BRSK2
	FGFBP3
	WDR49
	CD248
	YIF1A
	SEZ6L2
	ASPHD1
	FUT1
	KLC2
	UBE2C
	SPSB4
	YPEL2
	PPM1E
	FAM131A
	CSRP2
	CHST1
	TP53I11
	NRIP3
	SCUBE2
	CLTB
	PCSK1
	MCTP1
	UCP2
	CCDC85B
	TOM1L2
	RUVBL1
	BAIAP2
	CREG2
	PLEKHF2
	A2M
	LRRN1
	UBE2O
	ORAI3
	TUBB6
	NUPR1
	MBLAC2
	TPRN
	YES1
	TMEM39A
	MYPOP
	PRR18
	B3GNT4
	LPCAT4
	DIRAS1
	MEX3C
	BDNF
	BOK
	CDK5R1
	TCERG1L
	BASP1
	IRX5
	WSB2
	GRIN1
	SOX11
	SIX5
	ANO6
	ULK1
	KCNA2
	LRRN4CL
	PPFIA3
	SAMD9L
	TGIF1
	NAP1L5
	ACOT4
	IRX3
	ST8SIA3
	SLC25A22
	SAMD12
	PGBD5
	AGTRAP
	CD151
	CCDC184
	ARL6IP6
	ODF3B
	IMPDH2
	ZNF114
	TMEM151B
	SLITRK1
	PLEKHM3
	CSRNP3
	RPP25
	ZBTB7A
	ERICH3
	FBXO34
	AURKB
	TMEM125
	LDLRAD3
	TMEM151A
	EGR3
	FJX1
	SLITRK4
	CDC42EP4
	LACC1
	RPRML
	APOBEC3B
	ATOH7
	MROH1
	AKAP5
	C3orf80
	TDRD6
	LYNX1
	RCC1
	KCTD4
	FZD2
	MTURN
	SERTM1
	GAS1
	TSPYL5
	SLC47A2
	S1PR5
	BHLHE22
	MAP6D1
	GREM2
	SSR4
	GPR62
	GPR137C
	F2R
	DDX60L
	AATK
	DDN
	ZNF678
	TMEM45A
	RNF135
	ZBTB20
	AMIGO1
	GINS3
	SNRPE
	UNC5C
	LDOC1
	CLN8
	CACNB4
	TRAPPC6B
	HS3ST4
	TSKU
	ANXA2
	PLCXD3
	GALNT9
	RGS7
	TCEAL7
	SPNS2
	CAMK1D
	IGSF5
	BEGAIN
	C2CD4C
	EPHA10
	GRIN2A
	OPCML
	CBX6
	AIFM3
	KCTD16
	SLC35F3
	BTBD9
	NUDT14
	PNMA3
	IQGAP3
	PRKX
	CNTN2
	KCNQ3
	TSPYL2
	PGP
	PCDH9
	KCNK12
	PRKD1
	ZDHHC23
	SLIT3
	MAP7D2
	MAML2
	KNTC1
	PTP4A3
	PROS1
	BEX5
	CEND1
	NELL2
	ZNF93
	CDCA2
	RALYL
	RBM43
	USP18
	SORCS2
	BRI3BP
	ANKS1B
	RPS27L
	INPP5J
	RBM11
	HS6ST3
	TNFAIP8L1
	MAPK11
	PARPBP
	MUC1
	SV2B
	TLCD2
	BRWD1
	PRAME
	C11orf87
	KCNQ5
	KCNIP4
	NAT8L
	RTN4RL1
	PIP5K1C
	KIF18B
	GPAT2
	GABRA5
	NAP1L3
	CYP4X1
	NKRF
	GLDN
	ZNF501
	FAM228A
	NAP1L2
	BTN3A2
	PCLO
	RGS7BP
	MYT1L
	PDE2A
	MPPED1
	VSIG10L
	ERCC6L
	TMEM216
	TEAD1
	CCK
	TSPYL4
	COL4A1
	TLR5
	ERC2
	GABRD
	EIF4EBP1
	RAB42
	PRKAR1B
	ZNF559
	JAKMIP3
	NKAIN2
	UROS
	MSANTD1
	ALKBH2
	PCDH18
	TSPYL1
	SH2D5
	SPOCK3
	S100A4
	SEMA4A
	SRGAP3
	ZNF107
	STK31
	ELAVL3
	MAN2A2
	TECPR2
	HLA-DQA1
	S100A2
	SCN8A
	FLNA
	SRGAP1
	CASP4
	WDR5B
	DTHD1
	MAFG
	GAL3ST4
	SLC6A17
	LRRC8B
	NOL4L
	ENTPD4
	SYNGAP1
	LRP10
	DACT3
	ADARB1
	OPALIN
	OGDHL
	STMN3
	MYO5A
	SIPA1L1
	RAB40C
	COL4A6
	ENTPD6
	MPEG1
	NMB
	S100A10
	SGTB
	NKIRAS1
	ZNF677
	ZNF311
	DNM3
	MPZL1
	DLGAP2
	ZNF667
	SIRPA
	SULT1C4
	CHSY3
	RPS6KL1
	CACNA1E
	PEG3
	HYLS1
	ZNF813
	HOXC4
	SH3BGRL2
	ATL1
	MAFK
	ZNF536
	BAZ1A
	RYR2
	SLC9A6
	PPP1R14C
	SCAMP5
	GRM3
	INPP5F
	GJC2
	RUSC2
	OSTC
	DCAF12
	RASGEF1A
	NOS1AP
	GPRASP1
	MAGEE1
	SOWAHA
	NAGA
	RORB
	INF2
	SPRN
	CCDC160
	LRRC73
	CHIC1
	HLA-DMA
	PSMB8
	TMEM235
	HLA-DRA
	LSM2
	APOM
	C6orf136
	HLA-F
	TCTN1
	C4orf47
	CFI
	SAMD9
	HMGN1
	C21orf62
	DOK6
	XKR4
	SLC48A1
	SYT3
	CRIP1
	TRIM59
	MLLT11
	LCAT
	GPC2
	KRT222
	NCKIPSD
	S1PR3
	CLIC1
	DDAH2
	ATP6V1G2
	ITGA1
	PRCD
	ANG
	CPEB1
	COL28A1
	UBE2QL1
	SIAH3
	CKLF
	VAMP2
	PPP3R1
	FANCG
	NPTXR
	FXYD7
	SMIM13
	DHFR
	HLA-DPA1
	LYRM9
	HLA-B
	SHISA8
	ANKRD34C
	KIAA0040
	PNMA6A
	CLEC2L
	KIFC1
	C1orf226
	PSMB9
	PNMA2
	INMT
	PI4KA
	ARHGDIG
	PCDHAC2
	STON1
	IL10RB
	PCP4L1
	ECSCR
	YJEFN3
[truncated: 25 more rows]
