# Supplementary material for: A novel model based on necroptosis-related genes for predicting immune status and prognosis in glioma
Source: Front Immunol. 2022 Oct 25;13:1027794. doi: 10.3389/fimmu.2022.1027794 (PMC9640834; doi:10.3389/fimmu.2022.1027794)
Supplement: Supplementary file 12 [file Table_6.xlsx]

## Sheet: Sheet 1
ONTOLOGY	ID	Description	GeneRatio	BgRatio	pvalue	p.adjust	qvalue	geneID	Count
BP	GO:0070266	necroptotic process	6/25	44/18670	2.05763e-11	3.03766e-08	1.55498e-08	SLC25A4/CYLD/PYGL/TLR3/TP53/DNM1L	6
BP	GO:0097300	programmed necrotic cell death	6/25	49/18670	4.05833e-11	3.03766e-08	1.55498e-08	SLC25A4/CYLD/PYGL/TLR3/TP53/DNM1L	6
BP	GO:0070265	necrotic cell death	6/25	62/18670	1.76393e-10	8.80202e-08	4.50576e-08	SLC25A4/CYLD/PYGL/TLR3/TP53/DNM1L	6
BP	GO:0048511	rhythmic process	7/25	295/18670	8.6267e-08	3.22854e-05	1.65269e-05	EZH2/PRKAA2/MAPK9/MAPK10/TP53/TYRO3/DNM1L	7
BP	GO:0071346	cellular response to interferon-gamma	6/25	180/18670	1.12368e-07	3.36429e-05	1.72218e-05	CAMK2A/CAMK2B/CAMK2G/CASP1/TLR3/TP53	6
BP	GO:0034341	response to interferon-gamma	6/25	199/18670	2.03427e-07	5.0755e-05	2.59815e-05	CAMK2A/CAMK2B/CAMK2G/CASP1/TLR3/TP53	6
BP	GO:0042752	regulation of circadian rhythm	5/25	114/18670	3.74484e-07	8.0086e-05	4.09961e-05	EZH2/PRKAA2/MAPK9/MAPK10/TP53	5
BP	GO:0008637	apoptotic mitochondrial changes	5/25	124/18670	5.69221e-07	0.000106515	5.45254e-05	SLC25A4/CAMK2A/TP53/BCL2L11/DNM1L	5
BP	GO:0051090	regulation of DNA-binding transcription factor activity	7/25	432/18670	1.13387e-06	0.0001886	9.65445e-05	CAMK2A/CDKN2A/CYLD/EZH2/MAPK9/MAPK10/TLR3	7
BP	GO:2001235	positive regulation of apoptotic signaling pathway	5/25	179/18670	3.48357e-06	0.0004851	0.000248323	CYLD/MAPK9/TP53/BCL2L11/DNM1L	5
BP	GO:0071214	cellular response to abiotic stimulus	6/25	331/18670	3.95457e-06	0.0004851	0.000248323	CASP1/MYC/MAPK10/TLR3/TP53/TNFRSF10B	6
BP	GO:0104004	cellular response to environmental stimulus	6/25	331/18670	3.95457e-06	0.0004851	0.000248323	CASP1/MYC/MAPK10/TLR3/TP53/TNFRSF10B	6
BP	GO:0044346	fibroblast apoptotic process	3/25	24/18670	4.21369e-06	0.0004851	0.000248323	MYC/TP53/BCL2L11	3
BP	GO:0071496	cellular response to external stimulus	6/25	339/18670	4.53668e-06	0.0004851	0.000248323	CASP1/PRKAA2/TLR3/TP53/TNFRSF10B/DNM1L	6
BP	GO:0097194	execution phase of apoptosis	4/25	88/18670	5.40399e-06	0.000539318	0.000276077	CASP1/CASP6/TP53/DNM1L	4
BP	GO:0060333	interferon-gamma-mediated signaling pathway	4/25	91/18670	6.177e-06	0.000577936	0.000295846	CAMK2A/CAMK2B/CAMK2G/TP53	4
BP	GO:0007623	circadian rhythm	5/25	208/18670	7.24801e-06	0.000638252	0.000326722	EZH2/PRKAA2/MAPK9/MAPK10/TP53	5
BP	GO:0090200	positive regulation of release of cytochrome c from mitochondria	3/25	30/18670	8.40765e-06	0.000670696	0.00034333	TP53/BCL2L11/DNM1L	3
BP	GO:0043281	regulation of cysteine-type endopeptidase activity involved in apoptotic process	5/25	215/18670	8.51251e-06	0.000670696	0.00034333	CASP1/MYC/TNFRSF10B/BCL2L11/LEF1	5
BP	GO:2001233	regulation of apoptotic signaling pathway	6/25	406/18670	1.27127e-05	0.000951543	0.000487096	CYLD/MAPK9/TP53/TNFRSF10B/BCL2L11/DNM1L	6
BP	GO:2000116	regulation of cysteine-type endopeptidase activity	5/25	239/18670	1.42088e-05	0.00101289	0.000518498	CASP1/MYC/TNFRSF10B/BCL2L11/LEF1	5
BP	GO:0010661	positive regulation of muscle cell apoptotic process	3/25	39/18670	1.87756e-05	0.00127759	0.000654	CAMK2A/CDKN2A/TP53	3
BP	GO:0032459	regulation of protein oligomerization	3/25	43/18670	2.52644e-05	0.00164438	0.000841762	TP53/BCL2L11/DNM1L	3
BP	GO:0043280	positive regulation of cysteine-type endopeptidase activity involved in apoptotic process	4/25	132/18670	2.69126e-05	0.00167867	0.000859313	CASP1/MYC/TNFRSF10B/BCL2L11	4
BP	GO:0000082	G1/S transition of mitotic cell cycle	5/25	279/18670	2.98972e-05	0.00179024	0.000916427	CAMK2A/CDKN2A/EZH2/MYC/TP53	5
BP	GO:0051403	stress-activated MAPK cascade	5/25	286/18670	3.36584e-05	0.0018915	0.00096826	CYLD/MYC/MAPK9/MAPK10/TLR3	5
BP	GO:0090199	regulation of release of cytochrome c from mitochondria	3/25	48/18670	3.52522e-05	0.0018915	0.00096826	TP53/BCL2L11/DNM1L	3
BP	GO:0097193	intrinsic apoptotic signaling pathway	5/25	289/18670	3.53787e-05	0.0018915	0.00096826	CYLD/TP53/TNFRSF10B/BCL2L11/DNM1L	5
BP	GO:0002931	response to ischemia	3/25	50/18670	3.98776e-05	0.00204353	0.00104609	CAMK2A/TP53/UCHL1	3
BP	GO:0044843	cell cycle G1/S phase transition	5/25	298/18670	4.09526e-05	0.00204353	0.00104609	CAMK2A/CDKN2A/EZH2/MYC/TP53	5
BP	GO:2001056	positive regulation of cysteine-type endopeptidase activity	4/25	149/18670	4.32555e-05	0.00208882	0.00106927	CASP1/MYC/TNFRSF10B/BCL2L11	4
BP	GO:0031098	stress-activated protein kinase signaling cascade	5/25	315/18670	5.33228e-05	0.00249451	0.00127694	CYLD/MYC/MAPK9/MAPK10/TLR3	5
BP	GO:0014888	striated muscle adaptation	3/25	57/18670	5.91644e-05	0.00268391	0.0013739	CAMK2B/CAMK2G/EZH2	3
BP	GO:0010506	regulation of autophagy	5/25	327/18670	6.36687e-05	0.00272861	0.00139678	PRKAA2/TP53/UCHL1/BCL2L11/DNM1L	5
BP	GO:2001242	regulation of intrinsic apoptotic signaling pathway	4/25	165/18670	6.43711e-05	0.00272861	0.00139678	CYLD/TP53/BCL2L11/DNM1L	4
BP	GO:0001836	release of cytochrome c from mitochondria	3/25	59/18670	6.56179e-05	0.00272861	0.00139678	TP53/BCL2L11/DNM1L	3
BP	GO:2001244	positive regulation of intrinsic apoptotic signaling pathway	3/25	61/18670	7.25159e-05	0.00293396	0.00150189	TP53/BCL2L11/DNM1L	3
BP	GO:0070059	intrinsic apoptotic signaling pathway in response to endoplasmic reticulum stress	3/25	62/18670	7.61359e-05	0.00299935	0.00153537	TP53/TNFRSF10B/BCL2L11	3
BP	GO:0010950	positive regulation of endopeptidase activity	4/25	178/18670	8.64003e-05	0.00331644	0.00169769	CASP1/MYC/TNFRSF10B/BCL2L11	4
BP	GO:1902108	regulation of mitochondrial membrane permeability involved in apoptotic process	3/25	66/18670	9.17951e-05	0.00343543	0.0017586	CAMK2A/TP53/BCL2L11	3
BP	GO:0045862	positive regulation of proteolysis	5/25	363/18670	0.00010423	0.00380565	0.00194812	CASP1/MYC/MAPK9/TNFRSF10B/BCL2L11	5
BP	GO:0035690	cellular response to drug	5/25	369/18670	0.000112575	0.00392297	0.00200817	EZH2/MYC/PRKAA2/TLR3/TP53	5
BP	GO:0006983	ER overload response	2/25	12/18670	0.000112684	0.00392297	0.00200817	TP53/BCL2L11	2
BP	GO:0010952	positive regulation of peptidase activity	4/25	197/18670	0.000127847	0.00429546	0.00219885	CASP1/MYC/TNFRSF10B/BCL2L11	4
BP	GO:1900006	positive regulation of dendrite development	3/25	74/18670	0.000129122	0.00429546	0.00219885	CAMK2B/EZH2/DNM1L	3
BP	GO:0090399	replicative senescence	2/25	13/18670	0.000133063	0.00433032	0.0022167	CDKN2A/TP53	2
BP	GO:0046902	regulation of mitochondrial membrane permeability	3/25	76/18670	0.000139782	0.00445222	0.00227909	CAMK2A/TP53/BCL2L11	3
BP	GO:0071260	cellular response to mechanical stimulus	3/25	79/18670	0.000156822	0.00479108	0.00245256	CASP1/TLR3/TNFRSF10B	3
BP	GO:1900034	regulation of cellular response to heat	3/25	79/18670	0.000156822	0.00479108	0.00245256	CAMK2A/CAMK2B/CAMK2G	3
BP	GO:0009612	response to mechanical stimulus	4/25	210/18670	0.000163472	0.00489435	0.00250542	CASP1/MAPK9/TLR3/TNFRSF10B	4
BP	GO:0007254	JNK cascade	4/25	214/18670	0.000175748	0.00515871	0.00264075	CYLD/MAPK9/MAPK10/TLR3	4
BP	GO:0006970	response to osmotic stress	3/25	83/18670	0.000181567	0.00522705	0.00267573	MAPK10/TLR3/TP53	3
BP	GO:0090559	regulation of membrane permeability	3/25	86/18670	0.000201701	0.00569709	0.00291635	CAMK2A/TP53/BCL2L11	3
BP	GO:0097191	extrinsic apoptotic signaling pathway	4/25	224/18670	0.000209344	0.00580348	0.00297081	CYLD/TLR3/TNFRSF10B/BCL2L11	4
BP	GO:0052548	regulation of endopeptidase activity	5/25	425/18670	0.000217735	0.00592636	0.00303371	CASP1/MYC/TNFRSF10B/BCL2L11/LEF1	5
BP	GO:0014733	regulation of skeletal muscle adaptation	2/25	17/18670	0.000231246	0.00607325	0.0031089	CAMK2B/CAMK2G	2
BP	GO:0070242	thymocyte apoptotic process	2/25	17/18670	0.000231246	0.00607325	0.0031089	TP53/BCL2L11	2
BP	GO:0016358	dendrite development	4/25	233/18670	0.000243345	0.00628081	0.00321515	CAMK2A/CAMK2B/EZH2/DNM1L	4
BP	GO:0007050	cell cycle arrest	4/25	237/18670	0.000259666	0.00648546	0.00331991	CDKN2A/MYC/PRKAA2/TP53	4
BP	GO:0007250	activation of NF-kappaB-inducing kinase activity	2/25	18/18670	0.000259938	0.00648546	0.00331991	TLR3/TNFRSF10B	2
BP	GO:0010660	regulation of muscle cell apoptotic process	3/25	96/18670	0.000279125	0.00668539	0.00342226	CAMK2A/CDKN2A/TP53	3
BP	GO:0060996	dendritic spine development	3/25	97/18670	0.000287779	0.00668539	0.00342226	CAMK2A/CAMK2B/DNM1L	3
BP	GO:0052547	regulation of peptidase activity	5/25	452/18670	0.000289555	0.00668539	0.00342226	CASP1/MYC/TNFRSF10B/BCL2L11/LEF1	5
BP	GO:0010663	positive regulation of striated muscle cell apoptotic process	2/25	19/18670	0.000290281	0.00668539	0.00342226	CAMK2A/TP53	2
BP	GO:0010666	positive regulation of cardiac muscle cell apoptotic process	2/25	19/18670	0.000290281	0.00668539	0.00342226	CAMK2A/TP53	2
BP	GO:0016570	histone modification	5/25	454/18670	0.000295514	0.00670279	0.00343116	EZH2/PRKAA2/TP53/UHRF1/LEF1	5
BP	GO:0010657	muscle cell apoptotic process	3/25	100/18670	0.000314777	0.00703316	0.00360028	CAMK2A/CDKN2A/TP53	3
BP	GO:0043254	regulation of protein complex assembly	5/25	467/18670	0.000336561	0.00739042	0.00378316	PRKAA2/MAPK9/TP53/BCL2L11/DNM1L	5
BP	GO:0006839	mitochondrial transport	4/25	256/18670	0.00034815	0.00739042	0.00378316	CAMK2A/PRKAA2/TP53/BCL2L11	4
BP	GO:0071887	leukocyte apoptotic process	3/25	104/18670	0.000353248	0.00739042	0.00378316	CDKN2A/TP53/BCL2L11	3
BP	GO:0061003	positive regulation of dendritic spine morphogenesis	2/25	21/18670	0.000355901	0.00739042	0.00378316	CAMK2B/DNM1L	2
BP	GO:2000269	regulation of fibroblast apoptotic process	2/25	21/18670	0.000355901	0.00739042	0.00378316	TP53/BCL2L11	2
BP	GO:0016569	covalent chromatin modification	5/25	474/18670	0.000360388	0.00739042	0.00378316	EZH2/PRKAA2/TP53/UHRF1/LEF1	5
BP	GO:0090343	positive regulation of cell aging	2/25	23/18670	0.000428072	0.0086261	0.00441571	CDKN2A/TP53	2
BP	GO:1902105	regulation of leukocyte differentiation	4/25	272/18670	0.000437945	0.0086261	0.00441571	CYLD/MYC/TLR3/LEF1	4
BP	GO:0006914	autophagy	5/25	496/18670	0.000443694	0.0086261	0.00441571	PRKAA2/TP53/UCHL1/BCL2L11/DNM1L	5
BP	GO:0061919	process utilizing autophagic mechanism	5/25	496/18670	0.000443694	0.0086261	0.00441571	PRKAA2/TP53/UCHL1/BCL2L11/DNM1L	5
BP	GO:0002761	regulation of myeloid leukocyte differentiation	3/25	117/18670	0.000498846	0.00917279	0.00469556	MYC/TLR3/LEF1	3
BP	GO:0010822	positive regulation of mitochondrion organization	3/25	117/18670	0.000498846	0.00917279	0.00469556	TP53/BCL2L11/DNM1L	3
BP	GO:1901222	regulation of NIK/NF-kappaB signaling	3/25	117/18670	0.000498846	0.00917279	0.00469556	CYLD/TLR3/TNFRSF10B	3
BP	GO:0032461	positive regulation of protein oligomerization	2/25	25/18670	0.000506763	0.00917279	0.00469556	TP53/BCL2L11	2
BP	GO:0060561	apoptotic process involved in morphogenesis	2/25	25/18670	0.000506763	0.00917279	0.00469556	BCL2L11/LEF1	2
BP	GO:0016579	protein deubiquitination	4/25	283/18670	0.000508578	0.00917279	0.00469556	CYLD/MYC/TP53/UCHL1	4
BP	GO:0002360	T cell lineage commitment	2/25	26/18670	0.000548543	0.00966081	0.00494538	CYLD/TP53	2
BP	GO:0060544	regulation of necroptotic process	2/25	26/18670	0.000548543	0.00966081	0.00494538	SLC25A4/CYLD	2
BP	GO:0043500	muscle adaptation	3/25	122/18670	0.000563683	0.00969924	0.00496505	CAMK2B/CAMK2G/EZH2	3
BP	GO:1903578	regulation of ATP metabolic process	3/25	122/18670	0.000563683	0.00969924	0.00496505	PRKAA2/TP53/DNM1L	3
BP	GO:2000134	negative regulation of G1/S transition of mitotic cell cycle	3/25	125/18670	0.000605056	0.0102928	0.00526891	CDKN2A/EZH2/TP53	3
BP	GO:0070646	protein modification by small protein removal	4/25	299/18670	0.000625355	0.0103643	0.0053055	CYLD/MYC/TP53/UCHL1	4
BP	GO:0006972	hyperosmotic response	2/25	28/18670	0.000636952	0.0103643	0.0053055	MAPK10/TLR3	2
BP	GO:0043501	skeletal muscle adaptation	2/25	28/18670	0.000636952	0.0103643	0.0053055	CAMK2B/CAMK2G	2
BP	GO:2000108	positive regulation of leukocyte apoptotic process	2/25	28/18670	0.000636952	0.0103643	0.0053055	CDKN2A/TP53	2
BP	GO:0034599	cellular response to oxidative stress	4/25	302/18670	0.000649205	0.0104501	0.00534942	EZH2/PRKAA2/MAPK9/TP53	4
BP	GO:1902807	negative regulation of cell cycle G1/S phase transition	3/25	131/18670	0.000693528	0.0110448	0.00565384	CDKN2A/EZH2/TP53	3
BP	GO:0000002	mitochondrial genome maintenance	2/25	30/18670	0.000731798	0.0111786	0.00572233	SLC25A4/TP53	2
BP	GO:0001844	protein insertion into mitochondrial membrane involved in apoptotic signaling pathway	2/25	30/18670	0.000731798	0.0111786	0.00572233	TP53/BCL2L11	2
BP	GO:0048147	negative regulation of fibroblast proliferation	2/25	30/18670	0.000731798	0.0111786	0.00572233	MYC/TP53	2
BP	GO:1904837	beta-catenin-TCF complex assembly	2/25	30/18670	0.000731798	0.0111786	0.00572233	MYC/LEF1	2
BP	GO:0007006	mitochondrial membrane organization	3/25	134/18670	0.000740697	0.0112002	0.00573341	CAMK2A/TP53/BCL2L11	3
BP	GO:0034605	cellular response to heat	3/25	137/18670	0.000789867	0.0118243	0.00605287	CAMK2A/CAMK2B/CAMK2G	3
BP	GO:0070585	protein localization to mitochondrion	3/25	141/18670	0.000858598	0.012726	0.00651443	TP53/BCL2L11/DNM1L	3
BP	GO:1900542	regulation of purine nucleotide metabolic process	3/25	142/18670	0.000876356	0.0128618	0.00658397	PRKAA2/TP53/DNM1L	3
BP	GO:0051204	protein insertion into mitochondrial membrane	2/25	33/18670	0.000886069	0.0128734	0.00658991	TP53/BCL2L11	2
BP	GO:0048813	dendrite morphogenesis	3/25	143/18670	0.000894345	0.0128734	0.00658991	CAMK2A/CAMK2B/DNM1L	3
BP	GO:0006140	regulation of nucleotide metabolic process	3/25	146/18670	0.000949721	0.0135403	0.00693129	PRKAA2/TP53/DNM1L	3
BP	GO:0050773	regulation of dendrite development	3/25	149/18670	0.00100723	0.0142247	0.00728166	CAMK2B/EZH2/DNM1L	3
BP	GO:0030902	hindbrain development	3/25	152/18670	0.00106691	0.0149267	0.00764099	EZH2/TP53/LEF1	3
BP	GO:0030098	lymphocyte differentiation	4/25	353/18670	0.00116073	0.0158455	0.00811135	CYLD/TP53/TYRO3/LEF1	4
BP	GO:0007223	Wnt signaling pathway, calcium modulating pathway	2/25	38/18670	0.00117492	0.0158455	0.00811135	CAMK2A/LEF1	2
BP	GO:0010939	regulation of necrotic cell death	2/25	38/18670	0.00117492	0.0158455	0.00811135	SLC25A4/CYLD	2
BP	GO:1902742	apoptotic process involved in development	2/25	38/18670	0.00117492	0.0158455	0.00811135	BCL2L11/LEF1	2
BP	GO:0050775	positive regulation of dendrite morphogenesis	2/25	39/18670	0.00123741	0.0165394	0.00846652	CAMK2B/DNM1L	2
BP	GO:0034122	negative regulation of toll-like receptor signaling pathway	2/25	41/18670	0.0013671	0.018111	0.00927103	TLR3/TYRO3	2
BP	GO:0042149	cellular response to glucose starvation	2/25	42/18670	0.00143427	0.0185096	0.00947506	PRKAA2/TP53	2
BP	GO:1903146	regulation of autophagy of mitochondrion	2/25	42/18670	0.00143427	0.0185096	0.00947506	TP53/DNM1L	2
BP	GO:2001222	regulation of neuron migration	2/25	42/18670	0.00143427	0.0185096	0.00947506	CAMK2A/CAMK2B	2
BP	GO:0043433	negative regulation of DNA-binding transcription factor activity	3/25	170/18670	0.0014722	0.0188366	0.00964245	CDKN2A/CYLD/EZH2	3
BP	GO:0016241	regulation of macroautophagy	3/25	171/18670	0.00149716	0.0189937	0.00972289	PRKAA2/TP53/UCHL1	3
BP	GO:0060999	positive regulation of dendritic spine development	2/25	44/18670	0.00157329	0.0194646	0.00996393	CAMK2B/DNM1L	2
BP	GO:0061001	regulation of dendritic spine morphogenesis	2/25	44/18670	0.00157329	0.0194646	0.00996393	CAMK2B/DNM1L	2
BP	GO:0090311	regulation of protein deacetylation	2/25	44/18670	0.00157329	0.0194646	0.00996393	PRKAA2/TP53	2
BP	GO:0009408	response to heat	3/25	176/18670	0.00162601	0.0199519	0.0102134	CAMK2A/CAMK2B/CAMK2G	3
BP	GO:0006984	ER-nucleus signaling pathway	2/25	46/18670	0.00171848	0.0207465	0.0106202	TP53/BCL2L11	2
BP	GO:0051646	mitochondrion localization	2/25	46/18670	0.00171848	0.0207465	0.0106202	UCHL1/DNM1L	2
BP	GO:0010821	regulation of mitochondrion organization	3/25	182/18670	0.00178957	0.0210462	0.0107735	TP53/BCL2L11/DNM1L	3
BP	GO:0048066	developmental pigmentation	2/25	47/18670	0.00179339	0.0210462	0.0107735	BCL2L11/LEF1	2
BP	GO:0070231	T cell apoptotic process	2/25	47/18670	0.00179339	0.0210462	0.0107735	TP53/BCL2L11	2
BP	GO:0038061	NIK/NF-kappaB signaling	3/25	183/18670	0.00181779	0.0210462	0.0107735	CYLD/TLR3/TNFRSF10B	3
BP	GO:0043123	positive regulation of I-kappaB kinase/NF-kappaB signaling	3/25	183/18670	0.00181779	0.0210462	0.0107735	CASP1/TLR3/TNFRSF10B	3
BP	GO:0043409	negative regulation of MAPK cascade	3/25	184/18670	0.00184629	0.0210462	0.0107735	CYLD/MYC/UCHL1	3
BP	GO:2000045	regulation of G1/S transition of mitotic cell cycle	3/25	184/18670	0.00184629	0.0210462	0.0107735	CDKN2A/EZH2/TP53	3
BP	GO:0002762	negative regulation of myeloid leukocyte differentiation	2/25	48/18670	0.00186983	0.0210462	0.0107735	MYC/TLR3	2
BP	GO:0051972	regulation of telomerase activity	2/25	48/18670	0.00186983	0.0210462	0.0107735	MYC/TP53	2
BP	GO:0051205	protein insertion into membrane	2/25	49/18670	0.0019478	0.0217602	0.011139	TP53/BCL2L11	2
BP	GO:0019362	pyridine nucleotide metabolic process	3/25	189/18670	0.001993	0.0218336	0.0111766	PRKAA2/TP53/TP53I3	3
BP	GO:0046496	nicotinamide nucleotide metabolic process	3/25	189/18670	0.001993	0.0218336	0.0111766	PRKAA2/TP53/TP53I3	3
BP	GO:0010718	positive regulation of epithelial to mesenchymal transition	2/25	50/18670	0.0020273	0.0218336	0.0111766	EZH2/LEF1	2
BP	GO:0032873	negative regulation of stress-activated MAPK cascade	2/25	50/18670	0.0020273	0.0218336	0.0111766	CYLD/MYC	2
BP	GO:0070303	negative regulation of stress-activated protein kinase signaling cascade	2/25	50/18670	0.0020273	0.0218336	0.0111766	CYLD/MYC	2
BP	GO:1902115	regulation of organelle assembly	3/25	194/18670	0.00214681	0.0227758	0.0116589	CYLD/PRKAA2/MAPK9	3
BP	GO:0072524	pyridine-containing compound metabolic process	3/25	195/18670	0.00217843	0.0227758	0.0116589	PRKAA2/TP53/TP53I3	3
BP	GO:0048168	regulation of neuronal synaptic plasticity	2/25	52/18670	0.00219086	0.0227758	0.0116589	CAMK2A/CAMK2B	2
BP	GO:0072132	mesenchyme morphogenesis	2/25	52/18670	0.00219086	0.0227758	0.0116589	MYC/LEF1	2
BP	GO:2000772	regulation of cellular senescence	2/25	52/18670	0.00219086	0.0227758	0.0116589	CDKN2A/TP53	2
BP	GO:0002221	pattern recognition receptor signaling pathway	3/25	197/18670	0.00224255	0.0231524	0.0118517	CYLD/TLR3/TYRO3	3
BP	GO:0016052	carbohydrate catabolic process	3/25	199/18670	0.00230783	0.0236632	0.0121132	PRKAA2/PYGL/TP53	3
BP	GO:0097345	mitochondrial outer membrane permeabilization	2/25	54/18670	0.00236047	0.0239863	0.0122786	TP53/BCL2L11	2
BP	GO:0001933	negative regulation of protein phosphorylation	4/25	429/18670	0.00237139	0.0239863	0.0122786	CDKN2A/CYLD/MYC/UCHL1	4
BP	GO:1902806	regulation of cell cycle G1/S phase transition	3/25	202/18670	0.00240796	0.0240691	0.012321	CDKN2A/EZH2/TP53	3
BP	GO:0048608	reproductive structure development	4/25	431/18670	0.00241173	0.0240691	0.012321	TLR3/TYRO3/BCL2L11/LEF1	4
BP	GO:0010823	negative regulation of mitochondrion organization	2/25	55/18670	0.00244754	0.0240705	0.0123217	TP53/DNM1L	2
BP	GO:0006816	calcium ion transport	4/25	434/18670	0.00247312	0.0240705	0.0123217	CAMK2A/CAMK2B/CAMK2G/DNM1L	4
BP	GO:0061458	reproductive system development	4/25	434/18670	0.00247312	0.0240705	0.0123217	TLR3/TYRO3/BCL2L11/LEF1	4
BP	GO:0002573	myeloid leukocyte differentiation	3/25	204/18670	0.00247619	0.0240705	0.0123217	MYC/TLR3/LEF1	3
BP	GO:0010332	response to gamma radiation	2/25	56/18670	0.00253611	0.0244939	0.0125385	MYC/TP53	2
BP	GO:0006733	oxidoreduction coenzyme metabolic process	3/25	207/18670	0.00258077	0.0246077	0.0125967	PRKAA2/TP53/TP53I3	3
BP	GO:0099003	vesicle-mediated transport in synapse	3/25	207/18670	0.00258077	0.0246077	0.0125967	CAMK2A/MAPK10/DNM1L	3
BP	GO:0010665	regulation of cardiac muscle cell apoptotic process	2/25	57/18670	0.00262618	0.0247257	0.0126571	CAMK2A/TP53	2
BP	GO:0043525	positive regulation of neuron apoptotic process	2/25	57/18670	0.00262618	0.0247257	0.0126571	TP53/BCL2L11	2
BP	GO:0043523	regulation of neuron apoptotic process	3/25	210/18670	0.00268806	0.0251502	0.0128744	TP53/TYRO3/BCL2L11	3
BP	GO:0060997	dendritic spine morphogenesis	2/25	58/18670	0.00271775	0.02527	0.0129357	CAMK2B/DNM1L	2
BP	GO:0010662	regulation of striated muscle cell apoptotic process	2/25	59/18670	0.0028108	0.0259739	0.0132961	CAMK2A/TP53	2
BP	GO:0006979	response to oxidative stress	4/25	451/18670	0.00284158	0.0260972	0.0133592	EZH2/PRKAA2/MAPK9/TP53	4
BP	GO:0010659	cardiac muscle cell apoptotic process	2/25	60/18670	0.00290535	0.0262007	0.0134121	CAMK2A/TP53	2
BP	GO:0090342	regulation of cell aging	2/25	60/18670	0.00290535	0.0262007	0.0134121	CDKN2A/TP53	2
BP	GO:1902110	positive regulation of mitochondrial membrane permeability involved in apoptotic process	2/25	60/18670	0.00290535	0.0262007	0.0134121	TP53/BCL2L11	2
BP	GO:0036294	cellular response to decreased oxygen levels	3/25	217/18670	0.00294907	0.0264356	0.0135324	MYC/TP53/DNM1L	3
BP	GO:0007405	neuroblast proliferation	2/25	61/18670	0.00300138	0.0265862	0.0136095	TP53/LEF1	2
BP	GO:0010803	regulation of tumor necrosis factor-mediated signaling pathway	2/25	61/18670	0.00300138	0.0265862	0.0136095	CASP1/CYLD	2
BP	GO:0010658	striated muscle cell apoptotic process	2/25	62/18670	0.00309889	0.0269738	0.0138079	CAMK2A/TP53	2
BP	GO:1902686	mitochondrial outer membrane permeabilization involved in programmed cell death	2/25	62/18670	0.00309889	0.0269738	0.0138079	TP53/BCL2L11	2
BP	GO:0023061	signal release	4/25	462/18670	0.0030992	0.0269738	0.0138079	SLC25A4/CAMK2A/CAMK2G/DNM1L	4
BP	GO:0042326	negative regulation of phosphorylation	4/25	468/18670	0.00324628	0.0280907	0.0143796	CDKN2A/CYLD/MYC/UCHL1	4
BP	GO:0035794	positive regulation of mitochondrial membrane permeability	2/25	64/18670	0.00329833	0.028377	0.0145262	TP53/BCL2L11	2
BP	GO:1903706	regulation of hemopoiesis	4/25	475/18670	0.00342387	0.0292888	0.0149929	CYLD/MYC/TLR3/LEF1	4
BP	GO:1905710	positive regulation of membrane permeability	2/25	66/18670	0.00350364	0.0298008	0.0152551	TP53/BCL2L11	2
BP	GO:0070838	divalent metal ion transport	4/25	483/18670	0.00363486	0.0306685	0.0156992	CAMK2A/CAMK2B/CAMK2G/DNM1L	4
BP	GO:0071453	cellular response to oxygen levels	3/25	234/18670	0.00364662	0.0306685	0.0156992	MYC/TP53/DNM1L	3
BP	GO:0046777	protein autophosphorylation	3/25	235/18670	0.00369052	0.0308643	0.0157995	CAMK2A/CAMK2B/TYRO3	3
BP	GO:0071216	cellular response to biotic stimulus	3/25	236/18670	0.00373475	0.0309068	0.0158212	CASP1/TP53/BCL2L11	3
BP	GO:0031669	cellular response to nutrient levels	3/25	237/18670	0.0037793	0.0309068	0.0158212	PRKAA2/TP53/DNM1L	3
BP	GO:0032872	regulation of stress-activated MAPK cascade	3/25	237/18670	0.0037793	0.0309068	0.0158212	CYLD/MYC/TLR3	3
BP	GO:0043122	regulation of I-kappaB kinase/NF-kappaB signaling	3/25	237/18670	0.0037793	0.0309068	0.0158212	CASP1/TLR3/TNFRSF10B	3
BP	GO:0072511	divalent inorganic cation transport	4/25	489/18670	0.00379884	0.0309068	0.0158212	CAMK2A/CAMK2B/CAMK2G/DNM1L	4
BP	GO:0070227	lymphocyte apoptotic process	2/25	69/18670	0.00382256	0.0309317	0.015834	TP53/BCL2L11	2
BP	GO:0051402	neuron apoptotic process	3/25	239/18670	0.00386938	0.0309758	0.0158565	TP53/TYRO3/BCL2L11	3
BP	GO:0070302	regulation of stress-activated protein kinase signaling cascade	3/25	239/18670	0.00386938	0.0309758	0.0158565	CYLD/MYC/TLR3	3
BP	GO:0030217	T cell differentiation	3/25	240/18670	0.00391491	0.0309782	0.0158578	CYLD/TP53/LEF1	3
BP	GO:0001756	somitogenesis	2/25	70/18670	0.00393177	0.0309782	0.0158578	TP53/LEF1	2
BP	GO:0034121	regulation of toll-like receptor signaling pathway	2/25	70/18670	0.00393177	0.0309782	0.0158578	TLR3/TYRO3	2
BP	GO:0009266	response to temperature stimulus	3/25	243/18670	0.00405348	0.0317699	0.0162631	CAMK2A/CAMK2B/CAMK2G	3
BP	GO:0006305	DNA alkylation	2/25	72/18670	0.00415452	0.0322244	0.0164957	EZH2/MYC	2
BP	GO:0006306	DNA methylation	2/25	72/18670	0.00415452	0.0322244	0.0164957	EZH2/MYC	2
BP	GO:0048872	homeostasis of number of cells	3/25	246/18670	0.00419501	0.0323708	0.0165706	CYLD/EZH2/BCL2L11	3
BP	GO:1901991	negative regulation of mitotic cell cycle phase transition	3/25	248/18670	0.00429103	0.0329419	0.016863	CDKN2A/EZH2/TP53	3
BP	GO:0060998	regulation of dendritic spine development	2/25	74/18670	0.00438303	0.0334765	0.0171366	CAMK2B/DNM1L	2
BP	GO:0045637	regulation of myeloid cell differentiation	3/25	251/18670	0.00443755	0.0337209	0.0172618	MYC/TLR3/LEF1	3
BP	GO:0051924	regulation of calcium ion transport	3/25	254/18670	0.0045871	0.0345602	0.0176914	CAMK2A/CAMK2B/CAMK2G	3
BP	GO:0000422	autophagy of mitochondrion	2/25	76/18670	0.00461726	0.0345602	0.0176914	TP53/DNM1L	2
BP	GO:0061726	mitochondrion disassembly	2/25	76/18670	0.00461726	0.0345602	0.0176914	TP53/DNM1L	2
BP	GO:1901224	positive regulation of NIK/NF-kappaB signaling	2/25	77/18670	0.00473651	0.0352764	0.018058	TLR3/TNFRSF10B	2
BP	GO:0090398	cellular senescence	2/25	78/18670	0.00485718	0.0358187	0.0183356	CDKN2A/TP53	2
BP	GO:2000300	regulation of synaptic vesicle exocytosis	2/25	78/18670	0.00485718	0.0358187	0.0183356	CAMK2A/DNM1L	2
BP	GO:0006110	regulation of glycolytic process	2/25	79/18670	0.00497927	0.036539	0.0187044	PRKAA2/TP53	2
BP	GO:0097061	dendritic spine organization	2/25	80/18670	0.00510277	0.0372626	0.0190748	CAMK2B/DNM1L	2
BP	GO:0021766	hippocampus development	2/25	81/18670	0.00522767	0.0378059	0.0193529	EZH2/LEF1	2
BP	GO:0030811	regulation of nucleotide catabolic process	2/25	81/18670	0.00522767	0.0378059	0.0193529	PRKAA2/TP53	2
BP	GO:1901988	negative regulation of cell cycle phase transition	3/25	267/18670	0.00527053	0.0379326	0.0194177	CDKN2A/EZH2/TP53	3
BP	GO:0031334	positive regulation of protein complex assembly	3/25	268/18670	0.00532551	0.0379633	0.0194334	MAPK9/TP53/BCL2L11	3
BP	GO:0031668	cellular response to extracellular stimulus	3/25	268/18670	0.00532551	0.0379633	0.0194334	PRKAA2/TP53/DNM1L	3
BP	GO:0034644	cellular response to UV	2/25	82/18670	0.00535399	0.0379854	0.0194448	MYC/TP53	2
BP	GO:0007249	I-kappaB kinase/NF-kappaB signaling	3/25	269/18670	0.00538083	0.0379958	0.0194501	CASP1/TLR3/TNFRSF10B	3
BP	GO:0007548	sex differentiation	3/25	270/18670	0.00543651	0.0381679	0.0195382	TLR3/TYRO3/BCL2L11	3
BP	GO:0048145	regulation of fibroblast proliferation	2/25	83/18670	0.0054817	0.0381679	0.0195382	MYC/TP53	2
BP	GO:2000106	regulation of leukocyte apoptotic process	2/25	83/18670	0.0054817	0.0381679	0.0195382	CDKN2A/TP53	2
BP	GO:0048144	fibroblast proliferation	2/25	84/18670	0.00561081	0.0387068	0.0198141	MYC/TP53	2
BP	GO:1902803	regulation of synaptic vesicle transport	2/25	84/18670	0.00561081	0.0387068	0.0198141	CAMK2A/DNM1L	2
BP	GO:0006919	activation of cysteine-type endopeptidase activity involved in apoptotic process	2/25	86/18670	0.00587321	0.0402925	0.0206257	CASP1/TNFRSF10B	2
BP	GO:0060485	mesenchyme development	3/25	278/18670	0.00589449	0.0402925	0.0206257	EZH2/MYC/LEF1	3
BP	GO:0006112	energy reserve metabolic process	2/25	87/18670	0.0060065	0.0408715	0.0209221	MYC/PYGL	2
BP	GO:0010976	positive regulation of neuron projection development	3/25	281/18670	0.00607204	0.0410416	0.0210092	CAMK2B/EZH2/DNM1L	3
BP	GO:0032088	negative regulation of NF-kappaB transcription factor activity	2/25	88/18670	0.00614116	0.0410416	0.0210092	CDKN2A/CYLD	2
BP	GO:0043470	regulation of carbohydrate catabolic process	2/25	88/18670	0.00614116	0.0410416	0.0210092	PRKAA2/TP53	2
BP	GO:0106027	neuron projection organization	2/25	88/18670	0.00614116	0.0410416	0.0210092	CAMK2B/DNM1L	2
BP	GO:0061053	somite development	2/25	89/18670	0.00627721	0.0414548	0.0212208	TP53/LEF1	2
BP	GO:0015980	energy derivation by oxidation of organic compounds	3/25	285/18670	0.00631376	0.0414548	0.0212208	MYC/PYGL/TP53	3
BP	GO:0034976	response to endoplasmic reticulum stress	3/25	285/18670	0.00631376	0.0414548	0.0212208	TP53/TNFRSF10B/BCL2L11	3
BP	GO:0051348	negative regulation of transferase activity	3/25	285/18670	0.00631376	0.0414548	0.0212208	CDKN2A/TP53/UCHL1	3
BP	GO:0010717	regulation of epithelial to mesenchymal transition	2/25	90/18670	0.00641463	0.0417508	0.0213723	EZH2/LEF1	2
BP	GO:0042475	odontogenesis of dentin-containing tooth	2/25	90/18670	0.00641463	0.0417508	0.0213723	BCL2L11/LEF1	2
BP	GO:0045638	negative regulation of myeloid cell differentiation	2/25	91/18670	0.00655342	0.0422865	0.0216465	MYC/TLR3	2
BP	GO:0048814	regulation of dendrite morphogenesis	2/25	91/18670	0.00655342	0.0422865	0.0216465	CAMK2B/DNM1L	2
BP	GO:0006476	protein deacetylation	2/25	93/18670	0.0068351	0.0439148	0.02248	PRKAA2/TP53	2
BP	GO:0016236	macroautophagy	3/25	295/18670	0.00694314	0.0440762	0.0225626	PRKAA2/TP53/UCHL1	3
BP	GO:0044728	DNA methylation or demethylation	2/25	94/18670	0.00697799	0.0440762	0.0225626	EZH2/MYC	2
BP	GO:0051289	protein homotetramerization	2/25	94/18670	0.00697799	0.0440762	0.0225626	TP53/DNM1L	2
BP	GO:1901216	positive regulation of neuron death	2/25	94/18670	0.00697799	0.0440762	0.0225626	TP53/BCL2L11	2
BP	GO:0051196	regulation of coenzyme metabolic process	2/25	95/18670	0.00712223	0.0447159	0.0228901	PRKAA2/TP53	2
BP	GO:0002758	innate immune response-activating signal transduction	3/25	298/18670	0.007139	0.0447159	0.0228901	CYLD/TLR3/TYRO3	3
BP	GO:0018105	peptidyl-serine phosphorylation	3/25	299/18670	0.00720502	0.0449413	0.0230055	CAMK2A/PRKAA2/MAPK9	3
BP	GO:2001169	regulation of ATP biosynthetic process	2/25	96/18670	0.00726783	0.0449805	0.0230256	PRKAA2/TP53	2
BP	GO:0046390	ribose phosphate biosynthetic process	3/25	300/18670	0.0072714	0.0449805	0.0230256	PRKAA2/PYGL/TP53	3
BP	GO:0043473	pigmentation	2/25	98/18670	0.00756308	0.0464013	0.0237529	BCL2L11/LEF1	2
BP	GO:0099175	regulation of postsynapse organization	2/25	98/18670	0.00756308	0.0464013	0.0237529	CAMK2B/DNM1L	2
BP	GO:0046034	ATP metabolic process	3/25	305/18670	0.0076088	0.0464913	0.023799	PRKAA2/TP53/DNM1L	3
BP	GO:0035282	segmentation	2/25	100/18670	0.00786369	0.0478534	0.0244962	TP53/LEF1	2
BP	GO:0042113	B cell activation	3/25	310/18670	0.0079554	0.0482155	0.0246816	CYLD/TP53/LEF1	3
BP	GO:1903008	organelle disassembly	2/25	101/18670	0.00801601	0.0483869	0.0247693	TP53/DNM1L	2
BP	GO:1901214	regulation of neuron death	3/25	313/18670	0.00816781	0.0489199	0.0250421	TP53/TYRO3/BCL2L11	3
BP	GO:0021549	cerebellum development	2/25	102/18670	0.00816965	0.0489199	0.0250421	EZH2/TP53	2
BP	GO:0009416	response to light stimulus	3/25	314/18670	0.00823935	0.0491407	0.0251552	MYC/MAPK10/TP53	3
BP	GO:0035601	protein deacylation	2/25	103/18670	0.00832463	0.0492568	0.0252146	PRKAA2/TP53	2
BP	GO:1902106	negative regulation of leukocyte differentiation	2/25	103/18670	0.00832463	0.0492568	0.0252146	MYC/TLR3	2
BP	GO:0008630	intrinsic apoptotic signaling pathway in response to DNA damage	2/25	104/18670	0.00848093	0.0495936	0.025387	TP53/BCL2L11	2
BP	GO:0046928	regulation of neurotransmitter secretion	2/25	104/18670	0.00848093	0.0495936	0.025387	CAMK2A/DNM1L	2
BP	GO:0098732	macromolecule deacylation	2/25	104/18670	0.00848093	0.0495936	0.025387	PRKAA2/TP53	2
BP	GO:0002218	activation of innate immune response	3/25	319/18670	0.00860266	0.0501097	0.0256512	CYLD/TLR3/TYRO3	3
BP	GO:0002286	T cell activation involved in immune response	2/25	106/18670	0.0087975	0.0510086	0.0261114	TP53/LEF1	2
BP	GO:0018209	peptidyl-serine modification	3/25	322/18670	0.00882514	0.0510086	0.0261114	CAMK2A/PRKAA2/MAPK9	3
BP	GO:0043502	regulation of muscle adaptation	2/25	107/18670	0.00895775	0.0514792	0.0263523	CAMK2B/CAMK2G	2
BP	GO:1903829	positive regulation of cellular protein localization	3/25	324/18670	0.00897534	0.0514792	0.0263523	CYLD/PRKAA2/TP53	3
BP	GO:2000278	regulation of DNA biosynthetic process	2/25	108/18670	0.00911932	0.0521054	0.0266728	MYC/TP53	2
BP	GO:0021761	limbic system development	2/25	109/18670	0.0092822	0.0528344	0.027046	EZH2/LEF1	2
BP	GO:0090150	establishment of protein localization to membrane	3/25	332/18670	0.00959124	0.054298	0.0277952	MAPK10/TP53/BCL2L11	3
BP	GO:0022037	metencephalon development	2/25	111/18670	0.00961186	0.054298	0.0277952	EZH2/TP53	2
BP	GO:0032147	activation of protein kinase activity	3/25	333/18670	0.00966993	0.0544187	0.027857	MAPK10/TLR3/TNFRSF10B	3
BP	GO:0017158	regulation of calcium ion-dependent exocytosis	2/25	112/18670	0.00977864	0.0544187	0.027857	CAMK2A/DNM1L	2
BP	GO:0051817	modification of morphology or physiology of other organism involved in symbiotic interaction	2/25	112/18670	0.00977864	0.0544187	0.027857	BCL2L11/LEF1	2
BP	GO:0098693	regulation of synaptic vesicle cycle	2/25	112/18670	0.00977864	0.0544187	0.027857	CAMK2A/DNM1L	2
BP	GO:0009205	purine ribonucleoside triphosphate metabolic process	3/25	335/18670	0.00982846	0.0544933	0.0278952	PRKAA2/TP53/DNM1L	3
BP	GO:0043405	regulation of MAP kinase activity	3/25	337/18670	0.00998851	0.0551764	0.0282449	EZH2/MAPK10/UCHL1	3
BP	GO:0045930	negative regulation of mitotic cell cycle	3/25	338/18670	0.0100691	0.0554171	0.0283681	CDKN2A/EZH2/TP53	3
BP	GO:0009167	purine ribonucleoside monophosphate metabolic process	3/25	340/18670	0.0102315	0.0559165	0.0286237	PRKAA2/TP53/DNM1L	3
BP	GO:0006096	glycolytic process	2/25	115/18670	0.0102867	0.0559165	0.0286237	PRKAA2/TP53	2
BP	GO:0009126	purine nucleoside monophosphate metabolic process	3/25	341/18670	0.0103132	0.0559165	0.0286237	PRKAA2/TP53/DNM1L	3
BP	GO:0009199	ribonucleoside triphosphate metabolic process	3/25	341/18670	0.0103132	0.0559165	0.0286237	PRKAA2/TP53/DNM1L	3
BP	GO:0009144	purine nucleoside triphosphate metabolic process	3/25	342/18670	0.0103953	0.0559165	0.0286237	PRKAA2/TP53/DNM1L	3
BP	GO:0006304	DNA modification	2/25	116/18670	0.0104587	0.0559165	0.0286237	EZH2/MYC	2
BP	GO:0006757	ATP generation from ADP	2/25	116/18670	0.0104587	0.0559165	0.0286237	PRKAA2/TP53	2
BP	GO:0007569	cell aging	2/25	116/18670	0.0104587	0.0559165	0.0286237	CDKN2A/TP53	2
BP	GO:0010508	positive regulation of autophagy	2/25	117/18670	0.0106319	0.0564394	0.0288914	PRKAA2/BCL2L11	2
BP	GO:1900371	regulation of purine nucleotide biosynthetic process	2/25	117/18670	0.0106319	0.0564394	0.0288914	PRKAA2/TP53	2
BP	GO:0030808	regulation of nucleotide biosynthetic process	2/25	118/18670	0.0108064	0.057163	0.0292618	PRKAA2/TP53	2
BP	GO:0070997	neuron death	3/25	348/18670	0.0108962	0.0572831	0.0293233	TP53/TYRO3/BCL2L11	3
BP	GO:0016079	synaptic vesicle exocytosis	2/25	119/18670	0.0109821	0.0572831	0.0293233	CAMK2A/DNM1L	2
BP	GO:0042866	pyruvate biosynthetic process	2/25	119/18670	0.0109821	0.0572831	0.0293233	PRKAA2/TP53	2
BP	GO:0051193	regulation of cofactor metabolic process	2/25	119/18670	0.0109821	0.0572831	0.0293233	PRKAA2/TP53	2
BP	GO:0051260	protein homooligomerization	3/25	351/18670	0.0111518	0.0578037	0.0295898	TP53/BCL2L11/DNM1L	3
BP	GO:0072089	stem cell proliferation	2/25	120/18670	0.0111592	0.0578037	0.0295898	TP53/LEF1	2
BP	GO:0009161	ribonucleoside monophosphate metabolic process	3/25	354/18670	0.011411	0.0587018	0.0300495	PRKAA2/TP53/DNM1L	3
BP	GO:0031589	cell-substrate adhesion	3/25	354/18670	0.011411	0.0587018	0.0300495	CDKN2A/TYRO3/BCL2L11	3
BP	GO:0001666	response to hypoxia	3/25	359/18670	0.0118506	0.0607547	0.0311004	MYC/TP53/DNM1L	3
BP	GO:0010948	negative regulation of cell cycle process	3/25	361/18670	0.0120292	0.0610091	0.0312306	CDKN2A/EZH2/TP53	3
BP	GO:0031331	positive regulation of cellular catabolic process	3/25	361/18670	0.0120292	0.0610091	0.0312306	PRKAA2/MAPK9/BCL2L11	3
BP	GO:0030326	embryonic limb morphogenesis	2/25	125/18670	0.0120633	0.0610091	0.0312306	BCL2L11/LEF1	2
BP	GO:0035113	embryonic appendage morphogenesis	2/25	125/18670	0.0120633	0.0610091	0.0312306	BCL2L11/LEF1	2
BP	GO:0009141	nucleoside triphosphate metabolic process	3/25	362/18670	0.0121191	0.0610851	0.0312695	PRKAA2/TP53/DNM1L	3
BP	GO:0032479	regulation of type I interferon production	2/25	126/18670	0.0122478	0.0613211	0.0313903	CYLD/TLR3	2
BP	GO:0046031	ADP metabolic process	2/25	126/18670	0.0122478	0.0613211	0.0313903	PRKAA2/TP53	2
BP	GO:0032606	type I interferon production	2/25	128/18670	0.0126207	0.0619402	0.0317073	CYLD/TLR3	2
BP	GO:0071482	cellular response to light stimulus	2/25	129/18670	0.012809	0.0619402	0.0317073	MYC/TP53	2
BP	GO:0036293	response to decreased oxygen levels	3/25	370/18670	0.0128522	0.0619402	0.0317073	MYC/TP53/DNM1L	3
BP	GO:0045666	positive regulation of neuron differentiation	3/25	371/18670	0.0129456	0.0619402	0.0317073	CAMK2B/EZH2/DNM1L	3
BP	GO:0001701	in utero embryonic development	3/25	373/18670	0.0131336	0.0619402	0.0317073	TP53/BCL2L11/LEF1	3
BP	GO:0030183	B cell differentiation	2/25	131/18670	0.0131894	0.0619402	0.0317073	CYLD/TP53	2
BP	GO:0016559	peroxisome fission	1/25	10/18670	0.0133133	0.0619402	0.0317073	DNM1L	1
BP	GO:0032464	positive regulation of protein homooligomerization	1/25	10/18670	0.0133133	0.0619402	0.0317073	BCL2L11	1
BP	GO:0043653	mitochondrial fragmentation involved in apoptotic process	1/25	10/18670	0.0133133	0.0619402	0.0317073	DNM1L	1
BP	GO:0048340	paraxial mesoderm morphogenesis	1/25	10/18670	0.0133133	0.0619402	0.0317073	LEF1	1
BP	GO:0060033	anatomical structure regression	1/25	10/18670	0.0133133	0.0619402	0.0317073	LEF1	1
BP	GO:0060068	vagina development	1/25	10/18670	0.0133133	0.0619402	0.0317073	TYRO3	1
BP	GO:0070314	G1 to G0 transition	1/25	10/18670	0.0133133	0.0619402	0.0317073	EZH2	1
BP	GO:0071838	cell proliferation in bone marrow	1/25	10/18670	0.0133133	0.0619402	0.0317073	LEF1	1
BP	GO:0071863	regulation of cell proliferation in bone marrow	1/25	10/18670	0.0133133	0.0619402	0.0317073	LEF1	1
BP	GO:0072203	cell proliferation involved in metanephros development	1/25	10/18670	0.0133133	0.0619402	0.0317073	MYC	1
BP	GO:1902237	positive regulation of endoplasmic reticulum stress-induced intrinsic apoptotic signaling pathway	1/25	10/18670	0.0133133	0.0619402	0.0317073	BCL2L11	1
BP	GO:1903265	positive regulation of tumor necrosis factor-mediated signaling pathway	1/25	10/18670	0.0133133	0.0619402	0.0317073	CASP1	1
BP	GO:1903799	negative regulation of production of miRNAs involved in gene silencing by miRNA	1/25	10/18670	0.0133133	0.0619402	0.0317073	TP53	1
BP	GO:1903800	positive regulation of production of miRNAs involved in gene silencing by miRNA	1/25	10/18670	0.0133133	0.0619402	0.0317073	TP53	1
BP	GO:2000109	regulation of macrophage apoptotic process	1/25	10/18670	0.0133133	0.0619402	0.0317073	CDKN2A	1
BP	GO:2000271	positive regulation of fibroblast apoptotic process	1/25	10/18670	0.0133133	0.0619402	0.0317073	BCL2L11	1
BP	GO:0009123	nucleoside monophosphate metabolic process	3/25	375/18670	0.0133231	0.0619402	0.0317073	PRKAA2/TP53/DNM1L	3
BP	GO:0042476	odontogenesis	2/25	132/18670	0.0133814	0.0620183	0.0317472	BCL2L11/LEF1	2
BP	GO:0006165	nucleoside diphosphate phosphorylation	2/25	134/18670	0.0137691	0.0633095	0.0324082	PRKAA2/TP53	2
BP	GO:0032355	response to estradiol	2/25	134/18670	0.0137691	0.0633095	0.0324082	EZH2/BCL2L11	2
BP	GO:0030900	forebrain development	3/25	381/18670	0.0139013	0.0633095	0.0324082	EZH2/TYRO3/LEF1	3
BP	GO:0045089	positive regulation of innate immune response	3/25	381/18670	0.0139013	0.0633095	0.0324082	CYLD/TLR3/TYRO3	3
BP	GO:0031346	positive regulation of cell projection organization	3/25	383/18670	0.0140972	0.0633095	0.0324082	CAMK2B/EZH2/DNM1L	3
BP	GO:0046939	nucleotide phosphorylation	2/25	136/18670	0.0141616	0.0633095	0.0324082	PRKAA2/TP53	2
BP	GO:1901653	cellular response to peptide	3/25	385/18670	0.0142947	0.0633095	0.0324082	CAMK2A/TP53/BCL2L11	3
BP	GO:0072655	establishment of protein localization to mitochondrion	2/25	137/18670	0.0143597	0.0633095	0.0324082	TP53/BCL2L11	2
BP	GO:0008584	male gonad development	2/25	138/18670	0.014559	0.0633095	0.0324082	TLR3/BCL2L11	2
BP	GO:0009135	purine nucleoside diphosphate metabolic process	2/25	138/18670	0.014559	0.0633095	0.0324082	PRKAA2/TP53	2
BP	GO:0009179	purine ribonucleoside diphosphate metabolic process	2/25	138/18670	0.014559	0.0633095	0.0324082	PRKAA2/TP53	2
BP	GO:0002730	regulation of dendritic cell cytokine production	1/25	11/18670	0.0146352	0.0633095	0.0324082	TLR3	1
BP	GO:0006853	carnitine shuttle	1/25	11/18670	0.0146352	0.0633095	0.0324082	PRKAA2	1
BP	GO:0035404	histone-serine phosphorylation	1/25	11/18670	0.0146352	0.0633095	0.0324082	PRKAA2	1
BP	GO:0036462	TRAIL-activated apoptotic signaling pathway	1/25	11/18670	0.0146352	0.0633095	0.0324082	TNFRSF10B	1
BP	GO:0045351	type I interferon biosynthetic process	1/25	11/18670	0.0146352	0.0633095	0.0324082	TLR3	1
BP	GO:0045899	positive regulation of RNA polymerase II transcriptional preinitiation complex assembly	1/25	11/18670	0.0146352	0.0633095	0.0324082	TP53	1
BP	GO:0051974	negative regulation of telomerase activity	1/25	11/18670	0.0146352	0.0633095	0.0324082	TP53	1
BP	GO:0070757	interleukin-35-mediated signaling pathway	1/25	11/18670	0.0146352	0.0633095	0.0324082	STAT4	1
BP	GO:0071803	positive regulation of podosome assembly	1/25	11/18670	0.0146352	0.0633095	0.0324082	MAPK9	1
BP	GO:0090042	tubulin deacetylation	1/25	11/18670	0.0146352	0.0633095	0.0324082	PRKAA2	1
BP	GO:1902805	positive regulation of synaptic vesicle transport	1/25	11/18670	0.0146352	0.0633095	0.0324082	DNM1L	1
BP	GO:1990440	positive regulation of transcription from RNA polymerase II promoter in response to endoplasmic reticulum stress	1/25	11/18670	0.0146352	0.0633095	0.0324082	TP53	1
BP	GO:0045787	positive regulation of cell cycle	3/25	389/18670	0.0146944	0.0633095	0.0324082	EZH2/TP53/BCL2L11	3
BP	GO:0046546	development of primary male sexual characteristics	2/25	139/18670	0.0147595	0.0633095	0.0324082	TLR3/BCL2L11	2
BP	GO:0051588	regulation of neurotransmitter transport	2/25	139/18670	0.0147595	0.0633095	0.0324082	CAMK2A/DNM1L	2
BP	GO:0001837	epithelial to mesenchymal transition	2/25	140/18670	0.0149613	0.0638091	0.0326639	EZH2/LEF1	2
BP	GO:0009185	ribonucleoside diphosphate metabolic process	2/25	140/18670	0.0149613	0.0638091	0.0326639	PRKAA2/TP53	2
BP	GO:0009411	response to UV	2/25	141/18670	0.0151642	0.0641653	0.0328463	MYC/TP53	2
BP	GO:0010959	regulation of metal ion transport	3/25	394/18670	0.015203	0.0641653	0.0328463	CAMK2A/CAMK2B/CAMK2G	3
BP	GO:0070482	response to oxygen levels	3/25	394/18670	0.015203	0.0641653	0.0328463	MYC/TP53/DNM1L	3
BP	GO:0018205	peptidyl-lysine modification	3/25	397/18670	0.0155129	0.0641653	0.0328463	EZH2/PRKAA2/LEF1	3
BP	GO:0030879	mammary gland development	2/25	143/18670	0.0155736	0.0641653	0.0328463	BCL2L11/LEF1	2
BP	GO:1902107	positive regulation of leukocyte differentiation	2/25	144/18670	0.0157801	0.0641653	0.0328463	CYLD/LEF1	2
BP	GO:0002371	dendritic cell cytokine production	1/25	12/18670	0.0159554	0.0641653	0.0328463	TLR3	1
BP	GO:0009886	post-embryonic animal morphogenesis	1/25	12/18670	0.0159554	0.0641653	0.0328463	BCL2L11	1
BP	GO:0015867	ATP transport	1/25	12/18670	0.0159554	0.0641653	0.0328463	SLC25A4	1
BP	GO:0016081	synaptic vesicle docking	1/25	12/18670	0.0159554	0.0641653	0.0328463	CAMK2A	1
BP	GO:0031507	heterochromatin assembly	1/25	12/18670	0.0159554	0.0641653	0.0328463	CDKN2A	1
BP	GO:0034244	negative regulation of transcription elongation from RNA polymerase II promoter	1/25	12/18670	0.0159554	0.0641653	0.0328463	EZH2	1
BP	GO:0045080	positive regulation of chemokine biosynthetic process	1/25	12/18670	0.0159554	0.0641653	0.0328463	TLR3	1
BP	GO:0051095	regulation of helicase activity	1/25	12/18670	0.0159554	0.0641653	0.0328463	TP53	1
BP	GO:0060019	radial glial cell differentiation	1/25	12/18670	0.0159554	0.0641653	0.0328463	LEF1	1
BP	GO:0070243	regulation of thymocyte apoptotic process	1/25	12/18670	0.0159554	0.0641653	0.0328463	TP53	1
BP	GO:0071888	macrophage apoptotic process	1/25	12/18670	0.0159554	0.0641653	0.0328463	CDKN2A	1
BP	GO:0090148	membrane fission	1/25	12/18670	0.0159554	0.0641653	0.0328463	DNM1L	1
BP	GO:1900402	regulation of carbohydrate metabolic process by regulation of transcription from RNA polymerase II promoter	1/25	12/18670	0.0159554	0.0641653	0.0328463	TP53	1
BP	GO:1902414	protein localization to cell junction	1/25	12/18670	0.0159554	0.0641653	0.0328463	MAPK9	1
BP	GO:1903894	regulation of IRE1-mediated unfolded protein response	1/25	12/18670	0.0159554	0.0641653	0.0328463	BCL2L11	1
BP	GO:0071901	negative regulation of protein serine/threonine kinase activity	2/25	145/18670	0.0159878	0.0641653	0.0328463	CDKN2A/UCHL1	2
BP	GO:0006732	coenzyme metabolic process	3/25	403/18670	0.0161436	0.0646177	0.0330779	PRKAA2/TP53/TP53I3	3
BP	GO:0002224	toll-like receptor signaling pathway	2/25	146/18670	0.0161966	0.0646336	0.033086	TLR3/TYRO3	2
BP	GO:0010212	response to ionizing radiation	2/25	147/18670	0.0164067	0.0646336	0.033086	MYC/TP53	2
BP	GO:0019359	nicotinamide nucleotide biosynthetic process	2/25	147/18670	0.0164067	0.0646336	0.033086	PRKAA2/TP53	2
BP	GO:0019363	pyridine nucleotide biosynthetic process	2/25	147/18670	0.0164067	0.0646336	0.033086	PRKAA2/TP53	2
BP	GO:0061351	neural precursor cell proliferation	2/25	147/18670	0.0164067	0.0646336	0.033086	TP53/LEF1	2
BP	GO:0071236	cellular response to antibiotic	2/25	147/18670	0.0164067	0.0646336	0.033086	EZH2/TP53	2
BP	GO:0035107	appendage morphogenesis	2/25	148/18670	0.0166179	0.0651229	0.0333365	BCL2L11/LEF1	2
BP	GO:0035108	limb morphogenesis	2/25	148/18670	0.0166179	0.0651229	0.0333365	BCL2L11/LEF1	2
BP	GO:0009267	cellular response to starvation	2/25	149/18670	0.0168303	0.0656117	0.0335867	PRKAA2/TP53	2
BP	GO:0051092	positive regulation of NF-kappaB transcription factor activity	2/25	149/18670	0.0168303	0.0656117	0.0335867	CAMK2A/TLR3	2
BP	GO:0035567	non-canonical Wnt signaling pathway	2/25	150/18670	0.0170438	0.0659292	0.0337492	CAMK2A/LEF1	2
BP	GO:0048754	branching morphogenesis of an epithelial tube	2/25	150/18670	0.0170438	0.0659292	0.0337492	MYC/LEF1	2
BP	GO:0072525	pyridine-containing compound biosynthetic process	2/25	150/18670	0.0170438	0.0659292	0.0337492	PRKAA2/TP53	2
BP	GO:0019896	axonal transport of mitochondrion	1/25	13/18670	0.0172739	0.0663054	0.0339418	UCHL1	1
BP	GO:0045078	positive regulation of interferon-gamma biosynthetic process	1/25	13/18670	0.0172739	0.0663054	0.0339418	TLR3	1
BP	GO:1900103	positive regulation of endoplasmic reticulum unfolded protein response	1/25	13/18670	0.0172739	0.0663054	0.0339418	BCL2L11	1
BP	GO:0048489	synaptic vesicle transport	2/25	152/18670	0.0174744	0.0667178	0.0341529	CAMK2A/DNM1L	2
BP	GO:0097480	establishment of synaptic vesicle localization	2/25	152/18670	0.0174744	0.0667178	0.0341529	CAMK2A/DNM1L	2
BP	GO:0001558	regulation of cell growth	3/25	416/18670	0.0175597	0.0667178	0.0341529	CDKN2A/TP53/LEF1	3
BP	GO:0030099	myeloid cell differentiation	3/25	416/18670	0.0175597	0.0667178	0.0341529	MYC/TLR3/LEF1	3
BP	GO:0051222	positive regulation of protein transport	3/25	418/18670	0.0177836	0.0672232	0.0344116	CASP1/TP53/DNM1L	3
BP	GO:0006090	pyruvate metabolic process	2/25	154/18670	0.0179097	0.0672232	0.0344116	PRKAA2/TP53	2
BP	GO:0010770	positive regulation of cell morphogenesis involved in differentiation	2/25	154/18670	0.0179097	0.0672232	0.0344116	CAMK2B/DNM1L	2
BP	GO:0017156	calcium ion regulated exocytosis	2/25	154/18670	0.0179097	0.0672232	0.0344116	CAMK2A/DNM1L	2
BP	GO:1903707	negative regulation of hemopoiesis	2/25	155/18670	0.0181291	0.0672232	0.0344116	MYC/TLR3	2
BP	GO:2001236	regulation of extrinsic apoptotic signaling pathway	2/25	155/18670	0.0181291	0.0672232	0.0344116	CYLD/TNFRSF10B	2
BP	GO:0009896	positive regulation of catabolic process	3/25	423/18670	0.0183503	0.0672232	0.0344116	PRKAA2/MAPK9/BCL2L11	3
BP	GO:0032386	regulation of intracellular transport	3/25	423/18670	0.0183503	0.0672232	0.0344116	CAMK2A/TP53/DNM1L	3
BP	GO:0001764	neuron migration	2/25	157/18670	0.0185712	0.0672232	0.0344116	CAMK2A/CAMK2B	2
BP	GO:0021535	cell migration in hindbrain	1/25	14/18670	0.0185908	0.0672232	0.0344116	LEF1	1
BP	GO:0032785	negative regulation of DNA-templated transcription, elongation	1/25	14/18670	0.0185908	0.0672232	0.0344116	EZH2	1
BP	GO:0038166	angiotensin-activated signaling pathway	1/25	14/18670	0.0185908	0.0672232	0.0344116	CAMK2A	1
BP	GO:0045605	negative regulation of epidermal cell differentiation	1/25	14/18670	0.0185908	0.0672232	0.0344116	EZH2	1
BP	GO:0050862	positive regulation of T cell receptor signaling pathway	1/25	14/18670	0.0185908	0.0672232	0.0344116	CYLD	1
BP	GO:0051712	positive regulation of killing of cells of other organism	1/25	14/18670	0.0185908	0.0672232	0.0344116	BCL2L11	1
BP	GO:0070234	positive regulation of T cell apoptotic process	1/25	14/18670	0.0185908	0.0672232	0.0344116	TP53	1
BP	GO:0072216	positive regulation of metanephros development	1/25	14/18670	0.0185908	0.0672232	0.0344116	MYC	1
BP	GO:0090128	regulation of synapse maturation	1/25	14/18670	0.0185908	0.0672232	0.0344116	CAMK2B	1
BP	GO:1900121	negative regulation of receptor binding	1/25	14/18670	0.0185908	0.0672232	0.0344116	LEF1	1
BP	GO:1901722	regulation of cell proliferation involved in kidney development	1/25	14/18670	0.0185908	0.0672232	0.0344116	MYC	1
BP	GO:0009132	nucleoside diphosphate metabolic process	2/25	158/18670	0.018794	0.0673314	0.034467	PRKAA2/TP53	2
BP	GO:0043467	regulation of generation of precursor metabolites and energy	2/25	158/18670	0.018794	0.0673314	0.034467	PRKAA2/TP53	2
BP	GO:0006754	ATP biosynthetic process	2/25	160/18670	0.019243	0.0673314	0.034467	PRKAA2/TP53	2
BP	GO:0046661	male sex differentiation	2/25	160/18670	0.019243	0.0673314	0.034467	TLR3/BCL2L11	2
BP	GO:1903305	regulation of regulated secretory pathway	2/25	160/18670	0.019243	0.0673314	0.034467	CAMK2A/DNM1L	2
BP	GO:0048732	gland development	3/25	434/18670	0.0196328	0.0673314	0.034467	EZH2/BCL2L11/LEF1	3
BP	GO:0050804	modulation of chemical synaptic transmission	3/25	436/18670	0.0198713	0.0673314	0.034467	CAMK2A/CAMK2B/DNM1L	3
BP	GO:0009415	response to water	1/25	15/18670	0.0199059	0.0673314	0.034467	MAPK10	1
BP	GO:0015671	oxygen transport	1/25	15/18670	0.0199059	0.0673314	0.034467	MYC	1
BP	GO:0030812	negative regulation of nucleotide catabolic process	1/25	15/18670	0.0199059	0.0673314	0.034467	TP53	1
BP	GO:0030852	regulation of granulocyte differentiation	1/25	15/18670	0.0199059	0.0673314	0.034467	LEF1	1
BP	GO:0033151	V(D)J recombination	1/25	15/18670	0.0199059	0.0673314	0.034467	LEF1	1
BP	GO:0034349	glial cell apoptotic process	1/25	15/18670	0.0199059	0.0673314	0.034467	TP53	1
BP	GO:0036445	neuronal stem cell division	1/25	15/18670	0.0199059	0.0673314	0.034467	LEF1	1
BP	GO:0045073	regulation of chemokine biosynthetic process	1/25	15/18670	0.0199059	0.0673314	0.034467	TLR3	1
BP	GO:0045898	regulation of RNA polymerase II transcriptional preinitiation complex assembly	1/25	15/18670	0.0199059	0.0673314	0.034467	TP53	1
BP	GO:0048070	regulation of developmental pigmentation	1/25	15/18670	0.0199059	0.0673314	0.034467	BCL2L11	1
BP	GO:0048569	post-embryonic animal organ development	1/25	15/18670	0.0199059	0.0673314	0.034467	BCL2L11	1
BP	GO:0051198	negative regulation of coenzyme metabolic process	1/25	15/18670	0.0199059	0.0673314	0.034467	TP53	1
BP	GO:0051883	killing of cells in other organism involved in symbiotic interaction	1/25	15/18670	0.0199059	0.0673314	0.034467	BCL2L11	1
BP	GO:0055057	neuroblast division	1/25	15/18670	0.0199059	0.0673314	0.034467	LEF1	1
BP	GO:0055089	fatty acid homeostasis	1/25	15/18670	0.0199059	0.0673314	0.034467	PRKAA2	1
BP	GO:0071474	cellular hyperosmotic response	1/25	15/18670	0.0199059	0.0673314	0.034467	MAPK10	1
BP	GO:0071801	regulation of podosome assembly	1/25	15/18670	0.0199059	0.0673314	0.034467	MAPK9	1
BP	GO:0072075	metanephric mesenchyme development	1/25	15/18670	0.0199059	0.0673314	0.034467	MYC	1
BP	GO:0090141	positive regulation of mitochondrial fission	1/25	15/18670	0.0199059	0.0673314	0.034467	DNM1L	1
BP	GO:1900119	positive regulation of execution phase of apoptosis	1/25	15/18670	0.0199059	0.0673314	0.034467	TP53	1
BP	GO:0097479	synaptic vesicle localization	2/25	163/18670	0.0199251	0.0673314	0.034467	CAMK2A/DNM1L	2
BP	GO:0099173	postsynapse organization	2/25	163/18670	0.0199251	0.0673314	0.034467	CAMK2B/DNM1L	2
BP	GO:0099177	regulation of trans-synaptic signaling	3/25	437/18670	0.0199911	0.0674025	0.0345034	CAMK2A/CAMK2B/DNM1L	3
BP	GO:0035821	modification of morphology or physiology of other organism	2/25	164/18670	0.0201546	0.0678011	0.0347075	BCL2L11/LEF1	2
BP	GO:0031497	chromatin assembly	2/25	165/18670	0.0203854	0.0684235	0.0350261	CDKN2A/TP53	2
BP	GO:1901990	regulation of mitotic cell cycle phase transition	3/25	444/18670	0.0208413	0.0688364	0.0352374	CDKN2A/EZH2/TP53	3
BP	GO:0033209	tumor necrosis factor-mediated signaling pathway	2/25	167/18670	0.0208501	0.0688364	0.0352374	CASP1/CYLD	2
BP	GO:0034614	cellular response to reactive oxygen species	2/25	168/18670	0.0210842	0.0688364	0.0352374	EZH2/MAPK9	2
BP	GO:0010225	response to UV-C	1/25	16/18670	0.0212194	0.0688364	0.0352374	TP53	1
BP	GO:0016540	protein autoprocessing	1/25	16/18670	0.0212194	0.0688364	0.0352374	CASP1	1
BP	GO:0021542	dentate gyrus development	1/25	16/18670	0.0212194	0.0688364	0.0352374	LEF1	1
BP	GO:0042033	chemokine biosynthetic process	1/25	16/18670	0.0212194	0.0688364	0.0352374	TLR3	1
BP	GO:0048385	regulation of retinoic acid receptor signaling pathway	1/25	16/18670	0.0212194	0.0688364	0.0352374	EZH2	1
BP	GO:0050755	chemokine metabolic process	1/25	16/18670	0.0212194	0.0688364	0.0352374	TLR3	1
BP	GO:0051503	adenine nucleotide transport	1/25	16/18670	0.0212194	0.0688364	0.0352374	SLC25A4	1
BP	GO:0060965	negative regulation of gene silencing by miRNA	1/25	16/18670	0.0212194	0.0688364	0.0352374	TP53	1
BP	GO:0071380	cellular response to prostaglandin E stimulus	1/25	16/18670	0.0212194	0.0688364	0.0352374	PRKAA2	1
BP	GO:1900242	regulation of synaptic vesicle endocytosis	1/25	16/18670	0.0212194	0.0688364	0.0352374	DNM1L	1
BP	GO:1902001	fatty acid transmembrane transport	1/25	16/18670	0.0212194	0.0688364	0.0352374	PRKAA2	1
BP	GO:0007269	neurotransmitter secretion	2/25	169/18670	0.0213194	0.0688364	0.0352374	CAMK2A/DNM1L	2
BP	GO:0018394	peptidyl-lysine acetylation	2/25	169/18670	0.0213194	0.0688364	0.0352374	PRKAA2/LEF1	2
BP	GO:0038095	Fc-epsilon receptor signaling pathway	2/25	169/18670	0.0213194	0.0688364	0.0352374	MAPK9/MAPK10	2
BP	GO:0009314	response to radiation	3/25	448/18670	0.0213361	0.0688364	0.0352374	MYC/MAPK10/TP53	3
BP	GO:0099643	signal release from synapse	2/25	170/18670	0.0215557	0.0693953	0.0355235	CAMK2A/DNM1L	2
BP	GO:0009206	purine ribonucleoside triphosphate biosynthetic process	2/25	171/18670	0.021793	0.0695445	0.0355999	PRKAA2/TP53	2
BP	GO:0045088	regulation of innate immune response	3/25	452/18670	0.0218373	0.0695445	0.0355999	CYLD/TLR3/TYRO3	3
BP	GO:0009145	purine nucleoside triphosphate biosynthetic process	2/25	172/18670	0.0220315	0.0695445	0.0355999	PRKAA2/TP53	2
BP	GO:0021543	pallium development	2/25	172/18670	0.0220315	0.0695445	0.0355999	EZH2/LEF1	2
BP	GO:0051262	protein tetramerization	2/25	172/18670	0.0220315	0.0695445	0.0355999	TP53/DNM1L	2
BP	GO:1904951	positive regulation of establishment of protein localization	3/25	456/18670	0.0223451	0.0695445	0.0355999	CASP1/TP53/DNM1L	3
BP	GO:0006089	lactate metabolic process	1/25	17/18670	0.0225311	0.0695445	0.0355999	TP53	1
BP	GO:0006978	DNA damage response, signal transduction by p53 class mediator resulting in transcription of p21 class mediator	1/25	17/18670	0.0225311	0.0695445	0.0355999	TP53	1
BP	GO:0008340	determination of adult lifespan	1/25	17/18670	0.0225311	0.0695445	0.0355999	TP53	1
BP	GO:0010744	positive regulation of macrophage derived foam cell differentiation	1/25	17/18670	0.0225311	0.0695445	0.0355999	MAPK9	1
BP	GO:0015868	purine ribonucleotide transport	1/25	17/18670	0.0225311	0.0695445	0.0355999	SLC25A4	1
BP	GO:0030540	female genitalia development	1/25	17/18670	0.0225311	0.0695445	0.0355999	TYRO3	1
BP	GO:0043923	positive regulation by host of viral transcription	1/25	17/18670	0.0225311	0.0695445	0.0355999	LEF1	1
BP	GO:0045072	regulation of interferon-gamma biosynthetic process	1/25	17/18670	0.0225311	0.0695445	0.0355999	TLR3	1
BP	GO:0048311	mitochondrion distribution	1/25	17/18670	0.0225311	0.0695445	0.0355999	DNM1L	1
BP	GO:0051709	regulation of killing of cells of other organism	1/25	17/18670	0.0225311	0.0695445	0.0355999	BCL2L11	1
BP	GO:0051818	disruption of cells of other organism involved in symbiotic interaction	1/25	17/18670	0.0225311	0.0695445	0.0355999	BCL2L11	1
BP	GO:0071360	cellular response to exogenous dsRNA	1/25	17/18670	0.0225311	0.0695445	0.0355999	TLR3	1
BP	GO:0071850	mitotic cell cycle arrest	1/25	17/18670	0.0225311	0.0695445	0.0355999	TP53	1
BP	GO:1901524	regulation of mitophagy	1/25	17/18670	0.0225311	0.0695445	0.0355999	TP53	1
BP	GO:0062012	regulation of small molecule metabolic process	3/25	459/18670	0.0227302	0.0700147	0.0358406	PRKAA2/TP53/DNM1L	3
BP	GO:0001959	regulation of cytokine-mediated signaling pathway	2/25	177/18670	0.0232403	0.0705341	0.0361065	CASP1/CYLD	2
BP	GO:0009201	ribonucleoside triphosphate biosynthetic process	2/25	177/18670	0.0232403	0.0705341	0.0361065	PRKAA2/TP53	2
BP	GO:0002683	negative regulation of immune system process	3/25	463/18670	0.0232494	0.0705341	0.0361065	MYC/TLR3/TYRO3	3
BP	GO:0042110	T cell activation	3/25	464/18670	0.0233802	0.0705341	0.0361065	CYLD/TP53/LEF1	3
BP	GO:0003012	muscle system process	3/25	465/18670	0.0235114	0.0705341	0.0361065	CAMK2B/CAMK2G/EZH2	3
BP	GO:0048736	appendage development	2/25	179/18670	0.0237314	0.0705341	0.0361065	BCL2L11/LEF1	2
BP	GO:0060173	limb development	2/25	179/18670	0.0237314	0.0705341	0.0361065	BCL2L11/LEF1	2
BP	GO:0007252	I-kappaB phosphorylation	1/25	18/18670	0.0238412	0.0705341	0.0361065	TLR3	1
BP	GO:0015865	purine nucleotide transport	1/25	18/18670	0.0238412	0.0705341	0.0361065	SLC25A4	1
BP	GO:0031065	positive regulation of histone deacetylation	1/25	18/18670	0.0238412	0.0705341	0.0361065	TP53	1
BP	GO:0042095	interferon-gamma biosynthetic process	1/25	18/18670	0.0238412	0.0705341	0.0361065	TLR3	1
BP	GO:0042772	DNA damage response, signal transduction resulting in transcription	1/25	18/18670	0.0238412	0.0705341	0.0361065	TP53	1
BP	GO:0045683	negative regulation of epidermis development	1/25	18/18670	0.0238412	0.0705341	0.0361065	EZH2	1
BP	GO:0048339	paraxial mesoderm development	1/25	18/18670	0.0238412	0.0705341	0.0361065	LEF1	1
BP	GO:0051782	negative regulation of cell division	1/25	18/18670	0.0238412	0.0705341	0.0361065	MYC	1
BP	GO:0060546	negative regulation of necroptotic process	1/25	18/18670	0.0238412	0.0705341	0.0361065	SLC25A4	1
BP	GO:0070230	positive regulation of lymphocyte apoptotic process	1/25	18/18670	0.0238412	0.0705341	0.0361065	TP53	1
BP	GO:0098877	neurotransmitter receptor transport to plasma membrane	1/25	18/18670	0.0238412	0.0705341	0.0361065	MAPK10	1
BP	GO:0098969	neurotransmitter receptor transport to postsynaptic membrane	1/25	18/18670	0.0238412	0.0705341	0.0361065	MAPK10	1
BP	GO:2000647	negative regulation of stem cell proliferation	1/25	18/18670	0.0238412	0.0705341	0.0361065	TP53	1
BP	GO:1901796	regulation of signal transduction by p53 class mediator	2/25	180/18670	0.0239785	0.0708006	0.0362429	PRKAA2/TP53	2
BP	GO:0002285	lymphocyte activation involved in immune response	2/25	181/18670	0.0242268	0.0713927	0.036546	TP53/LEF1	2
BP	GO:0050708	regulation of protein secretion	3/25	472/18670	0.0244414	0.0713986	0.036549	SLC25A4/CASP1/DNM1L	3
BP	GO:0006338	chromatin remodeling	2/25	182/18670	0.0244761	0.0713986	0.036549	CDKN2A/MYC	2
BP	GO:0009166	nucleotide catabolic process	2/25	182/18670	0.0244761	0.0713986	0.036549	PRKAA2/TP53	2
BP	GO:0061138	morphogenesis of a branching epithelium	2/25	182/18670	0.0244761	0.0713986	0.036549	MYC/LEF1	2
BP	GO:0050769	positive regulation of neurogenesis	3/25	474/18670	0.0247108	0.0713986	0.036549	CAMK2B/EZH2/DNM1L	3
BP	GO:0009127	purine nucleoside monophosphate biosynthetic process	2/25	183/18670	0.0247264	0.0713986	0.036549	PRKAA2/TP53	2
BP	GO:0009168	purine ribonucleoside monophosphate biosynthetic process	2/25	183/18670	0.0247264	0.0713986	0.036549	PRKAA2/TP53	2
BP	GO:0015669	gas transport	1/25	19/18670	0.0251496	0.0713986	0.036549	MYC	1
BP	GO:0034063	stress granule assembly	1/25	19/18670	0.0251496	0.0713986	0.036549	PRKAA2	1
BP	GO:0034138	toll-like receptor 3 signaling pathway	1/25	19/18670	0.0251496	0.0713986	0.036549	TLR3	1
BP	GO:0045063	T-helper 1 cell differentiation	1/25	19/18670	0.0251496	0.0713986	0.036549	LEF1	1
BP	GO:0060149	negative regulation of posttranscriptional gene silencing	1/25	19/18670	0.0251496	0.0713986	0.036549	TP53	1
BP	GO:0060438	trachea development	1/25	19/18670	0.0251496	0.0713986	0.036549	LEF1	1
BP	GO:0060967	negative regulation of gene silencing by RNA	1/25	19/18670	0.0251496	0.0713986	0.036549	TP53	1
BP	GO:0071800	podosome assembly	1/25	19/18670	0.0251496	0.0713986	0.036549	MAPK9	1
BP	GO:0072074	kidney mesenchyme development	1/25	19/18670	0.0251496	0.0713986	0.036549	MYC	1
BP	GO:1903540	establishment of protein localization to postsynaptic membrane	1/25	19/18670	0.0251496	0.0713986	0.036549	MAPK10	1
BP	GO:1903798	regulation of production of miRNAs involved in gene silencing by miRNA	1/25	19/18670	0.0251496	0.0713986	0.036549	TP53	1
BP	GO:0007369	gastrulation	2/25	185/18670	0.0252304	0.0713986	0.036549	TP53/LEF1	2
BP	GO:0046328	regulation of JNK cascade	2/25	185/18670	0.0252304	0.0713986	0.036549	CYLD/TLR3	2
BP	GO:1903708	positive regulation of hemopoiesis	2/25	185/18670	0.0252304	0.0713986	0.036549	CYLD/LEF1	2
BP	GO:0030308	negative regulation of cell growth	2/25	186/18670	0.0254839	0.0718354	0.0367726	CDKN2A/TP53	2
BP	GO:0070507	regulation of microtubule cytoskeleton organization	2/25	186/18670	0.0254839	0.0718354	0.0367726	CYLD/PRKAA2	2
BP	GO:1901987	regulation of cell cycle phase transition	3/25	480/18670	0.0255287	0.0718354	0.0367726	CDKN2A/EZH2/TP53	3
BP	GO:0048167	regulation of synaptic plasticity	2/25	187/18670	0.0257385	0.0721516	0.0369345	CAMK2A/CAMK2B	2
BP	GO:0009142	nucleoside triphosphate biosynthetic process	2/25	188/18670	0.0259942	0.0721516	0.0369345	PRKAA2/TP53	2
BP	GO:0043902	positive regulation of multi-organism process	2/25	188/18670	0.0259942	0.0721516	0.0369345	BCL2L11/LEF1	2
BP	GO:1901292	nucleoside phosphate catabolic process	2/25	188/18670	0.0259942	0.0721516	0.0369345	PRKAA2/TP53	2
BP	GO:0016049	cell growth	3/25	484/18670	0.0260821	0.0721516	0.0369345	CDKN2A/TP53/LEF1	3
BP	GO:0050727	regulation of inflammatory response	3/25	485/18670	0.0262215	0.0721516	0.0369345	CYLD/TLR3/TYRO3	3
BP	GO:0032042	mitochondrial DNA metabolic process	1/25	20/18670	0.0264563	0.0721516	0.0369345	TP53	1
BP	GO:0032462	regulation of protein homooligomerization	1/25	20/18670	0.0264563	0.0721516	0.0369345	BCL2L11	1
BP	GO:0034393	positive regulation of smooth muscle cell apoptotic process	1/25	20/18670	0.0264563	0.0721516	0.0369345	CDKN2A	1
BP	GO:0035458	cellular response to interferon-beta	1/25	20/18670	0.0264563	0.0721516	0.0369345	TLR3	1
BP	GO:0043369	CD4-positive or CD8-positive, alpha-beta T cell lineage commitment	1/25	20/18670	0.0264563	0.0721516	0.0369345	CYLD	1
BP	GO:0043586	tongue development	1/25	20/18670	0.0264563	0.0721516	0.0369345	LEF1	1
BP	GO:0045655	regulation of monocyte differentiation	1/25	20/18670	0.0264563	0.0721516	0.0369345	MYC	1
BP	GO:0060261	positive regulation of transcription initiation from RNA polymerase II promoter	1/25	20/18670	0.0264563	0.0721516	0.0369345	TP53	1
BP	GO:0070828	heterochromatin organization	1/25	20/18670	0.0264563	0.0721516	0.0369345	CDKN2A	1
BP	GO:2000774	positive regulation of cellular senescence	1/25	20/18670	0.0264563	0.0721516	0.0369345	CDKN2A	1
BP	GO:0060759	regulation of response to cytokine stimulus	2/25	190/18670	0.0265086	0.0721516	0.0369345	CASP1/CYLD	2
BP	GO:0071248	cellular response to metal ion	2/25	190/18670	0.0265086	0.0721516	0.0369345	PRKAA2/MAPK9	2
BP	GO:0006333	chromatin assembly or disassembly	2/25	191/18670	0.0267674	0.0724607	0.0370927	CDKN2A/TP53	2
BP	GO:0042594	response to starvation	2/25	191/18670	0.0267674	0.0724607	0.0370927	PRKAA2/TP53	2
BP	GO:0071478	cellular response to radiation	2/25	191/18670	0.0267674	0.0724607	0.0370927	MYC/TP53	2
BP	GO:0099504	synaptic vesicle cycle	2/25	194/18670	0.0275499	0.0735551	0.0376529	CAMK2A/DNM1L	2
BP	GO:0001779	natural killer cell differentiation	1/25	21/18670	0.0277613	0.0735551	0.0376529	TYRO3	1
BP	GO:0001956	positive regulation of neurotransmitter secretion	1/25	21/18670	0.0277613	0.0735551	0.0376529	DNM1L	1
BP	GO:0032674	regulation of interleukin-5 production	1/25	21/18670	0.0277613	0.0735551	0.0376529	LEF1	1
BP	GO:0032986	protein-DNA complex disassembly	1/25	21/18670	0.0277613	0.0735551	0.0376529	MYC	1
BP	GO:0043153	entrainment of circadian clock by photoperiod	1/25	21/18670	0.0277613	0.0735551	0.0376529	TP53	1
BP	GO:0046827	positive regulation of protein export from nucleus	1/25	21/18670	0.0277613	0.0735551	0.0376529	TP53	1
BP	GO:0060713	labyrinthine layer morphogenesis	1/25	21/18670	0.0277613	0.0735551	0.0376529	LEF1	1
BP	GO:0070584	mitochondrion morphogenesis	1/25	21/18670	0.0277613	0.0735551	0.0376529	DNM1L	1
BP	GO:0070734	histone H3-K27 methylation	1/25	21/18670	0.0277613	0.0735551	0.0376529	EZH2	1
BP	GO:0070920	regulation of production of small RNA involved in gene silencing by RNA	1/25	21/18670	0.0277613	0.0735551	0.0376529	TP53	1
BP	GO:0072111	cell proliferation involved in kidney development	1/25	21/18670	0.0277613	0.0735551	0.0376529	MYC	1
BP	GO:0001763	morphogenesis of a branching structure	2/25	196/18670	0.0280768	0.0741222	0.0379432	MYC/LEF1	2
BP	GO:0071897	DNA biosynthetic process	2/25	196/18670	0.0280768	0.0741222	0.0379432	MYC/TP53	2
BP	GO:0010975	regulation of neuron projection development	3/25	499/18670	0.0282156	0.0741222	0.0379432	CAMK2B/EZH2/DNM1L	3
BP	GO:0031667	response to nutrient levels	3/25	499/18670	0.0282156	0.0741222	0.0379432	PRKAA2/TP53/DNM1L	3
BP	GO:0009156	ribonucleoside monophosphate biosynthetic process	2/25	197/18670	0.0283418	0.0741222	0.0379432	PRKAA2/TP53	2
BP	GO:0002791	regulation of peptide secretion	3/25	500/18670	0.028361	0.0741222	0.0379432	SLC25A4/CASP1/DNM1L	3
BP	GO:0000423	mitophagy	1/25	22/18670	0.0290646	0.0741222	0.0379432	TP53	1
BP	GO:0005980	glycogen catabolic process	1/25	22/18670	0.0290646	0.0741222	0.0379432	PYGL	1
BP	GO:0006925	inflammatory cell apoptotic process	1/25	22/18670	0.0290646	0.0741222	0.0379432	CDKN2A	1
BP	GO:0008053	mitochondrial fusion	1/25	22/18670	0.0290646	0.0741222	0.0379432	DNM1L	1
BP	GO:0032634	interleukin-5 production	1/25	22/18670	0.0290646	0.0741222	0.0379432	LEF1	1
BP	GO:0032656	regulation of interleukin-13 production	1/25	22/18670	0.0290646	0.0741222	0.0379432	LEF1	1
BP	GO:0032727	positive regulation of interferon-alpha production	1/25	22/18670	0.0290646	0.0741222	0.0379432	TLR3	1
BP	GO:0034643	establishment of mitochondrion localization, microtubule-mediated	1/25	22/18670	0.0290646	0.0741222	0.0379432	UCHL1	1
BP	GO:0047497	mitochondrion transport along microtubule	1/25	22/18670	0.0290646	0.0741222	0.0379432	UCHL1	1
BP	GO:0051195	negative regulation of cofactor metabolic process	1/25	22/18670	0.0290646	0.0741222	0.0379432	TP53	1
BP	GO:0060547	negative regulation of necrotic cell death	1/25	22/18670	0.0290646	0.0741222	0.0379432	SLC25A4	1
BP	GO:0071359	cellular response to dsRNA	1/25	22/18670	0.0290646	0.0741222	0.0379432	TLR3	1
BP	GO:0071379	cellular response to prostaglandin stimulus	1/25	22/18670	0.0290646	0.0741222	0.0379432	PRKAA2	1
BP	GO:0090312	positive regulation of protein deacetylation	1/25	22/18670	0.0290646	0.0741222	0.0379432	TP53	1
BP	GO:1901522	positive regulation of transcription from RNA polymerase II promoter involved in cellular response to chemical stimulus	1/25	22/18670	0.0290646	0.0741222	0.0379432	TP53	1
BP	GO:1904666	regulation of ubiquitin protein ligase activity	1/25	22/18670	0.0290646	0.0741222	0.0379432	DNM1L	1
BP	GO:0006473	protein acetylation	2/25	204/18670	0.0302249	0.0762724	0.0390439	PRKAA2/LEF1	2
BP	GO:0031396	regulation of protein ubiquitination	2/25	204/18670	0.0302249	0.0762724	0.0390439	MAPK9/DNM1L	2
BP	GO:0009251	glucan catabolic process	1/25	23/18670	0.0303663	0.0762724	0.0390439	PYGL	1
BP	GO:0034123	positive regulation of toll-like receptor signaling pathway	1/25	23/18670	0.0303663	0.0762724	0.0390439	TLR3	1
BP	GO:0034695	response to prostaglandin E	1/25	23/18670	0.0303663	0.0762724	0.0390439	PRKAA2	1
BP	GO:0045821	positive regulation of glycolytic process	1/25	23/18670	0.0303663	0.0762724	0.0390439	PRKAA2	1
BP	GO:0072215	regulation of metanephros development	1/25	23/18670	0.0303663	0.0762724	0.0390439	MYC	1
BP	GO:0090140	regulation of mitochondrial fission	1/25	23/18670	0.0303663	0.0762724	0.0390439	DNM1L	1
BP	GO:2000637	positive regulation of gene silencing by miRNA	1/25	23/18670	0.0303663	0.0762724	0.0390439	TP53	1
BP	GO:0006109	regulation of carbohydrate metabolic process	2/25	206/18670	0.030772	0.077162	0.0394993	PRKAA2/TP53	2
BP	GO:0030073	insulin secretion	2/25	207/18670	0.0310471	0.0775918	0.0397193	SLC25A4/CAMK2G	2
BP	GO:0071456	cellular response to hypoxia	2/25	207/18670	0.0310471	0.0775918	0.0397193	MYC/TP53	2
BP	GO:0009124	nucleoside monophosphate biosynthetic process	2/25	208/18670	0.0313231	0.0778398	0.0398462	PRKAA2/TP53	2
BP	GO:0051701	interaction with host	2/25	209/18670	0.0316001	0.0778398	0.0398462	TYRO3/BCL2L11	2
BP	GO:0001783	B cell apoptotic process	1/25	24/18670	0.0316663	0.0778398	0.0398462	BCL2L11	1
BP	GO:0006862	nucleotide transport	1/25	24/18670	0.0316663	0.0778398	0.0398462	SLC25A4	1
BP	GO:0014850	response to muscle activity	1/25	24/18670	0.0316663	0.0778398	0.0398462	PRKAA2	1
BP	GO:0050857	positive regulation of antigen receptor-mediated signaling pathway	1/25	24/18670	0.0316663	0.0778398	0.0398462	CYLD	1
BP	GO:0060148	positive regulation of posttranscriptional gene silencing	1/25	24/18670	0.0316663	0.0778398	0.0398462	TP53	1
BP	GO:0062009	secondary palate development	1/25	24/18670	0.0316663	0.0778398	0.0398462	LEF1	1
BP	GO:1903421	regulation of synaptic vesicle recycling	1/25	24/18670	0.0316663	0.0778398	0.0398462	DNM1L	1
BP	GO:2000178	negative regulation of neural precursor cell proliferation	1/25	24/18670	0.0316663	0.0778398	0.0398462	TP53	1
BP	GO:0006323	DNA packaging	2/25	210/18670	0.0318781	0.078232	0.0400471	CDKN2A/TP53	2
BP	GO:0002053	positive regulation of mesenchymal cell proliferation	1/25	25/18670	0.0329646	0.0790414	0.0404614	MYC	1
BP	GO:0009299	mRNA transcription	1/25	25/18670	0.0329646	0.0790414	0.0404614	TP53	1
BP	GO:0009648	photoperiodism	1/25	25/18670	0.0329646	0.0790414	0.0404614	TP53	1
BP	GO:0019054	modulation by virus of host process	1/25	25/18670	0.0329646	0.0790414	0.0404614	BCL2L11	1
BP	GO:0030813	positive regulation of nucleotide catabolic process	1/25	25/18670	0.0329646	0.0790414	0.0404614	PRKAA2	1
BP	GO:0032616	interleukin-13 production	1/25	25/18670	0.0329646	0.0790414	0.0404614	LEF1	1
BP	GO:0044247	cellular polysaccharide catabolic process	1/25	25/18670	0.0329646	0.0790414	0.0404614	PYGL	1
BP	GO:0045956	positive regulation of calcium ion-dependent exocytosis	1/25	25/18670	0.0329646	0.0790414	0.0404614	DNM1L	1
BP	GO:0048103	somatic stem cell division	1/25	25/18670	0.0329646	0.0790414	0.0404614	LEF1	1
BP	GO:0051197	positive regulation of coenzyme metabolic process	1/25	25/18670	0.0329646	0.0790414	0.0404614	PRKAA2	1
BP	GO:0051654	establishment of mitochondrion localization	1/25	25/18670	0.0329646	0.0790414	0.0404614	UCHL1	1
BP	GO:1900101	regulation of endoplasmic reticulum unfolded protein response	1/25	25/18670	0.0329646	0.0790414	0.0404614	BCL2L11	1
BP	GO:1904385	cellular response to angiotensin	1/25	25/18670	0.0329646	0.0790414	0.0404614	CAMK2A	1
BP	GO:0015893	drug transport	2/25	214/18670	0.0329999	0.0790414	0.0404614	SLC25A4/MYC	2
BP	GO:2001020	regulation of response to DNA damage stimulus	2/25	214/18670	0.0329999	0.0790414	0.0404614	MYC/TP53	2
BP	GO:0032388	positive regulation of intracellular transport	2/25	215/18670	0.0332828	0.0795916	0.040743	TP53/DNM1L	2
BP	GO:0008406	gonad development	2/25	217/18670	0.0338515	0.0800141	0.0409593	TLR3/BCL2L11	2
BP	GO:0017157	regulation of exocytosis	2/25	217/18670	0.0338515	0.0800141	0.0409593	CAMK2A/DNM1L	2
BP	GO:0043393	regulation of protein binding	2/25	217/18670	0.0338515	0.0800141	0.0409593	CYLD/LEF1	2
BP	GO:0071241	cellular response to inorganic substance	2/25	217/18670	0.0338515	0.0800141	0.0409593	PRKAA2/MAPK9	2
BP	GO:0032886	regulation of microtubule-based process	2/25	218/18670	0.0341372	0.0800141	0.0409593	CYLD/PRKAA2	2
BP	GO:0050807	regulation of synapse organization	2/25	218/18670	0.0341372	0.0800141	0.0409593	CAMK2B/DNM1L	2
BP	GO:0048169	regulation of long-term neuronal synaptic plasticity	1/25	26/18670	0.0342612	0.0800141	0.0409593	CAMK2B	1
BP	GO:0060074	synapse maturation	1/25	26/18670	0.0342612	0.0800141	0.0409593	CAMK2B	1
BP	GO:0060669	embryonic placenta morphogenesis	1/25	26/18670	0.0342612	0.0800141	0.0409593	LEF1	1
BP	GO:0099632	protein transport within plasma membrane	1/25	26/18670	0.0342612	0.0800141	0.0409593	MAPK10	1
BP	GO:0099637	neurotransmitter receptor transport	1/25	26/18670	0.0342612	0.0800141	0.0409593	MAPK10	1
BP	GO:1900120	regulation of receptor binding	1/25	26/18670	0.0342612	0.0800141	0.0409593	LEF1	1
BP	GO:1900739	regulation of protein insertion into mitochondrial membrane involved in apoptotic signaling pathway	1/25	26/18670	0.0342612	0.0800141	0.0409593	TP53	1
BP	GO:1900740	positive regulation of protein insertion into mitochondrial membrane involved in apoptotic signaling pathway	1/25	26/18670	0.0342612	0.0800141	0.0409593	TP53	1
BP	GO:1903579	negative regulation of ATP metabolic process	1/25	26/18670	0.0342612	0.0800141	0.0409593	TP53	1
BP	GO:0009952	anterior/posterior pattern specification	2/25	219/18670	0.034424	0.0801441	0.0410259	TP53/LEF1	2
BP	GO:0048762	mesenchymal cell differentiation	2/25	219/18670	0.034424	0.0801441	0.0410259	EZH2/LEF1	2
BP	GO:0043903	regulation of symbiosis, encompassing mutualism through parasitism	2/25	222/18670	0.0352899	0.081568	0.0417548	BCL2L11/LEF1	2
BP	GO:0000272	polysaccharide catabolic process	1/25	27/18670	0.0355562	0.081568	0.0417548	PYGL	1
BP	GO:0009649	entrainment of circadian clock	1/25	27/18670	0.0355562	0.081568	0.0417548	TP53	1
BP	GO:0009651	response to salt stress	1/25	27/18670	0.0355562	0.081568	0.0417548	TP53	1
BP	GO:0032673	regulation of interleukin-4 production	1/25	27/18670	0.0355562	0.081568	0.0417548	LEF1	1
BP	GO:0043921	modulation by host of viral transcription	1/25	27/18670	0.0355562	0.081568	0.0417548	LEF1	1
BP	GO:0045671	negative regulation of osteoclast differentiation	1/25	27/18670	0.0355562	0.081568	0.0417548	TLR3	1
BP	GO:0052472	modulation by host of symbiont transcription	1/25	27/18670	0.0355562	0.081568	0.0417548	LEF1	1
BP	GO:2000144	positive regulation of DNA-templated transcription, initiation	1/25	27/18670	0.0355562	0.081568	0.0417548	TP53	1
BP	GO:0045137	development of primary sexual characteristics	2/25	223/18670	0.0355804	0.081568	0.0417548	TLR3/BCL2L11	2
BP	GO:0007160	cell-matrix adhesion	2/25	225/18670	0.0361644	0.0827799	0.0423751	CDKN2A/BCL2L11	2
BP	GO:0034404	nucleobase-containing small molecule biosynthetic process	2/25	226/18670	0.0364577	0.0829529	0.0424637	PRKAA2/TP53	2
BP	GO:0050803	regulation of synapse structure or activity	2/25	227/18670	0.036752	0.0829529	0.0424637	CAMK2B/DNM1L	2
BP	GO:0032647	regulation of interferon-alpha production	1/25	28/18670	0.0368495	0.0829529	0.0424637	TLR3	1
BP	GO:0035456	response to interferon-beta	1/25	28/18670	0.0368495	0.0829529	0.0424637	TLR3	1
BP	GO:0045577	regulation of B cell differentiation	1/25	28/18670	0.0368495	0.0829529	0.0424637	CYLD	1
BP	GO:0051123	RNA polymerase II preinitiation complex assembly	1/25	28/18670	0.0368495	0.0829529	0.0424637	TP53	1
BP	GO:0052312	modulation of transcription in other organism involved in symbiotic interaction	1/25	28/18670	0.0368495	0.0829529	0.0424637	LEF1	1
BP	GO:0060260	regulation of transcription initiation from RNA polymerase II promoter	1/25	28/18670	0.0368495	0.0829529	0.0424637	TP53	1
BP	GO:0071168	protein localization to chromatin	1/25	28/18670	0.0368495	0.0829529	0.0424637	EZH2	1
BP	GO:1900543	negative regulation of purine nucleotide metabolic process	1/25	28/18670	0.0368495	0.0829529	0.0424637	TP53	1
BP	GO:1990776	response to angiotensin	1/25	28/18670	0.0368495	0.0829529	0.0424637	CAMK2A	1
BP	GO:1903320	regulation of protein modification by small protein conjugation or removal	2/25	231/18670	0.0379386	0.0847141	0.0433652	MAPK9/DNM1L	2
BP	GO:0007628	adult walking behavior	1/25	29/18670	0.0381411	0.0847141	0.0433652	UCHL1	1
BP	GO:0010390	histone monoubiquitination	1/25	29/18670	0.0381411	0.0847141	0.0433652	UHRF1	1
BP	GO:0031063	regulation of histone deacetylation	1/25	29/18670	0.0381411	0.0847141	0.0433652	TP53	1
BP	GO:0033032	regulation of myeloid cell apoptotic process	1/25	29/18670	0.0381411	0.0847141	0.0433652	CDKN2A	1
BP	GO:0035666	TRIF-dependent toll-like receptor signaling pathway	1/25	29/18670	0.0381411	0.0847141	0.0433652	TLR3	1
BP	GO:0044030	regulation of DNA methylation	1/25	29/18670	0.0381411	0.0847141	0.0433652	MYC	1
BP	GO:0044068	modulation by symbiont of host cellular process	1/25	29/18670	0.0381411	0.0847141	0.0433652	BCL2L11	1
BP	GO:0045980	negative regulation of nucleotide metabolic process	1/25	29/18670	0.0381411	0.0847141	0.0433652	TP53	1
BP	GO:0000302	response to reactive oxygen species	2/25	232/18670	0.0382375	0.0848023	0.0434104	EZH2/MAPK9	2
BP	GO:0006469	negative regulation of protein kinase activity	2/25	235/18670	0.0391399	0.0862988	0.0441765	CDKN2A/UCHL1	2
BP	GO:0001782	B cell homeostasis	1/25	30/18670	0.0394311	0.0862988	0.0441765	BCL2L11	1
BP	GO:0010743	regulation of macrophage derived foam cell differentiation	1/25	30/18670	0.0394311	0.0862988	0.0441765	MAPK9	1
BP	GO:0032607	interferon-alpha production	1/25	30/18670	0.0394311	0.0862988	0.0441765	TLR3	1
BP	GO:0032728	positive regulation of interferon-beta production	1/25	30/18670	0.0394311	0.0862988	0.0441765	TLR3	1
BP	GO:0034243	regulation of transcription elongation from RNA polymerase II promoter	1/25	30/18670	0.0394311	0.0862988	0.0441765	EZH2	1
BP	GO:0048384	retinoic acid receptor signaling pathway	1/25	30/18670	0.0394311	0.0862988	0.0441765	EZH2	1
BP	GO:0071480	cellular response to gamma radiation	1/25	30/18670	0.0394311	0.0862988	0.0441765	TP53	1
BP	GO:0097421	liver regeneration	1/25	30/18670	0.0394311	0.0862988	0.0441765	EZH2	1
BP	GO:0003299	muscle hypertrophy in response to stress	1/25	31/18670	0.0407194	0.0880882	0.0450924	EZH2	1
BP	GO:0010165	response to X-ray	1/25	31/18670	0.0407194	0.0880882	0.0450924	TP53	1
BP	GO:0014887	cardiac muscle adaptation	1/25	31/18670	0.0407194	0.0880882	0.0450924	EZH2	1
BP	GO:0014898	cardiac muscle hypertrophy in response to stress	1/25	31/18670	0.0407194	0.0880882	0.0450924	EZH2	1
BP	GO:0034694	response to prostaglandin	1/25	31/18670	0.0407194	0.0880882	0.0450924	PRKAA2	1
BP	GO:0090659	walking behavior	1/25	31/18670	0.0407194	0.0880882	0.0450924	UCHL1	1
BP	GO:1902253	regulation of intrinsic apoptotic signaling pathway by p53 class mediator	1/25	31/18670	0.0407194	0.0880882	0.0450924	TP53	1
BP	GO:1902895	positive regulation of pri-miRNA transcription by RNA polymerase II	1/25	31/18670	0.0407194	0.0880882	0.0450924	TP53	1
BP	GO:0038093	Fc receptor signaling pathway	2/25	241/18670	0.0409691	0.0883728	0.0452381	MAPK9/MAPK10	2
BP	GO:0042593	glucose homeostasis	2/25	241/18670	0.0409691	0.0883728	0.0452381	PRKAA2/PYGL	2
BP	GO:0033500	carbohydrate homeostasis	2/25	242/18670	0.0412771	0.0889091	0.0455127	PRKAA2/PYGL	2
BP	GO:0001569	branching involved in blood vessel morphogenesis	1/25	32/18670	0.0420061	0.089833	0.0459856	LEF1	1
BP	GO:0006739	NADP metabolic process	1/25	32/18670	0.0420061	0.089833	0.0459856	TP53I3	1
BP	GO:0060325	face morphogenesis	1/25	32/18670	0.0420061	0.089833	0.0459856	LEF1	1
BP	GO:0071353	cellular response to interleukin-4	1/25	32/18670	0.0420061	0.089833	0.0459856	LEF1	1
BP	GO:1902235	regulation of endoplasmic reticulum stress-induced intrinsic apoptotic signaling pathway	1/25	32/18670	0.0420061	0.089833	0.0459856	BCL2L11	1
BP	GO:0043543	protein acylation	2/25	248/18670	0.0431438	0.0900094	0.0460759	PRKAA2/LEF1	2
BP	GO:0046434	organophosphate catabolic process	2/25	248/18670	0.0431438	0.0900094	0.0460759	PRKAA2/TP53	2
BP	GO:0002756	MyD88-independent toll-like receptor signaling pathway	1/25	33/18670	0.0432911	0.0900094	0.0460759	TLR3	1
BP	GO:0009303	rRNA transcription	1/25	33/18670	0.0432911	0.0900094	0.0460759	TP53	1
BP	GO:0010464	regulation of mesenchymal cell proliferation	1/25	33/18670	0.0432911	0.0900094	0.0460759	MYC	1
BP	GO:0016242	negative regulation of macroautophagy	1/25	33/18670	0.0432911	0.0900094	0.0460759	TP53	1
BP	GO:0030851	granulocyte differentiation	1/25	33/18670	0.0432911	0.0900094	0.0460759	LEF1	1
BP	GO:0032633	interleukin-4 production	1/25	33/18670	0.0432911	0.0900094	0.0460759	LEF1	1
BP	GO:0033028	myeloid cell apoptotic process	1/25	33/18670	0.0432911	0.0900094	0.0460759	CDKN2A	1
BP	GO:0036003	positive regulation of transcription from RNA polymerase II promoter in response to stress	1/25	33/18670	0.0432911	0.0900094	0.0460759	TP53	1
BP	GO:0042755	eating behavior	1/25	33/18670	0.0432911	0.0900094	0.0460759	UCHL1	1
BP	GO:0045736	negative regulation of cyclin-dependent protein serine/threonine kinase activity	1/25	33/18670	0.0432911	0.0900094	0.0460759	CDKN2A	1
BP	GO:0048536	spleen development	1/25	33/18670	0.0432911	0.0900094	0.0460759	BCL2L11	1
BP	GO:0050718	positive regulation of interleukin-1 beta secretion	1/25	33/18670	0.0432911	0.0900094	0.0460759	CASP1	1
BP	GO:0051194	positive regulation of cofactor metabolic process	1/25	33/18670	0.0432911	0.0900094	0.0460759	PRKAA2	1
BP	GO:0070232	regulation of T cell apoptotic process	1/25	33/18670	0.0432911	0.0900094	0.0460759	TP53	1
BP	GO:0070536	protein K63-linked deubiquitination	1/25	33/18670	0.0432911	0.0900094	0.0460759	CYLD	1
BP	GO:1901223	negative regulation of NIK/NF-kappaB signaling	1/25	33/18670	0.0432911	0.0900094	0.0460759	CYLD	1
BP	GO:1902692	regulation of neuroblast proliferation	1/25	33/18670	0.0432911	0.0900094	0.0460759	TP53	1
BP	GO:2000758	positive regulation of peptidyl-lysine acetylation	1/25	33/18670	0.0432911	0.0900094	0.0460759	PRKAA2	1
BP	GO:0045926	negative regulation of growth	2/25	249/18670	0.0434581	0.0902312	0.0461894	CDKN2A/TP53	2
BP	GO:0030072	peptide hormone secretion	2/25	250/18670	0.0437731	0.090634	0.0463956	SLC25A4/CAMK2G	2
BP	GO:0071383	cellular response to steroid hormone stimulus	2/25	250/18670	0.0437731	0.090634	0.0463956	BCL2L11/LEF1	2
BP	GO:0021537	telencephalon development	2/25	251/18670	0.0440891	0.0911621	0.046666	EZH2/LEF1	2
BP	GO:0032594	protein transport within lipid bilayer	1/25	34/18670	0.0445744	0.0912831	0.0467279	MAPK10	1
BP	GO:0043368	positive T cell selection	1/25	34/18670	0.0445744	0.0912831	0.0467279	CYLD	1
BP	GO:0043516	regulation of DNA damage response, signal transduction by p53 class mediator	1/25	34/18670	0.0445744	0.0912831	0.0467279	TP53	1
BP	GO:0070050	neuron cellular homeostasis	1/25	34/18670	0.0445744	0.0912831	0.0467279	TYRO3	1
BP	GO:0070670	response to interleukin-4	1/25	34/18670	0.0445744	0.0912831	0.0467279	LEF1	1
BP	GO:0097009	energy homeostasis	1/25	34/18670	0.0445744	0.0912831	0.0467279	PRKAA2	1
BP	GO:1904030	negative regulation of cyclin-dependent protein kinase activity	1/25	34/18670	0.0445744	0.0912831	0.0467279	CDKN2A	1
BP	GO:0000266	mitochondrial fission	1/25	35/18670	0.0458561	0.0928913	0.0475511	DNM1L	1
BP	GO:0010259	multicellular organism aging	1/25	35/18670	0.0458561	0.0928913	0.0475511	TP53	1
BP	GO:0032735	positive regulation of interleukin-12 production	1/25	35/18670	0.0458561	0.0928913	0.0475511	TLR3	1
BP	GO:0070423	nucleotide-binding oligomerization domain containing signaling pathway	1/25	35/18670	0.0458561	0.0928913	0.0475511	CYLD	1
BP	GO:0071108	protein K48-linked deubiquitination	1/25	35/18670	0.0458561	0.0928913	0.0475511	CYLD	1
BP	GO:0071312	cellular response to alkaloid	1/25	35/18670	0.0458561	0.0928913	0.0475511	CASP6	1
BP	GO:1901030	positive regulation of mitochondrial outer membrane permeabilization involved in apoptotic signaling pathway	1/25	35/18670	0.0458561	0.0928913	0.0475511	TP53	1
BP	GO:1903539	protein localization to postsynaptic membrane	1/25	35/18670	0.0458561	0.0928913	0.0475511	MAPK10	1
BP	GO:0033673	negative regulation of kinase activity	2/25	257/18670	0.0460029	0.0930626	0.0476388	CDKN2A/UCHL1	2
BP	GO:0043406	positive regulation of MAP kinase activity	2/25	258/18670	0.0463249	0.0935875	0.0479075	EZH2/MAPK10	2
BP	GO:0090257	regulation of muscle system process	2/25	259/18670	0.0466477	0.093709	0.0479697	CAMK2B/CAMK2G	2
BP	GO:0006007	glucose catabolic process	1/25	36/18670	0.0471362	0.093709	0.0479697	TP53	1
BP	GO:0010742	macrophage derived foam cell differentiation	1/25	36/18670	0.0471362	0.093709	0.0479697	MAPK9	1
BP	GO:0030224	monocyte differentiation	1/25	36/18670	0.0471362	0.093709	0.0479697	MYC	1
BP	GO:0034390	smooth muscle cell apoptotic process	1/25	36/18670	0.0471362	0.093709	0.0479697	CDKN2A	1
BP	GO:0034391	regulation of smooth muscle cell apoptotic process	1/25	36/18670	0.0471362	0.093709	0.0479697	CDKN2A	1
BP	GO:0035872	nucleotide-binding domain, leucine rich repeat containing receptor signaling pathway	1/25	36/18670	0.0471362	0.093709	0.0479697	CYLD	1
BP	GO:0051973	positive regulation of telomerase activity	1/25	36/18670	0.0471362	0.093709	0.0479697	MYC	1
BP	GO:0071392	cellular response to estradiol stimulus	1/25	36/18670	0.0471362	0.093709	0.0479697	BCL2L11	1
BP	GO:0090077	foam cell differentiation	1/25	36/18670	0.0471362	0.093709	0.0479697	MAPK9	1
BP	GO:1903131	mononuclear cell differentiation	1/25	36/18670	0.0471362	0.093709	0.0479697	MYC	1
BP	GO:2001171	positive regulation of ATP biosynthetic process	1/25	36/18670	0.0471362	0.093709	0.0479697	PRKAA2	1
BP	GO:0009108	coenzyme biosynthetic process	2/25	261/18670	0.0472958	0.0937773	0.0480047	PRKAA2/TP53	2
BP	GO:0051091	positive regulation of DNA-binding transcription factor activity	2/25	261/18670	0.0472958	0.0937773	0.0480047	CAMK2A/TLR3	2
BP	GO:0043029	T cell homeostasis	1/25	37/18670	0.0484146	0.0954896	0.0488812	BCL2L11	1
BP	GO:0060323	head morphogenesis	1/25	37/18670	0.0484146	0.0954896	0.0488812	LEF1	1
BP	GO:0071276	cellular response to cadmium ion	1/25	37/18670	0.0484146	0.0954896	0.0488812	MAPK9	1
BP	GO:2000142	regulation of DNA-templated transcription, initiation	1/25	37/18670	0.0484146	0.0954896	0.0488812	TP53	1
BP	GO:0072331	signal transduction by p53 class mediator	2/25	267/18670	0.0492604	0.0968593	0.0495824	PRKAA2/TP53	2
BP	GO:0050714	positive regulation of protein secretion	2/25	268/18670	0.0495908	0.0968593	0.0495824	CASP1/DNM1L	2
BP	GO:0016572	histone phosphorylation	1/25	38/18670	0.0496913	0.0968593	0.0495824	PRKAA2	1
BP	GO:0046329	negative regulation of JNK cascade	1/25	38/18670	0.0496913	0.0968593	0.0495824	CYLD	1
BP	GO:0046825	regulation of protein export from nucleus	1/25	38/18670	0.0496913	0.0968593	0.0495824	TP53	1
BP	GO:0050716	positive regulation of interleukin-1 secretion	1/25	38/18670	0.0496913	0.0968593	0.0495824	CASP1	1
BP	GO:0051590	positive regulation of neurotransmitter transport	1/25	38/18670	0.0496913	0.0968593	0.0495824	DNM1L	1
BP	GO:1905898	positive regulation of response to endoplasmic reticulum stress	1/25	38/18670	0.0496913	0.0968593	0.0495824	BCL2L11	1
BP	GO:2000279	negative regulation of DNA biosynthetic process	1/25	38/18670	0.0496913	0.0968593	0.0495824	TP53	1
BP	GO:0006836	neurotransmitter transport	2/25	269/18670	0.0499219	0.0971822	0.0497477	CAMK2A/DNM1L	2
BP	GO:0045165	cell fate commitment	2/25	270/18670	0.0502539	0.0977015	0.0500135	CYLD/TP53	2
BP	GO:1901617	organic hydroxy compound biosynthetic process	2/25	271/18670	0.0505867	0.0982209	0.0502794	PRKAA2/TP53	2
BP	GO:0046651	lymphocyte proliferation	2/25	272/18670	0.0509203	0.0983205	0.0503304	TP53/LEF1	2
BP	GO:0019048	modulation by virus of host morphology or physiology	1/25	39/18670	0.0509664	0.0983205	0.0503304	BCL2L11	1
BP	GO:0050856	regulation of T cell receptor signaling pathway	1/25	39/18670	0.0509664	0.0983205	0.0503304	CYLD	1
BP	GO:0060969	negative regulation of gene silencing	1/25	39/18670	0.0509664	0.0983205	0.0503304	TP53	1
BP	GO:1902042	negative regulation of extrinsic apoptotic signaling pathway via death domain receptors	1/25	39/18670	0.0509664	0.0983205	0.0503304	TNFRSF10B	1
BP	GO:0032943	mononuclear cell proliferation	2/25	274/18670	0.05159	0.0993954	0.0508806	TP53/LEF1	2
CC	GO:0033017	sarcoplasmic reticulum membrane	2/25	39/19717	0.00111127	0.0427784	0.03356	CAMK2B/CAMK2G	2
CC	GO:0030666	endocytic vesicle membrane	3/25	167/19717	0.0011968	0.0427784	0.03356	CAMK2A/CAMK2B/CAMK2G	3
CC	GO:0000790	nuclear chromatin	4/25	377/19717	0.00121071	0.0427784	0.03356	EZH2/MYC/TP53/UHRF1	4
CC	GO:0005657	replication fork	2/25	70/19717	0.00353572	0.069517	0.0545367	TP53/UHRF1	2
CC	GO:0016529	sarcoplasmic reticulum	2/25	71/19717	0.00363538	0.069517	0.0545367	CAMK2B/CAMK2G	2
CC	GO:0000792	heterochromatin	2/25	78/19717	0.00436942	0.069517	0.0545367	CDKN2A/UHRF1	2
CC	GO:0016528	sarcoplasm	2/25	80/19717	0.00459074	0.069517	0.0545367	CAMK2B/CAMK2G	2
CC	GO:0030139	endocytic vesicle	3/25	303/19717	0.0064339	0.0852491	0.0668787	CAMK2A/CAMK2B/CAMK2G	3
CC	GO:0016363	nuclear matrix	2/25	109/19717	0.00836126	0.0984771	0.0772561	TP53/UHRF1	2
MF	GO:0004683	calmodulin-dependent protein kinase activity	3/25	28/17697	7.97022e-06	0.00142667	0.000956426	CAMK2A/CAMK2B/CAMK2G	3
MF	GO:0004674	protein serine/threonine kinase activity	6/25	439/17697	2.67159e-05	0.00176658	0.0011843	CAMK2A/CAMK2B/CAMK2G/PRKAA2/MAPK9/MAPK10	6
MF	GO:0004712	protein serine/threonine/tyrosine kinase activity	3/25	43/17697	2.96076e-05	0.00176658	0.0011843	PRKAA2/MAPK9/MAPK10	3
MF	GO:0001047	core promoter binding	3/25	55/17697	6.22408e-05	0.00278527	0.00186722	EZH2/MYC/TP53	3
MF	GO:0008234	cysteine-type peptidase activity	4/25	184/17697	0.000120601	0.00431751	0.00289442	CASP1/CASP6/CYLD/UCHL1	4
MF	GO:0004707	MAP kinase activity	2/25	14/17697	0.000172545	0.00508661	0.00341002	MAPK9/MAPK10	2
MF	GO:0097153	cysteine-type endopeptidase activity involved in apoptotic process	2/25	15/17697	0.000198918	0.00508661	0.00341002	CASP1/CASP6	2
MF	GO:0004197	cysteine-type endopeptidase activity	3/25	116/17697	0.000568099	0.0127112	0.00852149	CASP1/CASP6/UCHL1	3
MF	GO:0043028	cysteine-type endopeptidase regulator activity involved in apoptotic process	2/25	42/17697	0.00159345	0.031692	0.021246	CASP1/LEF1	2
MF	GO:0001046	core promoter sequence-specific DNA binding	2/25	45/17697	0.00182745	0.0327113	0.0219294	EZH2/TP53	2
MF	GO:1990841	promoter-specific chromatin binding	2/25	48/17697	0.00207679	0.0337951	0.0226559	EZH2/TP53	2
MF	GO:0005516	calmodulin binding	3/25	200/17697	0.00272255	0.0406114	0.0272255	CAMK2A/CAMK2B/CAMK2G	3
MF	GO:0001228	DNA-binding transcription activator activity, RNA polymerase II-specific	4/25	439/17697	0.00312509	0.0430301	0.028847	MYC/STAT4/TP53/LEF1	4
MF	GO:0031625	ubiquitin protein ligase binding	3/25	290/17697	0.00767052	0.0953566	0.0639262	TP53/UCHL1/DNM1L	3
MF	GO:0044389	ubiquitin-like protein ligase binding	3/25	308/17697	0.0090427	0.0953566	0.0639262	TP53/UCHL1/DNM1L	3
MF	GO:0004843	thiol-dependent ubiquitin-specific protease activity	2/25	106/17697	0.0097459	0.0953566	0.0639262	CYLD/UCHL1	2
MF	GO:0042826	histone deacetylase binding	2/25	111/17697	0.0106457	0.0953566	0.0639262	TP53/LEF1	2
MF	GO:0036459	thiol-dependent ubiquitinyl hydrolase activity	2/25	114/17697	0.0112026	0.0953566	0.0639262	CYLD/UCHL1	2
MF	GO:0101005	ubiquitinyl hydrolase activity	2/25	114/17697	0.0112026	0.0953566	0.0639262	CYLD/UCHL1	2
MF	GO:0019783	ubiquitin-like protein-specific protease activity	2/25	123/17697	0.0129491	0.0953566	0.0639262	CYLD/UCHL1	2
MF	GO:0005347	ATP transmembrane transporter activity	1/25	10/17697	0.0140408	0.0953566	0.0639262	SLC25A4	1
MF	GO:0010857	calcium-dependent protein kinase activity	1/25	10/17697	0.0140408	0.0953566	0.0639262	CAMK2A	1
MF	GO:0051400	BH domain binding	1/25	10/17697	0.0140408	0.0953566	0.0639262	DNM1L	1
MF	GO:0070016	armadillo repeat domain binding	1/25	10/17697	0.0140408	0.0953566	0.0639262	LEF1	1
MF	GO:0035326	enhancer binding	2/25	133/17697	0.0150199	0.0953566	0.0639262	TP53/LEF1	2
MF	GO:0001094	TFIID-class transcription factor complex binding	1/25	11/17697	0.0154344	0.0953566	0.0639262	TP53	1
MF	GO:0005536	glucose binding	1/25	11/17697	0.0154344	0.0953566	0.0639262	PYGL	1
MF	GO:0004861	cyclin-dependent protein serine/threonine kinase inhibitor activity	1/25	12/17697	0.0168261	0.0953566	0.0639262	CDKN2A	1
MF	GO:0045295	gamma-catenin binding	1/25	12/17697	0.0168261	0.0953566	0.0639262	LEF1	1
MF	GO:0061578	Lys63-specific deubiquitinase activity	1/25	12/17697	0.0168261	0.0953566	0.0639262	CYLD	1
MF	GO:0016208	AMP binding	1/25	13/17697	0.018216	0.0953566	0.0639262	PYGL	1
MF	GO:0000295	adenine nucleotide transmembrane transporter activity	1/25	14/17697	0.0196039	0.0953566	0.0639262	SLC25A4	1
MF	GO:0005346	purine ribonucleotide transmembrane transporter activity	1/25	14/17697	0.0196039	0.0953566	0.0639262	SLC25A4	1
MF	GO:0008242	omega peptidase activity	1/25	15/17697	0.02099	0.0953566	0.0639262	UCHL1	1
MF	GO:0015216	purine nucleotide transmembrane transporter activity	1/25	15/17697	0.02099	0.0953566	0.0639262	SLC25A4	1
MF	GO:0070742	C2H2 zinc finger domain binding	1/25	15/17697	0.02099	0.0953566	0.0639262	LEF1	1
MF	GO:1990380	Lys48-specific deubiquitinase activity	1/25	15/17697	0.02099	0.0953566	0.0639262	CYLD	1
MF	GO:0004175	endopeptidase activity	3/25	427/17697	0.0216408	0.0953566	0.0639262	CASP1/CASP6/UCHL1	3
MF	GO:0004708	MAP kinase kinase activity	1/25	16/17697	0.0223742	0.0953566	0.0639262	MAPK10	1
MF	GO:0008656	cysteine-type endopeptidase activator activity involved in apoptotic process	1/25	16/17697	0.0223742	0.0953566	0.0639262	CASP1	1
MF	GO:0050700	CARD domain binding	1/25	16/17697	0.0223742	0.0953566	0.0639262	CASP1	1
MF	GO:0070402	NADPH binding	1/25	16/17697	0.0223742	0.0953566	0.0639262	TP53I3	1
MF	GO:0035173	histone kinase activity	1/25	17/17697	0.0237565	0.0966457	0.0647904	PRKAA2	1
MF	GO:0048038	quinone binding	1/25	17/17697	0.0237565	0.0966457	0.0647904	TP53I3	1
MF	GO:0070064	proline-rich region binding	1/25	18/17697	0.0251369	0.0988807	0.0662887	CYLD	1
MF	GO:0015215	nucleotide transmembrane transporter activity	1/25	19/17697	0.0265155	0.0988807	0.0662887	SLC25A4	1
MF	GO:0016505	peptidase activator activity involved in apoptotic process	1/25	19/17697	0.0265155	0.0988807	0.0662887	CASP1	1
MF	GO:0031690	adrenergic receptor binding	1/25	19/17697	0.0265155	0.0988807	0.0662887	UCHL1	1
MF	GO:0001091	RNA polymerase II basal transcription factor binding	1/25	20/17697	0.0278922	0.099854	0.0669412	TP53	1
MF	GO:0008301	DNA binding, bending	1/25	20/17697	0.0278922	0.099854	0.0669412	LEF1	1
KEGG	hsa04217	Necroptosis	13/23	159/8076	3.93317e-17	5.54577e-15	1.57327e-15	SLC25A4/CAMK2A/CAMK2B/CAMK2G/CASP1/CYLD/MAPK9/MAPK10/PYGL/STAT4/TLR3/TNFRSF10B/DNM1L	13
KEGG	hsa04310	Wnt signaling pathway	8/23	160/8076	7.58954e-09	5.35063e-07	1.51791e-07	CAMK2A/CAMK2B/CAMK2G/MYC/MAPK9/MAPK10/TP53/LEF1	8
KEGG	hsa04012	ErbB signaling pathway	6/23	85/8076	9.94744e-08	3.76261e-06	1.06741e-06	CAMK2A/CAMK2B/CAMK2G/MYC/MAPK9/MAPK10	6
KEGG	hsa05210	Colorectal cancer	6/23	86/8076	1.06741e-07	3.76261e-06	1.06741e-06	MYC/MAPK9/MAPK10/TP53/BCL2L11/LEF1	6
KEGG	hsa05012	Parkinson disease	8/23	249/8076	2.39694e-07	6.75936e-06	1.91755e-06	SLC25A4/CAMK2A/CAMK2B/CAMK2G/MAPK9/MAPK10/TP53/UCHL1	8
KEGG	hsa04722	Neurotrophin signaling pathway	6/23	119/8076	7.41919e-07	1.74351e-05	4.94613e-06	CAMK2A/CAMK2B/CAMK2G/MAPK9/MAPK10/TP53	6
KEGG	hsa04210	Apoptosis	6/23	136/8076	1.62892e-06	3.14203e-05	8.91355e-06	CASP6/MAPK9/MAPK10/TP53/TNFRSF10B/BCL2L11	6
KEGG	hsa05214	Glioma	5/23	75/8076	1.78271e-06	3.14203e-05	8.91355e-06	CAMK2A/CAMK2B/CAMK2G/CDKN2A/TP53	5
KEGG	hsa05161	Hepatitis B	6/23	162/8076	4.51886e-06	7.07955e-05	2.00838e-05	MYC/MAPK9/MAPK10/STAT4/TLR3/TP53	6
KEGG	hsa04912	GnRH signaling pathway	5/23	93/8076	5.1906e-06	7.31874e-05	2.07624e-05	CAMK2A/CAMK2B/CAMK2G/MAPK9/MAPK10	5
KEGG	hsa04750	Inflammatory mediator regulation of TRP channels	5/23	100/8076	7.42156e-06	9.51309e-05	2.69875e-05	CAMK2A/CAMK2B/CAMK2G/MAPK9/MAPK10	5
KEGG	hsa04922	Glucagon signaling pathway	5/23	107/8076	1.03432e-05	0.000121533	3.44774e-05	CAMK2A/CAMK2B/CAMK2G/PRKAA2/PYGL	5
KEGG	hsa05167	Kaposi sarcoma-associated herpesvirus infection	6/23	193/8076	1.23953e-05	0.000134442	3.81395e-05	MYC/MAPK9/MAPK10/TLR3/TP53/LEF1	6
KEGG	hsa05166	Human T-cell leukemia virus 1 infection	6/23	219/8076	2.54665e-05	0.000256484	7.27613e-05	SLC25A4/CDKN2A/MYC/MAPK9/MAPK10/TP53	6
KEGG	hsa04728	Dopaminergic synapse	5/23	132/8076	2.87197e-05	0.000269965	7.65858e-05	CAMK2A/CAMK2B/CAMK2G/MAPK9/MAPK10	5
KEGG	hsa04115	p53 signaling pathway	4/23	73/8076	4.77762e-05	0.000421028	0.00011944	CDKN2A/TP53/TNFRSF10B/TP53I3	4
KEGG	hsa05132	Salmonella infection	6/23	249/8076	5.25077e-05	0.000435505	0.000123548	CASP1/MYC/MAPK9/MAPK10/TNFRSF10B/LEF1	6
KEGG	hsa05212	Pancreatic cancer	4/23	76/8076	5.59976e-05	0.000438648	0.000124439	CDKN2A/MAPK9/MAPK10/TP53	4
KEGG	hsa04934	Cushing syndrome	5/23	155/8076	6.21217e-05	0.000461008	0.000130782	CAMK2A/CAMK2B/CAMK2G/CDKN2A/LEF1	5
KEGG	hsa04215	Apoptosis - multiple species	3/23	32/8076	9.48439e-05	0.000668649	0.000189688	MAPK9/MAPK10/BCL2L11	3
KEGG	hsa05152	Tuberculosis	5/23	180/8076	0.000126342	0.000848295	0.000240651	CAMK2A/CAMK2B/CAMK2G/MAPK9/MAPK10	5
KEGG	hsa05216	Thyroid cancer	3/23	37/8076	0.000147202	0.000927218	0.000263041	MYC/TP53/LEF1	3
KEGG	hsa01522	Endocrine resistance	4/23	98/8076	0.000151248	0.000927218	0.000263041	CDKN2A/MAPK9/MAPK10/TP53	4
KEGG	hsa04916	Melanogenesis	4/23	101/8076	0.000169989	0.000998683	0.000283314	CAMK2A/CAMK2B/CAMK2G/LEF1	4
KEGG	hsa04625	C-type lectin receptor signaling pathway	4/23	104/8076	0.000190357	0.00107361	0.000304571	CASP1/CYLD/MAPK9/MAPK10	4
KEGG	hsa05219	Bladder cancer	3/23	41/8076	0.000200457	0.0010871	0.000308396	CDKN2A/MYC/TP53	3
KEGG	hsa05169	Epstein-Barr virus infection	5/23	202/8076	0.000217106	0.00110881	0.000314557	MYC/MAPK9/MAPK10/TP53/BCL2L11	5
KEGG	hsa04931	Insulin resistance	4/23	108/8076	0.00022019	0.00110881	0.000314557	PRKAA2/MAPK9/MAPK10/PYGL	4
KEGG	hsa05205	Proteoglycans in cancer	5/23	205/8076	0.000232571	0.00113078	0.000320788	CAMK2A/CAMK2B/CAMK2G/MYC/TP53	5
KEGG	hsa05022	Pathways of neurodegeneration - multiple diseases	7/23	475/8076	0.00025005	0.00117524	0.0003334	SLC25A4/CAMK2A/CAMK2B/CAMK2G/MAPK9/MAPK10/UCHL1	7
KEGG	hsa04024	cAMP signaling pathway	5/23	216/8076	0.0002966	0.00134905	0.00038271	CAMK2A/CAMK2B/CAMK2G/MAPK9/MAPK10	5
KEGG	hsa04068	FoxO signaling pathway	4/23	131/8076	0.00046093	0.00203097	0.000576163	PRKAA2/MAPK9/MAPK10/BCL2L11	4
KEGG	hsa04910	Insulin signaling pathway	4/23	137/8076	0.000546253	0.00232466	0.000659477	PRKAA2/MAPK9/MAPK10/PYGL	4
KEGG	hsa05213	Endometrial cancer	3/23	58/8076	0.0005622	0.00232466	0.000659477	MYC/TP53/LEF1	3
KEGG	hsa05418	Fluid shear stress and atherosclerosis	4/23	139/8076	0.000577042	0.00232466	0.000659477	PRKAA2/MAPK9/MAPK10/TP53	4
KEGG	hsa04932	Non-alcoholic fatty liver disease	4/23	150/8076	0.000768919	0.0030116	0.000854354	PRKAA2/MAPK9/MAPK10/BCL2L11	4
KEGG	hsa04921	Oxytocin signaling pathway	4/23	154/8076	0.000848735	0.00314002	0.000890787	CAMK2A/CAMK2B/CAMK2G/PRKAA2	4
KEGG	hsa04720	Long-term potentiation	3/23	67/8076	0.000858371	0.00314002	0.000890787	CAMK2A/CAMK2B/CAMK2G	3
KEGG	hsa04218	Cellular senescence	4/23	156/8076	0.00089077	0.00314002	0.000890787	SLC25A4/CDKN2A/MYC/TP53	4
KEGG	hsa04137	Mitophagy - animal	3/23	68/8076	0.000896322	0.00314002	0.000890787	MAPK9/MAPK10/TP53	3
KEGG	hsa04920	Adipocytokine signaling pathway	3/23	69/8076	0.000935326	0.00314002	0.000890787	PRKAA2/MAPK9/MAPK10	3
KEGG	hsa05031	Amphetamine addiction	3/23	69/8076	0.000935326	0.00314002	0.000890787	CAMK2A/CAMK2B/CAMK2G	3
KEGG	hsa04622	RIG-I-like receptor signaling pathway	3/23	70/8076	0.000975394	0.00319839	0.000907344	CYLD/MAPK9/MAPK10	3
KEGG	hsa05225	Hepatocellular carcinoma	4/23	168/8076	0.00117452	0.00368466	0.00104529	CDKN2A/MYC/TP53/LEF1	4
KEGG	hsa04971	Gastric acid secretion	3/23	76/8076	0.00123878	0.00368466	0.00104529	CAMK2A/CAMK2B/CAMK2G	3
KEGG	hsa05133	Pertussis	3/23	76/8076	0.00123878	0.00368466	0.00104529	CASP1/MAPK9/MAPK10	3
KEGG	hsa05220	Chronic myeloid leukemia	3/23	76/8076	0.00123878	0.00368466	0.00104529	CDKN2A/MYC/TP53	3
KEGG	hsa05164	Influenza A	4/23	171/8076	0.00125435	0.00368466	0.00104529	SLC25A4/CASP1/TLR3/TNFRSF10B	4
KEGG	hsa05206	MicroRNAs in cancer	5/23	310/8076	0.00153454	0.00436555	0.00123845	CDKN2A/EZH2/MYC/TP53/BCL2L11	5
KEGG	hsa04621	NOD-like receptor signaling pathway	4/23	181/8076	0.00154807	0.00436555	0.00123845	CASP1/MAPK9/MAPK10/DNM1L	4
KEGG	hsa04911	Insulin secretion	3/23	86/8076	0.00177021	0.00489412	0.0013884	CAMK2A/CAMK2B/CAMK2G	3
KEGG	hsa05130	Pathogenic Escherichia coli infection	4/23	197/8076	0.00211339	0.00571491	0.00162125	CASP1/MAPK9/MAPK10/TNFRSF10B	4
KEGG	hsa04658	Th1 and Th2 cell differentiation	3/23	92/8076	0.00214816	0.00571491	0.00162125	MAPK9/MAPK10/STAT4	3
KEGG	hsa04020	Calcium signaling pathway	4/23	201/8076	0.00227446	0.00593887	0.00168479	SLC25A4/CAMK2A/CAMK2B/CAMK2G	4
KEGG	hsa04713	Circadian entrainment	3/23	97/8076	0.00249881	0.00640604	0.00181732	CAMK2A/CAMK2B/CAMK2G	3
KEGG	hsa04925	Aldosterone synthesis and secretion	3/23	98/8076	0.00257294	0.00647831	0.00183782	CAMK2A/CAMK2B/CAMK2G	3
KEGG	hsa04620	Toll-like receptor signaling pathway	3/23	104/8076	0.00304649	0.00753606	0.00213789	MAPK9/MAPK10/TLR3	3
KEGG	hsa04066	HIF-1 signaling pathway	3/23	109/8076	0.00347966	0.00845918	0.00239977	CAMK2A/CAMK2B/CAMK2G	3
KEGG	hsa04668	TNF signaling pathway	3/23	112/8076	0.00375683	0.00897819	0.002547	MAPK9/MAPK10/DNM1L	3
KEGG	hsa04725	Cholinergic synapse	3/23	113/8076	0.00385214	0.00905254	0.0025681	CAMK2A/CAMK2B/CAMK2G	3
KEGG	hsa04071	Sphingolipid signaling pathway	3/23	119/8076	0.00445521	0.0102981	0.00292145	MAPK9/MAPK10/TP53	3
KEGG	hsa05131	Shigellosis	4/23	246/8076	0.00471245	0.010717	0.00304029	CASP1/MAPK9/MAPK10/TP53	4
KEGG	hsa04110	Cell cycle	3/23	124/8076	0.00499938	0.0111891	0.00317421	CDKN2A/MYC/TP53	3
KEGG	hsa04380	Osteoclast differentiation	3/23	128/8076	0.00546255	0.0120347	0.00341409	CYLD/MAPK9/MAPK10	3
KEGG	hsa04114	Oocyte meiosis	3/23	129/8076	0.00558226	0.0121092	0.00343524	CAMK2A/CAMK2B/CAMK2G	3
KEGG	hsa04140	Autophagy - animal	3/23	137/8076	0.00659727	0.0138838	0.00393867	PRKAA2/MAPK9/MAPK10	3
KEGG	hsa05135	Yersinia infection	3/23	137/8076	0.00659727	0.0138838	0.00393867	CASP1/MAPK9/MAPK10	3
KEGG	hsa05162	Measles	3/23	139/8076	0.00686716	0.0142393	0.0040395	MAPK9/MAPK10/TP53	3
KEGG	hsa05017	Spinocerebellar ataxia	3/23	143/8076	0.00742659	0.01499	0.00425247	SLC25A4/MAPK9/MAPK10	3
KEGG	hsa04930	Type II diabetes mellitus	2/23	46/8076	0.00744182	0.01499	0.00425247	MAPK9/MAPK10	2
KEGG	hsa05224	Breast cancer	3/23	147/8076	0.00801249	0.0159121	0.00451408	MYC/TP53/LEF1	3
KEGG	hsa05226	Gastric cancer	3/23	149/8076	0.00831547	0.0162845	0.00461971	MYC/TP53/LEF1	3
KEGG	hsa04261	Adrenergic signaling in cardiomyocytes	3/23	150/8076	0.00846948	0.0163589	0.00464081	CAMK2A/CAMK2B/CAMK2G	3
KEGG	hsa04010	MAPK signaling pathway	4/23	294/8076	0.00881394	0.0167941	0.00476429	MYC/MAPK9/MAPK10/TP53	4
KEGG	hsa05160	Hepatitis C	3/23	157/8076	0.00959505	0.0180387	0.00511736	MYC/TLR3/TP53	3
KEGG	hsa05016	Huntington disease	4/23	306/8076	0.0101192	0.0187738	0.0053259	SLC25A4/MAPK9/MAPK10/TP53	4
KEGG	hsa04530	Tight junction	3/23	169/8076	0.0117209	0.021463	0.00608879	PRKAA2/MAPK9/MAPK10	3
KEGG	hsa05217	Basal cell carcinoma	2/23	63/8076	0.0136368	0.0246512	0.00699325	TP53/LEF1	2
KEGG	hsa04360	Axon guidance	3/23	181/8076	0.0140999	0.0251657	0.0071392	CAMK2A/CAMK2B/CAMK2G	3
KEGG	hsa05221	Acute myeloid leukemia	2/23	67/8076	0.0153324	0.0270233	0.00766619	MYC/LEF1	2
KEGG	hsa04664	Fc epsilon RI signaling pathway	2/23	68/8076	0.0157698	0.0274512	0.00778758	MAPK9/MAPK10	2
KEGG	hsa04151	PI3K-Akt signaling pathway	4/23	354/8076	0.016594	0.0276374	0.00784039	MYC/PRKAA2/TP53/BCL2L11	4
KEGG	hsa04917	Prolactin signaling pathway	2/23	70/8076	0.0166608	0.0276374	0.00784039	MAPK9/MAPK10	2
KEGG	hsa05120	Epithelial cell signaling in Helicobacter pylori infection	2/23	70/8076	0.0166608	0.0276374	0.00784039	MAPK9/MAPK10	2
KEGG	hsa05230	Central carbon metabolism in cancer	2/23	70/8076	0.0166608	0.0276374	0.00784039	MYC/TP53	2
KEGG	hsa05218	Melanoma	2/23	72/8076	0.017573	0.0284804	0.00807954	CDKN2A/TP53	2
KEGG	hsa05223	Non-small cell lung cancer	2/23	72/8076	0.017573	0.0284804	0.00807954	CDKN2A/TP53	2
KEGG	hsa01524	Platinum drug resistance	2/23	73/8076	0.018037	0.0289002	0.00819863	CDKN2A/TP53	2
KEGG	hsa05163	Human cytomegalovirus infection	3/23	225/8076	0.0250528	0.0396904	0.0112597	CDKN2A/MYC/TP53	3
KEGG	hsa04211	Longevity regulating pathway	2/23	89/8076	0.0261484	0.0409658	0.0116215	PRKAA2/TP53	2
KEGG	hsa05222	Small cell lung cancer	2/23	92/8076	0.0278078	0.0430868	0.0122232	MYC/TP53	2
KEGG	hsa04657	IL-17 signaling pathway	2/23	94/8076	0.0289374	0.0443497	0.0125815	MAPK9/MAPK10	2
KEGG	hsa05215	Prostate cancer	2/23	97/8076	0.030666	0.0464937	0.0131897	TP53/LEF1	2
KEGG	hsa05231	Choline metabolism in cancer	2/23	98/8076	0.0312513	0.046877	0.0132984	MAPK9/MAPK10	2
KEGG	hsa04914	Progesterone-mediated oocyte maturation	2/23	100/8076	0.0324353	0.0476393	0.0135147	MAPK9/MAPK10	2
KEGG	hsa04933	AGE-RAGE signaling pathway in diabetic complications	2/23	100/8076	0.0324353	0.0476393	0.0135147	MAPK9/MAPK10	2
KEGG	hsa05142	Chagas disease	2/23	102/8076	0.0336369	0.0488949	0.0138709	MAPK9/MAPK10	2
KEGG	hsa04660	T cell receptor signaling pathway	2/23	104/8076	0.034856	0.05015	0.0142269	MAPK9/MAPK10	2
KEGG	hsa04659	Th17 cell differentiation	2/23	107/8076	0.0367169	0.0522938	0.0148351	MAPK9/MAPK10	2
KEGG	hsa05145	Toxoplasmosis	2/23	112/8076	0.0399027	0.0562628	0.0159611	MAPK9/MAPK10	2
KEGG	hsa05020	Prion disease	3/23	273/8076	0.0410587	0.0573196	0.0162609	SLC25A4/MAPK9/MAPK10	3
KEGG	hsa04935	Growth hormone synthesis, secretion and action	2/23	119/8076	0.0445342	0.061562	0.0174644	MAPK9/MAPK10	2
KEGG	hsa04919	Thyroid hormone signaling pathway	2/23	121/8076	0.0458932	0.0628246	0.0178226	MYC/TP53	2
KEGG	hsa04926	Relaxin signaling pathway	2/23	129/8076	0.0514814	0.0697969	0.0198005	MAPK9/MAPK10	2
KEGG	hsa04723	Retrograde endocannabinoid signaling	2/23	148/8076	0.0656707	0.0881864	0.0250174	MAPK9/MAPK10	2
KEGG	hsa04390	Hippo signaling pathway	2/23	157/8076	0.0728068	0.0968468	0.0274743	MYC/LEF1	2
